# Supplementary material for: Growth dynamics and protein-expression of Escherichia coli serotypes O26:H11, O111:H8 and O145:NM in the bovine rumen
Source: PLoS One. 2025 Jun 4;20(6):e0313978. doi: 10.1371/journal.pone.0313978 (PMC12136435; doi:10.1371/journal.pone.0313978)
Supplement: S3 Table — (XLSX) [file pone.0313978.s010.xlsx]

## Sheet: Sheet 1 - Table S3
Table S3
accno	l2FC	description	Localization	Entry	Reviewed	Entry Name	Protein names	Gene Names	Organism	Length	Gene Ontology (biological process)	Gene Ontology (cellular component)	Gene Ontology (molecular function)	Gene Ontology IDs	PubMed ID	Interacts with	EC number	Function [CC]	Pathway
A0A377DUY0_ECOLX	12	Outer membrane porin protein NmpC	OuterMembrane	A0A377DUY0	unreviewed	A0A377DUY0_ECOLX	Outer membrane porin protein NmpC	nmpC NCTC8500_03773	Escherichia coli	312	ion transmembrane transport [GO:0034220]	cell outer membrane [GO:0009279]; pore complex [GO:0046930]	porin activity [GO:0015288]	GO:0009279; GO:0015288; GO:0034220; GO:0046930	NA	NA	NA	NA	NA
RL20_ECOLI	11	50S ribosomal protein L20	Cytoplasmic	P0A7L3	reviewed	RL20_ECOLI	50S ribosomal protein L20 (Large ribosomal subunit protein bL20)	rplT pdzA b1716 JW1706	Escherichia coli (strain K12)	118	cytoplasmic translation [GO:0002181]; ribosomal large subunit assembly [GO:0000027]	cytoplasm [GO:0005737]; cytosol [GO:0005829]; cytosolic large ribosomal subunit [GO:0022625]	large ribosomal subunit rRNA binding [GO:0070180]; mRNA binding [GO:0003729]; mRNA regulatory element binding translation repressor activity [GO:0000900]; structural constituent of ribosome [GO:0003735]	GO:0000027; GO:0000900; GO:0002181; GO:0003729; GO:0003735; GO:0005737; GO:0005829; GO:0022625; GO:0070180	6317865; 6397321; 9097039; 9278503; 16738553; 381019; 3158742; 3298242; 2665813; 10094780; 24524803; 12809609; 16272117; 25310980; 24844575; 27906160; 27906161; 27934701; 28077875	NA	NA	FUNCTION: One of the primary rRNA binding proteins, it binds close to the 5'-end of the 23S rRNA. It is important during the early stages of 50S assembly. {ECO:0000269|PubMed:3298242}.	NA
RS9_ESCF3	11	30S ribosomal protein S9	Cytoplasmic	B7LRJ8	reviewed	RS9_ESCF3	30S ribosomal protein S9	rpsI EFER_3201	Escherichia fergusonii (strain ATCC 35469 / DSM 13698 / CCUG 18766 / IAM 14443 / JCM 21226 / LMG 7866 / NBRC 102419 / NCTC 12128 / CDC 0568-73)	130	translation [GO:0006412]	ribonucleoprotein complex [GO:1990904]; ribosome [GO:0005840]	structural constituent of ribosome [GO:0003735]	GO:0003735; GO:0005840; GO:0006412; GO:1990904	19165319	NA	NA	NA	NA
A0A3Q0N561_ECOLX	9.9	Uncharacterized protein	OuterMembrane	A0A3Q0N561	unreviewed	A0A3Q0N561_ECOLX	Omptin family outer membrane protease	CR539_25405	Escherichia coli	134	proteolysis [GO:0006508]	cell outer membrane [GO:0009279]	aspartic-type endopeptidase activity [GO:0004190]	GO:0004190; GO:0006508; GO:0009279	NA	NA	NA	NA	NA
RL2_SHIDS	9.8	50S ribosomal protein L2	Cytoplasmic	Q32B34	reviewed	RL2_SHIDS	50S ribosomal protein L2	rplB SDY_3493	Shigella dysenteriae serotype 1 (strain Sd197)	273	translation [GO:0006412]	cytosol [GO:0005829]; large ribosomal subunit [GO:0015934]	rRNA binding [GO:0019843]; structural constituent of ribosome [GO:0003735]; transferase activity [GO:0016740]	GO:0003735; GO:0005829; GO:0006412; GO:0015934; GO:0016740; GO:0019843	16275786	NA	NA	FUNCTION: One of the primary rRNA binding proteins. Required for association of the 30S and 50S subunits to form the 70S ribosome, for tRNA binding and peptide bond formation. It has been suggested to have peptidyltransferase activity; this is somewhat controversial. Makes several contacts with the 16S rRNA in the 70S ribosome. {ECO:0000255|HAMAP-Rule:MF_01320}.	NA
A0A6D0EHW4_ECOLX	8.9	Phosphoglycerate mutase (2,3-diphosphoglycerate-independent) (Fragment)	Cytoplasmic	NA	NA	NA	NA	NA	NA	NA	NA	NA	NA	NA	NA	NA	NA	NA	NA
A0A6H3MLA3_ECOLX	8.6	Uncharacterized protein	Unknown	A0A6H3MLA3	unreviewed	A0A6H3MLA3_ECOLX	Lipoprotein	E5S35_23465 E5S43_22235 E5S56_17680 HV209_23225	Escherichia coli	137	NA	NA	NA	NA	NA	NA	NA	NA	NA
GFCE_ECOLI	8.5	Putative polysaccharide export protein GfcE	OuterMembrane	P0A932	reviewed	GFCE_ECOLI	Putative polysaccharide export protein GfcE (Group 4 capsule protein E homolog)	gfcE yccZ b0983 JW0966	Escherichia coli (strain K12)	379	ion transport [GO:0006811]	cell outer membrane [GO:0009279]; pore complex [GO:0046930]	polysaccharide transmembrane transporter activity [GO:0015159]; porin activity [GO:0015288]	GO:0006811; GO:0009279; GO:0015159; GO:0015288; GO:0046930	8905232; 9278503; 16738553	NA	NA	FUNCTION: May be involved in polysaccharide transport.	NA
A0A485JPY6_ECOLX	8.5	Maltoporin (Maltose-inducible porin)	OuterMembrane	A0A485JPY6	unreviewed	A0A485JPY6_ECOLX	Maltoporin (Maltose-inducible porin)	lamB_2 NCTC10974_05273	Escherichia coli	289	carbohydrate transmembrane transport [GO:0034219]	pore complex [GO:0046930]	porin activity [GO:0015288]	GO:0015288; GO:0034219; GO:0046930	NA	NA	NA	NA	NA
A0A2X1J1B6_ECOLX	8.1	Fibronectin-binding protein B	Unknown	A0A2X1J1B6	unreviewed	A0A2X1J1B6_ECOLX	Fibronectin-binding protein B	lpoB NCTC11126_00898	Escherichia coli	102	peptidoglycan biosynthetic process [GO:0009252]; regulation of cell shape [GO:0008360]	NA	NA	GO:0008360; GO:0009252	NA	NA	NA	NA	NA
A0A376YCI2_ECOLX	7.4	Putative lipoprotein	Unknown	A0A376YCI2	unreviewed	A0A376YCI2_ECOLX	Putative lipoprotein	NCTC9117_04716	Escherichia coli	107	NA	NA	NA	NA	NA	NA	NA	NA	NA
A0A376KWW8_ECOLX	7.4	Outer membrane protein A	OuterMembrane	A0A376KWW8	unreviewed	A0A376KWW8_ECOLX	Outer membrane protein A	ompA_2 NCTC10418_04805	Escherichia coli	197	ion transport [GO:0006811]	cell outer membrane [GO:0009279]; pore complex [GO:0046930]	porin activity [GO:0015288]	GO:0006811; GO:0009279; GO:0015288; GO:0046930	NA	NA	NA	NA	NA
GRPE_ECOLI	7.3	Protein GrpE	Cytoplasmic	P09372	reviewed	GRPE_ECOLI	Protein GrpE (HSP-70 cofactor) (HSP24) (Heat shock protein B25.3)	grpE b2614 JW2594	Escherichia coli (strain K12)	197	protein folding [GO:0006457]; protein-containing complex assembly [GO:0065003]; response to heat [GO:0009408]	cytoplasm [GO:0005737]; cytosol [GO:0005829]; protein-containing complex [GO:0032991]	adenyl-nucleotide exchange factor activity [GO:0000774]; chaperone binding [GO:0051087]; protein domain specific binding [GO:0019904]; protein homodimerization activity [GO:0042803]; unfolded protein binding [GO:0051082]	GO:0000774; GO:0005737; GO:0005829; GO:0006457; GO:0009408; GO:0019904; GO:0032991; GO:0042803; GO:0051082; GO:0051087; GO:0065003	3045760; 9205837; 9278503; 16738553; 1826368; 8890154; 9298644; 11401497; 12639955; 15102842; 12885238; 15136046; 9103205	P0A6Y8; P0A6F5; P0A769	NA	FUNCTION: Participates actively in the response to hyperosmotic and heat shock by preventing the aggregation of stress-denatured proteins, in association with DnaK and GrpE. It is the nucleotide exchange factor for DnaK and may function as a thermosensor. Unfolded proteins bind initially to DnaJ; upon interaction with the DnaJ-bound protein, DnaK hydrolyzes its bound ATP, resulting in the formati…	NA
HDHA_ECOLI	7.1	7alpha-hydroxysteroid dehydrogenase	Cytoplasmic	P0AET8	reviewed	HDHA_ECOLI	7alpha-hydroxysteroid dehydrogenase (7alpha-HSDH) (EC 1.1.1.159) (NAD-dependent 7alpha-hydroxysteroid dehydrogenase)	hdhA hsdH b1619 JW1611	Escherichia coli (strain K12)	255	bile acid catabolic process [GO:0030573]; lipid catabolic process [GO:0016042]	cytosol [GO:0005829]; protein-containing complex [GO:0032991]	chenodeoxycholate 7-alpha-dehydrogenase (NAD+) activity [GO:0106281]; cholate 7-alpha-dehydrogenase activity [GO:0008709]; identical protein binding [GO:0042802]; NAD binding [GO:0051287]	GO:0005829; GO:0008709; GO:0016042; GO:0030573; GO:0032991; GO:0042802; GO:0051287; GO:0106281	2007545; 9097039; 9278503; 16738553; 8672472; 9722677	NA	1.1.1.159	FUNCTION: 7alpha-hydroxysteroid dehydrogenase involved in the metabolism of bile acids. Catalyzes the NAD(+)-dependent oxidation of the 7alpha-hydroxy group of 7alpha-hydroxysteroids, such as the major human bile acids cholate and chenodeoxycholate, to the corresponding 7-oxosteroids. To a lesser extent, can also act on taurochenodeoxycholate, taurocholate and glycocholate (PubMed:2007545). Can a…	NA
NUOG_ECOLI	7	NADH-quinone oxidoreductase subunit G	CytoplasmicMembrane	P33602	reviewed	NUOG_ECOLI	NADH-quinone oxidoreductase subunit G (EC 7.1.1.-) (NADH dehydrogenase I subunit G) (NDH-1 subunit G) (NUO7)	nuoG b2283 JW2278	Escherichia coli (strain K12)	908	aerobic respiration [GO:0009060]; ATP synthesis coupled electron transport [GO:0042773]; cellular respiration [GO:0045333]; respiratory electron transport chain [GO:0022904]	cytoplasm [GO:0005737]; membrane [GO:0016020]; NADH dehydrogenase complex [GO:0030964]; plasma membrane [GO:0005886]; plasma membrane respiratory chain complex I [GO:0045272]; respiratory chain complex I [GO:0045271]	2 iron, 2 sulfur cluster binding [GO:0051537]; 4 iron, 4 sulfur cluster binding [GO:0051539]; metal ion binding [GO:0046872]; molybdopterin cofactor binding [GO:0043546]; NADH dehydrogenase (ubiquinone) activity [GO:0008137]; quinone binding [GO:0048038]	GO:0005737; GO:0005886; GO:0008137; GO:0009060; GO:0016020; GO:0022904; GO:0030964; GO:0042773; GO:0043546; GO:0045271; GO:0045272; GO:0045333; GO:0046872; GO:0048038; GO:0051537; GO:0051539	7690854; 9205837; 9278503; 16738553; 8157582; 9298646; 16079137	P33599; P0AFD1	7.1.1.-	FUNCTION: NDH-1 shuttles electrons from NADH, via FMN and iron-sulfur (Fe-S) centers, to quinones in the respiratory chain. The immediate electron acceptor for the enzyme in this species is believed to be ubiquinone. Couples the redox reaction to proton translocation (for every two electrons transferred, four hydrogen ions are translocated across the cytoplasmic membrane), and thus conserves the …	NA
YCDX_ECOLI	6.8	Probable phosphatase YcdX	Cytoplasmic	P75914	reviewed	YCDX_ECOLI	Probable phosphatase YcdX (EC 3.1.3.-)	ycdX b1034 JW1017	Escherichia coli (strain K12)	245	bacterial-type flagellum-dependent swarming motility [GO:0071978]	cytosol [GO:0005829]	identical protein binding [GO:0042802]; phosphatase activity [GO:0016791]; phosphoric ester hydrolase activity [GO:0042578]; zinc ion binding [GO:0008270]	GO:0005829; GO:0008270; GO:0016791; GO:0042578; GO:0042802; GO:0071978	8905232; 9278503; 16738553; 21965574; 12661000	P75915	3.1.3.-	FUNCTION: Hydrolyzes p-nitrophenyl phosphate (pNPP) in vitro. Involved in the swarming motility process. {ECO:0000269|PubMed:21965574}.	NA
A0A377C3N1_ECOLX	6.3	3-deoxy-D-manno-octulosonate 8-phosphate phosphatase KdsC	Cytoplasmic	A0A377C3N1	unreviewed	A0A377C3N1_ECOLX	3-deoxy-D-manno-octulosonate 8-phosphate phosphatase KdsC (EC 3.1.3.45) (KDO 8-P phosphatase)	kdsC_2 NCTC13148_03305	Escherichia coli	94	lipopolysaccharide biosynthetic process [GO:0009103]	NA	3-deoxy-manno-octulosonate-8-phosphatase activity [GO:0019143]; metal ion binding [GO:0046872]	GO:0009103; GO:0019143; GO:0046872	NA	NA	3.1.3.45	NA	PATHWAY: Bacterial outer membrane biogenesis; lipopolysaccharide biosynthesis. {ECO:0000256|ARBA:ARBA00004756}.; PATHWAY: Carbohydrate biosynthesis; 3-deoxy-D-manno-octulosonate biosynthesis; 3-deoxy-D-manno-octulosonate from D-ribulose 5-phosphate: step 3/3. {ECO:0000256|ARBA:ARBA00004807}.
A0A4C3ABB4_ECOLX	5.9	Colicin IA outer membrane receptor and translocator	OuterMembrane	A0A4C3ABB4	unreviewed	A0A4C3ABB4_ECOLX	Colicin IA outer membrane receptor and translocator	cirA ExPECSC038_02182	Escherichia coli	479	NA	cell outer membrane [GO:0009279]	NA	GO:0009279	NA	NA	NA	NA	NA
B7MMG5_ECO45	5.7	Antigen 43 (AG43) (Fluffing protein)	OuterMembrane	B7MMG5	unreviewed	B7MMG5_ECO45	Antigen 43 (AG43) (Fluffing protein)	ECS88_4891	Escherichia coli O45:K1 (strain S88 / ExPEC)	973	NA	cell surface [GO:0009986]; extracellular region [GO:0005576]	NA	GO:0005576; GO:0009986	19165319	NA	NA	NA	NA
WZZB_ECOLI	5.5	Chain length determinant protein	CytoplasmicMembrane	P76372	reviewed	WZZB_ECOLI	Chain length determinant protein (Polysaccharide antigen chain regulator)	wzzB cld rol wzz b2027 JW5836	Escherichia coli (strain K12)	326	lipopolysaccharide biosynthetic process [GO:0009103]	integral component of membrane [GO:0016021]; plasma membrane [GO:0005886]	protein tyrosine kinase activity [GO:0004713]	GO:0004713; GO:0005886; GO:0009103; GO:0016021	9097040; 9278503; 16738553; 16079137; 15919996	NA	NA	FUNCTION: Confers a modal distribution of chain length on the O-antigen component of lipopolysaccharide (LPS). Gives rise to a reduced number of short chain molecules and increases in numbers of longer molecules.	PATHWAY: Bacterial outer membrane biogenesis; lipopolysaccharide biosynthesis.
A0A377DYI8_ECOLX	5.4	Proline--tRNA ligase	Cytoplasmic	A0A377DYI8	unreviewed	A0A377DYI8_ECOLX	Proline--tRNA ligase (EC 6.1.1.15) (Prolyl-tRNA synthetase)	proS_2 NCTC8500_04513	Escherichia coli	411	prolyl-tRNA aminoacylation [GO:0006433]	cytoplasm [GO:0005737]	aminoacyl-tRNA editing activity [GO:0002161]; ATP binding [GO:0005524]; proline-tRNA ligase activity [GO:0004827]	GO:0002161; GO:0004827; GO:0005524; GO:0005737; GO:0006433	NA	NA	6.1.1.15	NA	NA
A0A484YMA4_ECOLX	5.2	Peptidase Do	Periplasmic	A0A484YMA4	unreviewed	A0A484YMA4_ECOLX	Peptidase Do (EC 3.4.21.107)	degQ_2 NCTC9001_05553	Escherichia coli	250	proteolysis [GO:0006508]	NA	serine-type endopeptidase activity [GO:0004252]	GO:0004252; GO:0006508	NA	NA	3.4.21.107	NA	NA
A0A376RSG8_ECOLX	5.2	Tartrate/fumarate subfamily Fe-S type hydro-lyase subunit beta	Cytoplasmic	A0A376RSG8	unreviewed	A0A376RSG8_ECOLX	Tartrate/fumarate subfamily Fe-S type hydro-lyase subunit beta (EC 4.2.1.2)	fumB_1 NCTC10865_05680	Escherichia coli	353	metabolic process [GO:0008152]	NA	4 iron, 4 sulfur cluster binding [GO:0051539]; fumarate hydratase activity [GO:0004333]; metal ion binding [GO:0046872]	GO:0004333; GO:0008152; GO:0046872; GO:0051539	NA	NA	4.2.1.2	NA	NA
A0A376UFU4_ECOLX	5.2	Intimin	OuterMembrane	A0A376UFU4	unreviewed	A0A376UFU4_ECOLX	Intimin (Attaching and effacing protein)	eae_1 NCTC8622_07588	Escherichia coli	385	cell adhesion [GO:0007155]	cell outer membrane [GO:0009279]; integral component of membrane [GO:0016021]	NA	GO:0007155; GO:0009279; GO:0016021	NA	NA	NA	NA	NA
HISJ_ECOLI	5.1	Histidine-binding periplasmic protein	Periplasmic	P0AEU0	reviewed	HISJ_ECOLI	Histidine-binding periplasmic protein (HBP)	hisJ b2309 JW2306	Escherichia coli (strain K12)	260	L-histidine import across plasma membrane [GO:1903810]	ATP-binding cassette (ABC) transporter complex, substrate-binding subunit-containing [GO:0055052]; membrane [GO:0016020]; outer membrane-bounded periplasmic space [GO:0030288]	amino acid binding [GO:0016597]	GO:0016020; GO:0016597; GO:0030288; GO:0055052; GO:1903810	9205837; 9278503; 16738553; 9298646; 9600841; 8161536	NA	NA	FUNCTION: Part of the histidine permease ABC transporter. Binds histidine. Interacts with HisQMP and stimulates ATPase activity of HisP, which results in histidine translocation (By similarity). {ECO:0000250}.	NA
A0A0H2V4T4_ECOL6	5	Ferrichrome-iron receptor	OuterMembrane	A0A0H2V4T4	unreviewed	A0A0H2V4T4_ECOL6	Ferrichrome-iron receptor	fhuA c0185	Escherichia coli O6:H1 (strain CFT073 / ATCC 700928 / UPEC)	752	iron ion homeostasis [GO:0055072]	cell outer membrane [GO:0009279]	siderophore uptake transmembrane transporter activity [GO:0015344]; signaling receptor activity [GO:0038023]	GO:0009279; GO:0015344; GO:0038023; GO:0055072	12471157	NA	NA	NA	NA
HSLO_ECOLI	4.9	33 kDa chaperonin	Cytoplasmic	P0A6Y5	reviewed	HSLO_ECOLI	33 kDa chaperonin (Heat shock protein 33) (HSP33)	hslO yrfI b3401 JW5692	Escherichia coli (strain K12)	292	maintenance of unfolded protein [GO:0036506]; protein refolding [GO:0042026]; response to heat [GO:0009408]; response to oxidative stress [GO:0006979]	cytoplasm [GO:0005737]; cytosol [GO:0005829]	identical protein binding [GO:0042802]; protein folding chaperone [GO:0044183]; unfolded protein binding [GO:0051082]; zinc ion binding [GO:0008270]	GO:0005737; GO:0005829; GO:0006979; GO:0008270; GO:0009408; GO:0036506; GO:0042026; GO:0042802; GO:0044183; GO:0051082	9278503; 16738553; 10025400; 10764757	P0A6Y5; P0CE47	NA	FUNCTION: Redox regulated molecular chaperone. Protects both thermally unfolding and oxidatively damaged proteins from irreversible aggregation. Plays an important role in the bacterial defense system toward oxidative stress.	NA
PTGCB_ECOLI	4.8	PTS system glucose-specific EIICB component	CytoplasmicMembrane	P69786	reviewed	PTGCB_ECOLI	PTS system glucose-specific EIICB component (EIICB-Glc) (EII-Glc) [Includes: Glucose permease IIC component (PTS system glucose-specific EIIC component); Glucose-specific phosphotransferase enzyme IIB component (EC 2.7.1.199) (PTS system glucose-specific EIIB component)]	ptsG glcA umg b1101 JW1087	Escherichia coli (strain K12)	477	glucose transmembrane transport [GO:1904659]; negative regulation of DNA binding [GO:0043392]; phosphoenolpyruvate-dependent sugar phosphotransferase system [GO:0009401]; phosphorylation [GO:0016310]; regulation of DNA-templated transcription [GO:0006355]	cytosol [GO:0005829]; integral component of plasma membrane [GO:0005887]; membrane [GO:0016020]; plasma membrane [GO:0005886]; transmembrane transporter complex [GO:1902495]	glucose transmembrane transporter activity [GO:0005355]; kinase activity [GO:0016301]; protein-N(PI)-phosphohistidine-sugar phosphotransferase activity [GO:0008982]; protein-phosphocysteine-glucose phosphotransferase system transporter activity [GO:0090564]; protein-phosphocysteine-sugar phosphotransferase activity [GO:0090563]	GO:0005355; GO:0005829; GO:0005886; GO:0005887; GO:0006355; GO:0008982; GO:0009401; GO:0016020; GO:0016301; GO:0016310; GO:0043392; GO:0090563; GO:0090564; GO:1902495; GO:1904659	3023349; 8905232; 9278503; 16738553; 3129430; 8505292; 9298644; 10562420; 15522088; 15919996; 16549791; 26305955; 28351921; 8112346; 8784182; 9200688; 12716891; 18319344	P50456	2.7.1.199	FUNCTION: The phosphoenolpyruvate-dependent sugar phosphotransferase system (sugar PTS), a major carbohydrate active transport system, catalyzes the phosphorylation of incoming sugar substrates concomitantly with their translocation across the cell membrane. The enzyme II complex composed of PtsG and Crr is involved in glucose transport (PubMed:3129430, PubMed:10562420). Also functions as a chemo…	NA
FEPA_ECOLI	4.7	Ferrienterobactin receptor	OuterMembrane	P05825	reviewed	FEPA_ECOLI	Ferrienterobactin receptor (Enterobactin outer-membrane receptor)	fepA fep feuB b0584 JW5086	Escherichia coli (strain K12)	746	colicin transport [GO:0042914]; enterobactin transport [GO:0042930]; ferric-enterobactin import into cell [GO:0015685]; iron ion homeostasis [GO:0055072]; siderophore transmembrane transport [GO:0044718]; siderophore-dependent iron import into cell [GO:0033214]	cell envelope [GO:0030313]; cell outer membrane [GO:0009279]; integral component of cell outer membrane [GO:0045203]; intrinsic component of cell outer membrane [GO:0031230]; membrane [GO:0016020]; transmembrane transporter complex [GO:1902495]	colicin transmembrane transporter activity [GO:0042912]; enterobactin transmembrane transporter activity [GO:0042931]; ferric-enterobactin transmembrane transporter activity [GO:0015620]; ligand-gated channel activity [GO:0022834]; protein domain specific binding [GO:0019904]; siderophore uptake transmembrane transporter activity [GO:0015344]; signaling receptor activity [GO:0038023]	GO:0009279; GO:0015344; GO:0015620; GO:0015685; GO:0016020; GO:0019904; GO:0022834; GO:0030313; GO:0031230; GO:0033214; GO:0038023; GO:0042912; GO:0042914; GO:0042930; GO:0042931; GO:0044718; GO:0045203; GO:0055072; GO:1902495	3015941; 8905232; 9278503; 16738553; 2974033; 2526281; 2201687; 9298644; 20005847; 9886293	P02929	NA	FUNCTION: This protein is involved in the initial step of iron uptake by binding ferrienterobactin (Fe-ENT), an iron chelatin siderophore that allows E.coli to extract iron from the environment. FepA also acts as a receptor for colicins B and D.	NA
Q32AJ8_SHIDS	4.5	Ribulose-phosphate 3-epimerase	Cytoplasmic	Q32AJ8	unreviewed	Q32AJ8_SHIDS	Ribulose-phosphate 3-epimerase (EC 5.1.3.1)	rpe SDY_3693	Shigella dysenteriae serotype 1 (strain Sd197)	225	pentose catabolic process [GO:0019323]; pentose-phosphate shunt [GO:0006098]	NA	D-ribulose-phosphate 3-epimerase activity [GO:0004750]; metal ion binding [GO:0046872]	GO:0004750; GO:0006098; GO:0019323; GO:0046872	16275786	NA	5.1.3.1	FUNCTION: Catalyzes the reversible epimerization of D-ribulose 5-phosphate to D-xylulose 5-phosphate. {ECO:0000256|HAMAP-Rule:MF_02227}.	PATHWAY: Carbohydrate degradation. {ECO:0000256|HAMAP-Rule:MF_02227}.
DCP_ECOLI	4.4	Dipeptidyl carboxypeptidase	Cytoplasmic	P24171	reviewed	DCP_ECOLI	Dipeptidyl carboxypeptidase (EC 3.4.15.5) (Peptidyl-dipeptidase Dcp)	dcp b1538 JW1531	Escherichia coli (strain K12)	681	proteolysis [GO:0006508]	cytoplasm [GO:0005737]; cytosol [GO:0005829]; outer membrane-bounded periplasmic space [GO:0030288]	carboxypeptidase activity [GO:0004180]; metal ion binding [GO:0046872]; metalloendopeptidase activity [GO:0004222]; metallopeptidase activity [GO:0008237]	GO:0004180; GO:0004222; GO:0005737; GO:0005829; GO:0006508; GO:0008237; GO:0030288; GO:0046872	8226676; 9097039; 9278503; 16738553	NA	3.4.15.5	FUNCTION: Removes dipeptides from the C-termini of N-blocked tripeptides, tetrapeptides and larger peptides. {ECO:0000269|PubMed:8226676}.	NA
LAMB_ECOLI	4.3	Maltoporin	OuterMembrane	P02943	reviewed	LAMB_ECOLI	Maltoporin (Maltose outer membrane channel) (Maltose-inducible porin) (Phage lambda receptor protein)	lamB malB b4036 JW3996	Escherichia coli (strain K12)	446	cellular response to DNA damage stimulus [GO:0006974]; ion transport [GO:0006811]; maltodextrin transmembrane transport [GO:0042956]; polysaccharide transport [GO:0015774]	cell outer membrane [GO:0009279]; integral component of cell outer membrane [GO:0045203]; pore complex [GO:0046930]	carbohydrate transmembrane transporter activity [GO:0015144]; maltodextrin transmembrane transporter activity [GO:0042958]; maltose transporting porin activity [GO:0015481]; porin activity [GO:0015288]; virus receptor activity [GO:0001618]	GO:0001618; GO:0006811; GO:0006974; GO:0009279; GO:0015144; GO:0015288; GO:0015481; GO:0015774; GO:0042956; GO:0042958; GO:0045203; GO:0046930	6086106; 8265357; 9278503; 16738553; 3301537; 161974; 6446717; 2832377; 4201774; 1988451; 1702781; 7925308; 11742115; 16079137; 7824948; 8805519; 9299337	P10408	NA	FUNCTION: Involved in the transport of maltose and maltodextrins (PubMed:3301537, PubMed:2832377, PubMed:11742115, PubMed:7824948, PubMed:8805519, PubMed:9299337). Indispensable for translocation of maltodextrins (alpha 1-4 linked polyglucosyls) containing more than three glucosyl moieties. A hydrophobic path ('greasy slide') of aromatic residues serves to guide and select the sugars for transpor…	NA
GMHA_ECOLI	3.7	Phosphoheptose isomerase	Cytoplasmic	P63224	reviewed	GMHA_ECOLI	Phosphoheptose isomerase (EC 5.3.1.28) (Sedoheptulose 7-phosphate isomerase)	gmhA lpcA tfrA yafI b0222 JW0212	Escherichia coli (strain K12)	192	D-glycero-D-manno-heptose 7-phosphate biosynthetic process [GO:2001061]; lipopolysaccharide core region biosynthetic process [GO:0009244]	cytoplasm [GO:0005737]; cytosol [GO:0005829]; protein-containing complex [GO:0032991]	carbohydrate derivative binding [GO:0097367]; D-sedoheptulose 7-phosphate isomerase activity [GO:0008968]; zinc ion binding [GO:0008270]	GO:0005737; GO:0005829; GO:0008270; GO:0008968; GO:0009244; GO:0032991; GO:0097367; GO:2001061	8631969; 7596361; 9278503; 16738553; 11751812; 12101286; 12045108; 18056714	NA	5.3.1.28	FUNCTION: Catalyzes the isomerization of sedoheptulose 7-phosphate in D-glycero-D-manno-heptose 7-phosphate. {ECO:0000269|PubMed:11751812, ECO:0000269|PubMed:18056714}.	PATHWAY: Carbohydrate biosynthesis; D-glycero-D-manno-heptose 7-phosphate biosynthesis; D-glycero-alpha-D-manno-heptose 7-phosphate and D-glycero-beta-D-manno-heptose 7-phosphate from sedoheptulose 7-phosphate: step 1/1.; PATHWAY: Bacterial outer membrane biogenesis; LPS core biosynthesis.
A0A3P6L4I9_SHIDY	3.6	Sulfatase	Unknown	A0A3P6L4I9	unreviewed	A0A3P6L4I9_SHIDY	Sulfatase (EC 3.1.6.6)	betC NCTC11868_04945	Shigella dysenteriae	462	NA	cellular anatomical entity [GO:0110165]	choline-sulfatase activity [GO:0047753]	GO:0047753; GO:0110165	NA	NA	3.1.6.6	NA	NA
SYP_ECOLI	3.5	Proline--tRNA ligase	Cytoplasmic	P16659	reviewed	SYP_ECOLI	Proline--tRNA ligase (EC 6.1.1.15) (Global RNA synthesis factor) (Prolyl-tRNA synthetase) (ProRS)	proS drpA b0194 JW0190	Escherichia coli (strain K12)	572	prolyl-tRNA aminoacylation [GO:0006433]	cytosol [GO:0005829]	Ala-tRNA(Pro) hydrolase activity [GO:0043906]; ATP binding [GO:0005524]; proline-tRNA ligase activity [GO:0004827]	GO:0004827; GO:0005524; GO:0005829; GO:0006433; GO:0043906	2203971; 1688424; 9278503; 16738553; 9298646; 10922054; 11408489; 12033945; 12130657; 14530268	NA	6.1.1.15	FUNCTION: Catalyzes the attachment of proline to tRNA(Pro) in a two-step reaction: proline is first activated by ATP to form Pro-AMP and then transferred to the acceptor end of tRNA(Pro). As ProRS can inadvertently accommodate and process non-cognate amino acids such as alanine and cysteine, to avoid such errors it has two additional distinct editing activities against alanine. One activity is de…	NA
GFCD_ECOLI	3.3	Uncharacterized lipoprotein GfcD	OuterMembrane	P75882	reviewed	GFCD_ECOLI	Uncharacterized lipoprotein GfcD (Group 4 capsule protein D homolog)	gfcD ymcA b0984 JW0967	Escherichia coli (strain K12)	698	NA	plasma membrane [GO:0005886]	NA	GO:0005886	8905232; 9278503; 16738553	NA	NA	NA	NA
A0A370VB07_9ESCH	3.2	UDP-2,3-diacetamido-2,3-dideoxy-D-glucuronate 2-epimerase	Cytoplasmic	A0A370VB07	unreviewed	A0A370VB07_9ESCH	UDP-2,3-diacetamido-2,3-dideoxy-D-glucuronate 2-epimerase (EC 5.1.3.23)	wbpI C4A13_01921	Escherichia marmotae	376	NA	NA	UDP-N-acetylglucosamine 2-epimerase activity [GO:0008761]	GO:0008761	NA	NA	5.1.3.23	NA	NA
BTUB_ECOLI	3.1	Vitamin B12 transporter BtuB	OuterMembrane	P06129	reviewed	BTUB_ECOLI	Vitamin B12 transporter BtuB (Cobalamin receptor) (Outer membrane cobalamin translocator)	btuB bfe cer dcrC b3966 JW3938	Escherichia coli (strain K12)	614	cobalamin transport [GO:0015889]; ion transmembrane transport [GO:0034220]	cell outer membrane [GO:0009279]; integral component of cell outer membrane [GO:0045203]; integral component of membrane [GO:0016021]; intrinsic component of cell outer membrane [GO:0031230]; membrane [GO:0016020]; pore complex [GO:0046930]; transmembrane transporter complex [GO:1902495]	ABC-type vitamin B12 transporter activity [GO:0015420]; calcium ion binding [GO:0005509]; porin activity [GO:0015288]; protein domain specific binding [GO:0019904]	GO:0005509; GO:0009279; GO:0015288; GO:0015420; GO:0015889; GO:0016020; GO:0016021; GO:0019904; GO:0031230; GO:0034220; GO:0045203; GO:0046930; GO:1902495	3882670; 8265357; 9278503; 16738553; 1999392; 9298646; 8093236; 2982793; 2687240; 9852020; 10485884; 11705387; 14499604; 12595710; 12652322; 14528295	NA	NA	FUNCTION: Involved in the active translocation of vitamin B12 (cyanocobalamin) across the outer membrane to the periplasmic space. It derives its energy for transport by interacting with the trans-periplasmic membrane protein TonB. Is also a receptor for bacteriophages BF23 and C1, and for A and E colicins. {ECO:0000269|PubMed:10485884, ECO:0000269|PubMed:2687240, ECO:0000269|PubMed:2982793}.	NA
G6PI_ECOLI	3.1	Glucose-6-phosphate isomerase	Cytoplasmic	P0A6T1	reviewed	G6PI_ECOLI	Glucose-6-phosphate isomerase (GPI) (EC 5.3.1.9) (Phosphoglucose isomerase) (PGI) (Phosphohexose isomerase) (PHI)	pgi b4025 JW3985	Escherichia coli (strain K12)	549	cellular response to oxidative stress [GO:0034599]; gluconeogenesis [GO:0006094]; glucose 6-phosphate metabolic process [GO:0051156]; glycolytic process [GO:0006096]	cytosol [GO:0005829]	carbohydrate derivative binding [GO:0097367]; glucose-6-phosphate isomerase activity [GO:0004347]; identical protein binding [GO:0042802]; monosaccharide binding [GO:0048029]	GO:0004347; GO:0005829; GO:0006094; GO:0006096; GO:0034599; GO:0042802; GO:0048029; GO:0051156; GO:0097367	2549364; 1593646; 8265357; 9278503; 16738553; 4344919; 18723842; 7493933; 14511906; 18368388; 22393408	P0A6T1	5.3.1.9	FUNCTION: Catalyzes the reversible isomerization of glucose-6-phosphate to fructose-6-phosphate. {ECO:0000255|HAMAP-Rule:MF_00473}.	PATHWAY: Carbohydrate biosynthesis; gluconeogenesis. {ECO:0000255|HAMAP-Rule:MF_00473}.; PATHWAY: Carbohydrate degradation; glycolysis; D-glyceraldehyde 3-phosphate and glycerone phosphate from D-glucose: step 2/4. {ECO:0000255|HAMAP-Rule:MF_00473}.
DEGP_ECOLI	2.9	Periplasmic serine endoprotease DegP	Periplasmic	P0C0V0	reviewed	DEGP_ECOLI	Periplasmic serine endoprotease DegP (EC 3.4.21.107) (Heat shock protein DegP) (Protease Do)	degP htrA ptd b0161 JW0157	Escherichia coli (strain K12)	474	chaperone-mediated protein folding [GO:0061077]; protein folding [GO:0006457]; protein quality control for misfolded or incompletely synthesized proteins [GO:0006515]; proteolysis [GO:0006508]; response to heat [GO:0009408]; response to oxidative stress [GO:0006979]; response to temperature stimulus [GO:0009266]	outer membrane-bounded periplasmic space [GO:0030288]; periplasmic space [GO:0042597]; plasma membrane [GO:0005886]	identical protein binding [GO:0042802]; peptidase activity [GO:0008233]; serine-type endopeptidase activity [GO:0004252]; serine-type peptidase activity [GO:0008236]	GO:0004252; GO:0005886; GO:0006457; GO:0006508; GO:0006515; GO:0006979; GO:0008233; GO:0008236; GO:0009266; GO:0009408; GO:0030288; GO:0042597; GO:0042802; GO:0061077	3057437; 8202364; 9278503; 16738553; 2165018; 2157212; 2180903; 9600841; 2025286; 7557477; 7883164; 7744744; 8830688; 9083020; 9351822; 10319814; 12270835; 12878036; 16166523; 16303867; 18505836; 18697939; 20005847; 20515644; 21526129; 11919638; 12730160; 18496527; 20581825; 21458668	P0C0V0; P0A910; P06996; P02666; P00698	3.4.21.107	FUNCTION: DegP acts as a chaperone at low temperatures but switches to a peptidase (heat shock protein) at higher temperatures (PubMed:10319814). Degrades transiently denatured and unfolded or misfolded proteins which accumulate in the periplasm following heat shock or other stress conditions (PubMed:16303867). DegP is efficient with Val-Xaa and Ile-Xaa peptide bonds, suggesting a preference for …	NA
RS20_ECOLI	2.7	30S ribosomal protein S20	Cytoplasmic	P0A7U7	reviewed	RS20_ECOLI	30S ribosomal protein S20 (Small ribosomal subunit protein bS20)	rpsT b0023 JW0022	Escherichia coli (strain K12)	87	cytoplasmic translation [GO:0002181]; ribosomal small subunit assembly [GO:0000028]	cytoplasm [GO:0005737]; cytosol [GO:0005829]; cytosolic small ribosomal subunit [GO:0022627]; small ribosomal subunit [GO:0015935]	ornithine decarboxylase inhibitor activity [GO:0008073]; small ribosomal subunit rRNA binding [GO:0070181]; structural constituent of ribosome [GO:0003735]	GO:0000028; GO:0002181; GO:0003735; GO:0005737; GO:0005829; GO:0008073; GO:0015935; GO:0022627; GO:0070181	6267039; 2985604; 2429258; 1630901; 9278503; 16738553; 786731; 9298644; 10094780; 24524803; 12244297; 12809609; 16272117; 27906160; 27906161; 27934701; 28077875	NA	NA	FUNCTION: Binds directly to 16S ribosomal RNA.	NA
A0A2X1MVK9_ECOLX	2.7	50S ribosomal protein L15	Cytoplasmic	A0A2X1MVK9	unreviewed	A0A2X1MVK9_ECOLX	50S ribosomal protein L15	rplO NCTC9073_00379	Escherichia coli	90	translation [GO:0006412]	ribonucleoprotein complex [GO:1990904]; ribosome [GO:0005840]	structural constituent of ribosome [GO:0003735]	GO:0003735; GO:0005840; GO:0006412; GO:1990904	NA	NA	NA	NA	NA
CDD_ECOLI	2.7	Cytidine deaminase	Unknown	P0ABF6	reviewed	CDD_ECOLI	Cytidine deaminase (EC 3.5.4.5) (Cytidine aminohydrolase) (CDA)	cdd b2143 JW2131	Escherichia coli (strain K12)	294	cytidine deamination [GO:0009972]; deoxycytidine catabolic process [GO:0006217]; nucleobase-containing small molecule interconversion [GO:0015949]	cytosol [GO:0005829]	cytidine deaminase activity [GO:0004126]; deoxycytidine deaminase activity [GO:0047844]; identical protein binding [GO:0042802]; pyrimidine nucleoside binding [GO:0001884]; zinc ion binding [GO:0008270]	GO:0001884; GO:0004126; GO:0005829; GO:0006217; GO:0008270; GO:0009972; GO:0015949; GO:0042802; GO:0047844	1567863; 9278503; 16738553; 2575702; 2692708; 8506346; 8899705; 8550448; 8289286; 8634261; 9125497	P0ABF6	3.5.4.5	FUNCTION: This enzyme scavenges exogenous and endogenous cytidine and 2'-deoxycytidine for UMP synthesis.	NA
LPTD_ECOLI	2.5	LPS-assembly protein LptD	OuterMembrane	P31554	reviewed	LPTD_ECOLI	LPS-assembly protein LptD (Organic solvent tolerance protein)	lptD imp ostA yabG b0054 JW0053	Escherichia coli (strain K12)	784	Gram-negative-bacterium-type cell outer membrane assembly [GO:0043165]; lipopolysaccharide transport [GO:0015920]; response to organic substance [GO:0010033]	cell outer membrane [GO:0009279]; transporter complex [GO:1990351]	NA	GO:0009279; GO:0010033; GO:0015920; GO:0043165; GO:1990351	1630901; 9278503; 16738553; 9298646; 12724388; 2547691; 7811102; 12207697; 14981317; 16079137; 16861298; 18424520; 20446753; 20615876; 21339611; 20203010; 20566849; 21257904; 21257909; 22668317; 22936569; 23772069; 24003122; 28784813	P0ADV1; P0ADC1	NA	FUNCTION: Together with LptE, is involved in the assembly of lipopolysaccharide (LPS) at the surface of the outer membrane. Contributes to n-hexane resistance. {ECO:0000255|HAMAP-Rule:MF_01411, ECO:0000269|PubMed:12207697, ECO:0000269|PubMed:12724388, ECO:0000269|PubMed:16861298, ECO:0000269|PubMed:18424520, ECO:0000269|PubMed:20203010, ECO:0000269|PubMed:21339611, ECO:0000269|PubMed:2547691, ECO…	NA
RL14_ECOLI	2.5	50S ribosomal protein L14	Cytoplasmic	P0ADY3	reviewed	RL14_ECOLI	50S ribosomal protein L14 (Large ribosomal subunit protein uL14)	rplN b3310 JW3272	Escherichia coli (strain K12)	123	cytoplasmic translation [GO:0002181]	cytoplasm [GO:0005737]; cytosol [GO:0005829]; cytosolic large ribosomal subunit [GO:0022625]	large ribosomal subunit rRNA binding [GO:0070180]; structural constituent of ribosome [GO:0003735]	GO:0002181; GO:0003735; GO:0005737; GO:0005829; GO:0022625; GO:0070180	352727; 6222285; 9278503; 16738553; 151587; 7556101; 2665813; 10094780; 22829778; 24524803; 10756104; 12809609; 16272117; 25310980; 24844575; 27906160; 27906161; 27934701; 28077875	NA	NA	FUNCTION: This protein binds directly to 23S ribosomal RNA. In the E.coli 70S ribosome it has been modeled to make two contacts with the 16S rRNA of the 30S subunit, forming part of bridges B5 and B8, connecting the 2 subunits (PubMed:12809609). Although the protein undergoes significant rotation during the transition from an initiation to and EF-G bound state, the bridges remain stable. In the 3…	NA
A0A485JLJ4_ECOLX	2.3	Glutaminyl-tRNA synthetase	Cytoplasmic	A0A485JLJ4	unreviewed	A0A485JLJ4_ECOLX	Glutaminyl-tRNA synthetase (EC 6.1.1.18)	glnS_3 NCTC10974_04017	Escherichia coli	194	translation [GO:0006412]; tRNA aminoacylation [GO:0043039]	NA	ATP binding [GO:0005524]; glutamine-tRNA ligase activity [GO:0004819]	GO:0004819; GO:0005524; GO:0006412; GO:0043039	NA	NA	6.1.1.18	NA	NA
B7LL07_ESCF3	2.3	Maltodextrin-binding protein	Periplasmic	B7LL07	unreviewed	B7LL07_ESCF3	Maltodextrin-binding protein	malE EFER_4126	Escherichia fergusonii (strain ATCC 35469 / DSM 13698 / CCUG 18766 / IAM 14443 / JCM 21226 / LMG 7866 / NBRC 102419 / NCTC 12128 / CDC 0568-73)	396	NA	periplasmic space [GO:0042597]	carbohydrate transmembrane transporter activity [GO:0015144]	GO:0015144; GO:0042597	19165319	NA	NA	FUNCTION: Part of the ABC transporter complex MalEFGK involved in maltose/maltodextrin import. Binds maltose and higher maltodextrins. {ECO:0000256|RuleBase:RU365005}.	NA
OMPX_ECOLI	2.3	Outer membrane protein X	OuterMembrane	P0A917	reviewed	OMPX_ECOLI	Outer membrane protein X	ompX ybiG b0814 JW0799	Escherichia coli (strain K12)	171	NA	cell outer membrane [GO:0009279]; host outer membrane [GO:0044384]; integral component of membrane [GO:0016021]	NA	GO:0009279; GO:0016021; GO:0044384	7836315; 8905232; 9278503; 16738553; 8021175; 9629924; 10545325	P0AEU7	NA	NA	NA
RHO_ECOLI	2.2	Transcription termination factor Rho	Cytoplasmic	P0AG30	reviewed	RHO_ECOLI	Transcription termination factor Rho (EC 3.6.4.-) (ATP-dependent helicase Rho)	rho nitA psuA rnsC sbaA tsu b3783 JW3756	Escherichia coli (strain K12)	419	DNA-templated transcription [GO:0006351]; DNA-templated transcription termination [GO:0006353]	cytosol [GO:0005829]; membrane [GO:0016020]	ATP binding [GO:0005524]; ATP-dependent activity, acting on RNA [GO:0008186]; helicase activity [GO:0004386]; hydrolase activity [GO:0016787]; identical protein binding [GO:0042802]; RNA binding [GO:0003723]	GO:0003723; GO:0004386; GO:0005524; GO:0005829; GO:0006351; GO:0006353; GO:0008186; GO:0016020; GO:0016787; GO:0042802	6304634; 1379743; 9278503; 16738553; 2423505; 1722555; 7828920; 6219230; 9298646; 1716628; 2461932; 7487110; 9298644; 9008362; 9587002; 9586995; 10230401; 12859904; 15642265; 19879839	P0AES0; P0A6X3; P0AFG0; P0AG30; P0AFW8; P0CE47; P0AGK4	3.6.4.-	FUNCTION: Facilitates transcription termination by a mechanism that involves Rho binding to the nascent RNA, activation of Rho's RNA-dependent ATPase activity, and release of the mRNA from the DNA template. RNA-dependent NTPase which utilizes all four ribonucleoside triphosphates as substrates. {ECO:0000269|PubMed:1716628, ECO:0000269|PubMed:2461932}.	NA
I2UJY0_ECOLX	2.2	Serine protease pic autotransporter	Extracellular	I2UJY0	unreviewed	I2UJY0_ECOLX	Serine protease pic autotransporter (EC 3.4.21.-)	pic EC40522_D0133	Escherichia coli 4.0522	1387	proteolysis [GO:0006508]	cell outer membrane [GO:0009279]; cell surface [GO:0009986]; extracellular region [GO:0005576]; integral component of membrane [GO:0016021]; periplasmic space [GO:0042597]	serine-type endopeptidase activity [GO:0004252]	GO:0004252; GO:0005576; GO:0006508; GO:0009279; GO:0009986; GO:0016021; GO:0042597	NA	NA	3.4.21.-	NA	NA
A0A5B9ASM8_ECOLX	2.2	50S ribosomal protein L17	Cytoplasmic	A0A5B9ASM8	unreviewed	A0A5B9ASM8_ECOLX	50S ribosomal protein L17	rplQ FTV90_00715	Escherichia coli	127	translation [GO:0006412]	ribonucleoprotein complex [GO:1990904]; ribosome [GO:0005840]	structural constituent of ribosome [GO:0003735]	GO:0003735; GO:0005840; GO:0006412; GO:1990904	NA	NA	NA	NA	NA
ZAPB_ECOLI	2.1	Cell division protein ZapB	Unknown	P0AF36	reviewed	ZAPB_ECOLI	Cell division protein ZapB	zapB yiiU b3928 JW3899	Escherichia coli (strain K12)	81	division septum assembly [GO:0000917]; FtsZ-dependent cytokinesis [GO:0043093]	cell division site [GO:0032153]; cytosol [GO:0005829]	identical protein binding [GO:0042802]	GO:0000917; GO:0005829; GO:0032153; GO:0042802; GO:0043093	8346018; 9278503; 16738553; 18723842; 18394147	P0ADS2	NA	FUNCTION: Non-essential, abundant cell division factor that is required for proper Z-ring formation. It is recruited early to the divisome by direct interaction with FtsZ, stimulating Z-ring assembly and thereby promoting cell division earlier in the cell cycle. Its recruitment to the Z-ring requires functional FtsA or ZipA. {ECO:0000269|PubMed:18394147}.	NA
NUOCD_ECOLI	2	NADH-quinone oxidoreductase subunit C/D	Cytoplasmic	P33599	reviewed	NUOCD_ECOLI	NADH-quinone oxidoreductase subunit C/D (EC 7.1.1.-) (NADH dehydrogenase I subunit C/D) (NDH-1 subunit C/D) (NUO3/NUO4)	nuoC nuoCD nuoD b2286 JW5375	Escherichia coli (strain K12)	596	respiratory electron transport chain [GO:0022904]	cytoplasm [GO:0005737]; membrane [GO:0016020]; NADH dehydrogenase complex [GO:0030964]; plasma membrane [GO:0005886]; plasma membrane respiratory chain complex I [GO:0045272]; respiratory chain complex I [GO:0045271]	NAD binding [GO:0051287]; NADH dehydrogenase (ubiquinone) activity [GO:0008137]; quinone binding [GO:0048038]	GO:0005737; GO:0005886; GO:0008137; GO:0016020; GO:0022904; GO:0030964; GO:0045271; GO:0045272; GO:0048038; GO:0051287	7690854; 9205837; 9278503; 16738553; 11997136; 8157582; 7607227; 16079137	P33602	7.1.1.-	FUNCTION: NDH-1 shuttles electrons from NADH, via FMN and iron-sulfur (Fe-S) centers, to quinones in the respiratory chain. The immediate electron acceptor for the enzyme in this species is believed to be ubiquinone. Couples the redox reaction to proton translocation (for every two electrons transferred, four hydrogen ions are translocated across the cytoplasmic membrane), and thus conserves the …	NA
RS15_ECOLI	2	30S ribosomal protein S15	Cytoplasmic	P0ADZ4	reviewed	RS15_ECOLI	30S ribosomal protein S15 (Small ribosomal subunit protein uS15)	rpsO secC b3165 JW3134	Escherichia coli (strain K12)	89	cytoplasmic translation [GO:0002181]; ribosomal small subunit assembly [GO:0000028]; translation [GO:0006412]	cytoplasm [GO:0005737]; cytosol [GO:0005829]; cytosolic small ribosomal subunit [GO:0022627]	mRNA base-pairing post-transcriptional repressor activity [GO:1903231]; rRNA binding [GO:0019843]; small ribosomal subunit rRNA binding [GO:0070181]; structural constituent of ribosome [GO:0003735]	GO:0000028; GO:0002181; GO:0003735; GO:0005737; GO:0005829; GO:0006412; GO:0019843; GO:0022627; GO:0070181; GO:1903231	6394953; 6382163; 3005122; 2432069; 9278503; 16738553; 776686; 2849753; 9298644; 10094780; 24339747; 24524803; 12244297; 12809609; 16272117; 27906160; 27906161; 27934701; 28077875	NA	NA	FUNCTION: One of the primary rRNA binding proteins, it binds directly to 16S rRNA where it helps nucleate assembly of the platform of the 30S subunit by binding and bridging several RNA helices of the 16S rRNA (PubMed:12809609, PubMed:16272117). Binds to its own mRNA, stabilizing it 5-UTR and preventing its translation (PubMed:24339747). {ECO:0000269|PubMed:12809609, ECO:0000269|PubMed:16272117, …	NA
RL4_ECOLI	2	50S ribosomal protein L4	Cytoplasmic	P60723	reviewed	RL4_ECOLI	50S ribosomal protein L4 (Large ribosomal subunit protein uL4)	rplD eryA b3319 JW3281	Escherichia coli (strain K12)	201	cytoplasmic translation [GO:0002181]; DNA-templated transcription termination [GO:0006353]; negative regulation of cytoplasmic translation [GO:2000766]; negative regulation of DNA-templated transcription [GO:0045892]; negative regulation of endoribonuclease activity [GO:0060702]; negative regulation of translation [GO:0017148]; response to antibiotic [GO:0046677]; ribosome assembly [GO:0042255]; …	cytoplasm [GO:0005737]; cytosol [GO:0005829]; cytosolic large ribosomal subunit [GO:0022625]; large ribosomal subunit [GO:0015934]; polysomal ribosome [GO:0042788]	DNA binding [GO:0003677]; endoribonuclease inhibitor activity [GO:0060698]; mRNA 5'-UTR binding [GO:0048027]; RNA-binding transcription regulator activity [GO:0001070]; rRNA binding [GO:0019843]; structural constituent of ribosome [GO:0003735]; translation repressor activity [GO:0030371]	GO:0001070; GO:0002181; GO:0003677; GO:0003735; GO:0005737; GO:0005829; GO:0006353; GO:0015934; GO:0017148; GO:0019843; GO:0022625; GO:0030371; GO:0031555; GO:0042255; GO:0042788; GO:0045892; GO:0046677; GO:0048027; GO:0060698; GO:0060702; GO:2000766	3892488; 9278503; 16738553; 9298646; 7556101; 6170935; 9298644; 24524803; 4589347; 3298242; 2442760; 1692593; 2157208; 7928988; 7766155; 8846294; 10498727; 13130133; 10094780; 12809609; 11511371; 16272117; 25310980; 24844575; 27906160; 27906161; 27934701; 28077875	P0A6I6; P0A6K3	NA	FUNCTION: One of the primary rRNA binding proteins, this protein initially binds near the 5'-end of the 23S rRNA (PubMed:3298242). It is important during the early stages of 50S assembly (PubMed:3298242). It makes multiple contacts with different domains of the 23S rRNA in the assembled 50S subunit and ribosome (PubMed:7556101, PubMed:6170935). {ECO:0000269|PubMed:13130133, ECO:0000269|PubMed:244…	NA
A0A377DYQ7_ECOLX	1.9	Isoaspartyl dipeptidase	Cytoplasmic	A0A377DYQ7	unreviewed	A0A377DYQ7_ECOLX	Isoaspartyl dipeptidase (EC 3.4.19.-)	iadA_1 NCTC8500_04846	Escherichia coli	257	NA	NA	beta-aspartyl-peptidase activity [GO:0008798]; hydrolase activity, acting on carbon-nitrogen (but not peptide) bonds [GO:0016810]	GO:0008798; GO:0016810	NA	NA	3.4.19.-	NA	NA
TOLC_ECOLI	1.8	Outer membrane protein TolC	OuterMembrane	P02930	reviewed	TOLC_ECOLI	Outer membrane protein TolC (Multidrug efflux pump subunit TolC) (Outer membrane factor TolC)	tolC colE1-i mtcB mukA refI toc weeA b3035 JW5503	Escherichia coli (strain K12)	493	bile acid and bile salt transport [GO:0015721]; enterobactin transport [GO:0042930]; ion transmembrane transport [GO:0034220]; response to antibiotic [GO:0046677]; response to organic cyclic compound [GO:0014070]; response to toxic substance [GO:0009636]; response to xenobiotic stimulus [GO:0009410]; xenobiotic detoxification by transmembrane export across the cell outer membrane [GO:0140330]; xe…	cell outer membrane [GO:0009279]; efflux pump complex [GO:1990281]; integral component of cell outer membrane [GO:0045203]; integral component of membrane [GO:0016021]; MacAB-TolC complex [GO:1990196]; membrane [GO:0016020]; outer membrane-bounded periplasmic space [GO:0030288]; periplasmic side of plasma membrane [GO:0098567]	bile acid transmembrane transporter activity [GO:0015125]; efflux transmembrane transporter activity [GO:0015562]; identical protein binding [GO:0042802]; ion channel activity [GO:0005216]; porin activity [GO:0015288]; protein N-terminus binding [GO:0047485]	GO:0005216; GO:0009279; GO:0009410; GO:0009636; GO:0014070; GO:0015125; GO:0015288; GO:0015562; GO:0015721; GO:0016020; GO:0016021; GO:0030288; GO:0034220; GO:0042802; GO:0042930; GO:0045203; GO:0046677; GO:0047485; GO:0098567; GO:0140330; GO:1990196; GO:1990281; GO:1990961	6312426; 2216730; 9278503; 16738553; 6303857; 6337123; 9298646; 9629924; 9044294; 11274125; 15228545; 16079137; 18955484; 19342493; 19805313; 21325274; 21778229; 23176499; 10879525; 15342230; 18406332; 21245342	P0AE06; P75830; P02930	NA	FUNCTION: Outer membrane channel, which is required for the function of several efflux systems such as AcrAB-TolC, AcrEF-TolC, EmrAB-TolC and MacAB-TolC. These systems are involved in export of antibiotics and other toxic compounds from the cell. TolC is also involved in import of colicin E1 into the cells. {ECO:0000269|PubMed:11274125, ECO:0000269|PubMed:15228545, ECO:0000269|PubMed:18955484, EC…	NA
STPA_ECOLI	1.8	DNA-binding protein StpA	Cytoplasmic	P0ACG1	reviewed	STPA_ECOLI	DNA-binding protein StpA (H-NS homolog StpA)	stpA hnsB b2669 JW2644	Escherichia coli (strain K12)	134	NA	cytosol [GO:0005829]; nucleoid [GO:0009295]; protein-DNA complex [GO:0032993]	bent DNA binding [GO:0003681]; DNA binding [GO:0003677]; DNA-binding transcription repressor activity [GO:0001217]; minor groove of adenine-thymine-rich DNA binding [GO:0003680]; protein dimerization activity [GO:0046983]; RNA binding [GO:0003723]; structural constituent of chromatin [GO:0030527]; transcription cis-regulatory region binding [GO:0000976]	GO:0000976; GO:0001217; GO:0003677; GO:0003680; GO:0003681; GO:0003723; GO:0005829; GO:0009295; GO:0030527; GO:0032993; GO:0046983	1480493; 7961433; 9205837; 9278503; 16738553; 8890170; 8755860; 17267410; 21903814; 23543115	P0ACF8	NA	FUNCTION: A DNA-binding protein that acts in a fashion similar to H-NS protein upon overexpression, represses a number of genes including the cryptic blg operon, hns, papB and the proU locus (PubMed:8890170). A subset of H-NS/StpA-regulated genes also require Hha for repression; Hha and Cnu (YdgT) increases the number of genes DNA bound by H-NS/StpA and may also modulate the oligomerization of th…	NA
W1F098_ECOLX	1.8	PTS system mannose-specific EIIAB component	Cytoplasmic	W1F098	unreviewed	W1F098_ECOLX	PTS system mannose-specific EIIAB component (EC 2.7.1.191) (EIIAB-Man) (EIII-Man)	NA	Escherichia coli ISC7	271	phosphoenolpyruvate-dependent sugar phosphotransferase system [GO:0009401]; phosphorylation [GO:0016310]	cytoplasm [GO:0005737]; integral component of membrane [GO:0016021]; plasma membrane [GO:0005886]	kinase activity [GO:0016301]; protein-N(PI)-phosphohistidine-sugar phosphotransferase activity [GO:0008982]	GO:0005737; GO:0005886; GO:0008982; GO:0009401; GO:0016021; GO:0016301; GO:0016310	NA	NA	2.7.1.191	FUNCTION: The phosphoenolpyruvate-dependent sugar phosphotransferase system (sugar PTS), a major carbohydrate active transport system, catalyzes the phosphorylation of incoming sugar substrates concomitantly with their translocation across the cell membrane. The enzyme II ManXYZ PTS system is involved in mannose transport. {ECO:0000256|ARBA:ARBA00023757}.	NA
MASZ_ECOLI	1.8	Malate synthase G	Cytoplasmic	P37330	reviewed	MASZ_ECOLI	Malate synthase G (MSG) (EC 2.3.3.9)	glcB glc b2976 JW2943	Escherichia coli (strain K12)	723	glyoxylate catabolic process [GO:0009436]; glyoxylate cycle [GO:0006097]; tricarboxylic acid cycle [GO:0006099]	cytosol [GO:0005829]	magnesium ion binding [GO:0000287]; malate synthase activity [GO:0004474]	GO:0000287; GO:0004474; GO:0005829; GO:0006097; GO:0006099; GO:0009436	7925370; 9278503; 16738553; 4892366; 14336062; 9880556; 10715138; 12930982; 15637152; 18008171	NA	2.3.3.9	FUNCTION: Involved in the glycolate utilization. Catalyzes the condensation and subsequent hydrolysis of acetyl-coenzyme A (acetyl-CoA) and glyoxylate to form malate and CoA. {ECO:0000255|HAMAP-Rule:MF_00641, ECO:0000269|PubMed:14336062, ECO:0000269|PubMed:4892366, ECO:0000269|PubMed:7925370}.	PATHWAY: Carbohydrate metabolism; glyoxylate cycle; (S)-malate from isocitrate: step 2/2. {ECO:0000255|HAMAP-Rule:MF_00641}.
FHUA_ECOLI	1.7	Ferrichrome outer membrane transporter/phage receptor	OuterMembrane	P06971	reviewed	FHUA_ECOLI	Ferrichrome outer membrane transporter/phage receptor (Ferric hydroxamate receptor) (Ferric hydroxamate uptake) (Ferrichrome-iron receptor)	fhuA tonA b0150 JW0146	Escherichia coli (strain K12)	747	iron ion homeostasis [GO:0055072]	cell outer membrane [GO:0009279]; membrane [GO:0016020]; transmembrane transporter complex [GO:1902495]	iron ion binding [GO:0005506]; protein domain specific binding [GO:0019904]; siderophore uptake transmembrane transporter activity [GO:0015344]; signaling receptor activity [GO:0038023]; toxic substance binding [GO:0015643]; virion binding [GO:0046790]	GO:0005506; GO:0009279; GO:0015344; GO:0015643; GO:0016020; GO:0019904; GO:0038023; GO:0046790; GO:0055072; GO:1902495	3079747; 8202364; 9278503; 16738553; 2823072; 1089064; 353030; 2066336; 7515827; 8916906; 8617231; 9353297; 12427941; 18653801; 20005847; 9856937; 9865695; 10850805	P02929; Q9X2V7	NA	FUNCTION: Involved in the uptake of iron in complex with ferrichrome, a hydroxamate-type siderophore. Binds and transports ferrichrome-iron across the outer membrane (PubMed:1089064, PubMed:2066336). In addition to its role in ferrichrome-iron transport, transports the antibiotic albomycin, which is a structural analog of ferrichrome, and acts as a receptor for colicin M, microcin J25 and bacteri…	NA
YBJP_ECOLI	1.7	Uncharacterized lipoprotein YbjP	Unknown	P75818	reviewed	YBJP_ECOLI	Uncharacterized lipoprotein YbjP	ybjP b0865 JW0849	Escherichia coli (strain K12)	171	NA	plasma membrane [GO:0005886]	NA	GO:0005886	8905232; 9278503; 16738553; 10806384	NA	NA	NA	NA
BAMD_ECOLI	1.7	Outer membrane protein assembly factor BamD	OuterMembrane	P0AC02	reviewed	BAMD_ECOLI	Outer membrane protein assembly factor BamD	bamD yfiO b2595 JW2577	Escherichia coli (strain K12)	245	Gram-negative-bacterium-type cell outer membrane assembly [GO:0043165]; protein insertion into membrane [GO:0051205]	Bam protein complex [GO:1990063]; cell outer membrane [GO:0009279]; membrane [GO:0016020]	NA	GO:0009279; GO:0016020; GO:0043165; GO:0051205; GO:1990063	9205837; 9278503; 16738553; 15851030; 16079137; 16824102; 20378773; 21823654; 21139201; 21586578; 21937441; 22281737; 27686148; 26900875; 26901871; 26744406	P76459; P0A940; P0A903; P0A937	NA	FUNCTION: Part of the outer membrane protein assembly complex (Bam), which is involved in assembly and insertion of beta-barrel proteins into the outer membrane. Constitutes, with BamA, the core component of the assembly machinery. Probably involved in transient protein interactions. Efficient substrate folding and insertion into the outer membrane requires all 5 subunits (PubMed:20378773, PubMed…	NA
A0A1X3I7X1_ECOLX	1.7	Glutamate/aspartate periplasmic-binding protein	Periplasmic	A0A1X3I7X1	unreviewed	A0A1X3I7X1_ECOLX	Glutamate/aspartate periplasmic-binding protein	EAMG_00090	Escherichia coli M056	213	NA	NA	NA	NA	NA	NA	NA	NA	NA
W1EXQ7_ECOLX	1.6	Cytosine deaminase	Cytoplasmic	W1EXQ7	unreviewed	W1EXQ7_ECOLX	Cytosine deaminase (EC 3.5.4.1)	NA	Escherichia coli ISC7	265	NA	NA	5-fluorocytosine deaminase activity [GO:0102480]; cytosine deaminase activity [GO:0004131]	GO:0004131; GO:0102480	NA	NA	3.5.4.1	NA	NA
UCPA_ECOLI	1.6	Oxidoreductase UcpA	Cytoplasmic	P37440	reviewed	UCPA_ECOLI	Oxidoreductase UcpA (EC 1.-.-.-)	ucpA yfeF b2426 JW5394	Escherichia coli (strain K12)	263	NA	NA	diacetyl reductase ((S)-acetoin forming) activity [GO:0052588]	GO:0052588	9241368; 9205837; 9278503; 16738553; 2188959; 7984428	P0A796	1.-.-.-	NA	NA
RL5_ECOLI	1.6	50S ribosomal protein L5	Cytoplasmic	P62399	reviewed	RL5_ECOLI	50S ribosomal protein L5 (Large ribosomal subunit protein uL5)	rplE b3308 JW3270	Escherichia coli (strain K12)	179	cytoplasmic translation [GO:0002181]; ribosomal large subunit assembly [GO:0000027]	cytoplasm [GO:0005737]; cytosol [GO:0005829]; cytosolic large ribosomal subunit [GO:0022625]	5S rRNA binding [GO:0008097]; RNA binding [GO:0003723]; structural constituent of ribosome [GO:0003735]; tRNA binding [GO:0000049]	GO:0000027; GO:0000049; GO:0002181; GO:0003723; GO:0003735; GO:0005737; GO:0005829; GO:0008097; GO:0022625	6222285; 9278503; 16738553; 791672; 6262737; 354687; 7038683; 8524654; 8925931; 9298644; 10094780; 18223068; 18723842; 24524803; 12809609; 12859903; 16272117; 25310980; 24844575; 27906160; 27906161; 27934701; 28077875	NA	NA	FUNCTION: This is 1 of the proteins that binds and probably mediates the attachment of the 5S RNA into the large ribosomal subunit, where it forms part of the central protuberance. Its 5S rRNA binding is significantly enhanced in the presence of L18. {ECO:0000269|PubMed:354687, ECO:0000269|PubMed:7038683, ECO:0000269|PubMed:8925931}.; FUNCTION: In the 70S ribosome in the initiation state (PubMed:…	NA
OMPT_ECOLI	1.6	Protease 7	OuterMembrane	P09169	reviewed	OMPT_ECOLI	Protease 7 (EC 3.4.23.49) (Omptin) (Outer membrane protein 3B) (Protease A) (Protease VII)	ompT b0565 JW0554	Escherichia coli (strain K12)	317	proteolysis [GO:0006508]	cell outer membrane [GO:0009279]; integral component of membrane [GO:0016021]; intrinsic component of cell outer membrane [GO:0031230]	aspartic-type endopeptidase activity [GO:0004190]; endopeptidase activity [GO:0004175]; serine-type endopeptidase activity [GO:0004252]	GO:0004175; GO:0004190; GO:0004252; GO:0006508; GO:0009279; GO:0016021; GO:0031230	3278297; 3056908; 9278503; 16738553; 8905232; 9629924; 9683502; 10651827; 11576541; 11566868	NA	3.4.23.49	FUNCTION: Protease that can cleave T7 RNA polymerase, ferric enterobactin receptor protein (FEP), antimicrobial peptide protamine and other proteins. This protease has a specificity for paired basic residues. {ECO:0000269|PubMed:9683502}.	NA
RS4_ECOLI	1.6	30S ribosomal protein S4	Cytoplasmic	P0A7V8	reviewed	RS4_ECOLI	30S ribosomal protein S4 (Small ribosomal subunit protein uS4)	rpsD ramA b3296 JW3258	Escherichia coli (strain K12)	206	cytoplasmic translation [GO:0002181]; DNA-templated transcription termination [GO:0006353]; maintenance of translational fidelity [GO:1990145]; negative regulation of translational initiation [GO:0045947]; positive regulation of translational fidelity [GO:0045903]; response to antibiotic [GO:0046677]; ribosomal small subunit assembly [GO:0000028]; transcription antitermination [GO:0031564]	cytoplasm [GO:0005737]; cytosol [GO:0005829]; cytosolic small ribosomal subunit [GO:0022627]; small ribosomal subunit [GO:0015935]	mRNA 5'-UTR binding [GO:0048027]; mRNA regulatory element binding translation repressor activity [GO:0000900]; rRNA binding [GO:0019843]; structural constituent of ribosome [GO:0003735]	GO:0000028; GO:0000900; GO:0002181; GO:0003735; GO:0005737; GO:0005829; GO:0006353; GO:0015935; GO:0019843; GO:0022627; GO:0031564; GO:0045903; GO:0045947; GO:0046677; GO:0048027; GO:1990145	2989779; 9278503; 16738553; 4587210; 1100394; 7556101; 387752; 3309351; 2461734; 2477554; 7559430; 9716382; 24524803; 11018284; 11447122; 15652481; 10094780; 12244297; 12809609; 16272117; 27906160; 27906161; 27934701; 28077875; 32871103	P0A9J0	NA	FUNCTION: One of two assembly initiator proteins for the 30S subunit, it binds directly to 16S rRNA where it nucleates assembly of the body of the 30S subunit. {ECO:0000269|PubMed:2461734}.; FUNCTION: With S5 and S12 plays an important role in translational accuracy; many suppressors of streptomycin-dependent mutants of protein S12 are found in this protein, some but not all of which decrease tra…	NA
RS18_ECOLI	1.5	30S ribosomal protein S18	Cytoplasmic	P0A7T7	reviewed	RS18_ECOLI	30S ribosomal protein S18 (Small ribosomal subunit protein bS18)	rpsR b4202 JW4160	Escherichia coli (strain K12)	75	cytoplasmic translation [GO:0002181]	cytoplasm [GO:0005737]; cytosol [GO:0005829]; cytosolic small ribosomal subunit [GO:0022627]	mRNA 5'-UTR binding [GO:0048027]; small ribosomal subunit rRNA binding [GO:0070181]; structural constituent of ribosome [GO:0003735]	GO:0002181; GO:0003735; GO:0005737; GO:0005829; GO:0022627; GO:0048027; GO:0070181	3528756; 7610040; 9278503; 16738553; 776663; 7556101; 10094780; 24524803; 12244297; 12809609; 16272117; 27906160; 27906161; 27934701; 28077875	P02358	NA	FUNCTION: Binds as a heterodimer with protein S6 to the central domain of the 16S rRNA, where it helps stabilize the platform of the 30S subunit.	NA
RL1_ECOLI	1.5	50S ribosomal protein L1	Cytoplasmic	P0A7L0	reviewed	RL1_ECOLI	50S ribosomal protein L1 (Large ribosomal subunit protein uL1)	rplA b3984 JW3947	Escherichia coli (strain K12)	234	cytoplasmic translation [GO:0002181]; maturation of LSU-rRNA [GO:0000470]; negative regulation of translational initiation [GO:0045947]; ribosomal large subunit assembly [GO:0000027]	cytoplasm [GO:0005737]; cytosol [GO:0005829]; cytosolic large ribosomal subunit [GO:0022625]	RNA binding [GO:0003723]; rRNA binding [GO:0019843]; structural constituent of ribosome [GO:0003735]; tRNA binding [GO:0000049]	GO:0000027; GO:0000049; GO:0000470; GO:0002181; GO:0003723; GO:0003735; GO:0005737; GO:0005829; GO:0019843; GO:0022625; GO:0045947	377281; 8265357; 9278503; 16738553; 365581; 9298646; 7556101; 3298242; 3104883; 8524654; 9298644; 10094780; 24524803; 10756104; 21151122; 12859903; 16272117; 24844575	P0ABQ0; P0A978; P0ABS5; P06710; P0A738; P0A8M3	NA	FUNCTION: One of the primary rRNA binding proteins, it binds very close to the 3'-end of the 23S rRNA. Forms part of the L1 stalk. It is often not seen in high-resolution crystal structures, but can be seen in cryo_EM and 3D reconstruction models. These indicate that the distal end of the stalk moves by approximately 20 angstroms (PubMed:12859903, PubMed:16272117). This stalk movement is thought …	NA
HSLU_ECOLI	1.5	ATP-dependent protease ATPase subunit HslU	Cytoplasmic	P0A6H5	reviewed	HSLU_ECOLI	ATP-dependent protease ATPase subunit HslU (Heat shock protein HslU) (Unfoldase HslU)	hslU htpI b3931 JW3902	Escherichia coli (strain K12)	443	cellular response to heat [GO:0034605]; protein denaturation [GO:0030164]; protein unfolding [GO:0043335]; proteolysis [GO:0006508]; proteolysis involved in protein catabolic process [GO:0051603]; response to heat [GO:0009408]	cytosol [GO:0005829]; HslUV protease complex [GO:0009376]; membrane [GO:0016020]	ATP binding [GO:0005524]; ATP hydrolysis activity [GO:0016887]; identical protein binding [GO:0042802]; magnesium ion binding [GO:0000287]; peptidase activity [GO:0008233]; proteasome-activating activity [GO:0036402]; protein domain specific binding [GO:0019904]	GO:0000287; GO:0005524; GO:0005829; GO:0006508; GO:0008233; GO:0009376; GO:0009408; GO:0016020; GO:0016887; GO:0019904; GO:0030164; GO:0034605; GO:0036402; GO:0042802; GO:0043335; GO:0051603	8244018; 8346018; 9278503; 16738553; 8977096; 8662828; 8650174; 9299555; 9298644; 9288941; 9393683; 9722513; 10452560; 10419524; 15696175; 19801685; 10693812; 11114186; 11709174; 15983416	P0A6H5; P0A7B8; P0AFZ5	NA	FUNCTION: ATPase subunit of a proteasome-like degradation complex; this subunit has chaperone activity. The binding of ATP and its subsequent hydrolysis by HslU are essential for unfolding of protein substrates subsequently hydrolyzed by HslV. HslU recognizes the N-terminal part of its protein substrates and unfolds these before they are guided to HslV for hydrolysis. {ECO:0000269|PubMed:10419524…	NA
W1W5Q0_ECOLX	1.4	N utilization substance protein B-like protein (Fragment)	Unknown	W1W5Q0	unreviewed	W1W5Q0_ECOLX	N utilization substance protein B-like protein	Q609_ECAC02793G0001	Escherichia coli DORA_A_5_14_21	101	DNA-templated transcription termination [GO:0006353]; regulation of DNA-templated transcription [GO:0006355]; transcription antitermination [GO:0031564]	NA	RNA binding [GO:0003723]	GO:0003723; GO:0006353; GO:0006355; GO:0031564	NA	NA	NA	NA	NA
LPOA_ECOLI	1.4	Penicillin-binding protein activator LpoA	CytoplasmicMembrane	P45464	reviewed	LPOA_ECOLI	Penicillin-binding protein activator LpoA (PBP activator LpoA) (Lipoprotein activator of PBP from the outer membrane A)	lpoA yraM b3147 JW3116	Escherichia coli (strain K12)	678	peptidoglycan biosynthetic process [GO:0009252]; regulation of cell shape [GO:0008360]	cell outer membrane [GO:0009279]; periplasmic side of cell outer membrane [GO:0031241]; periplasmic space [GO:0042597]	enzyme regulator activity [GO:0030234]; hydrolase activity, hydrolyzing O-glycosyl compounds [GO:0004553]	GO:0004553; GO:0008360; GO:0009252; GO:0009279; GO:0030234; GO:0031241; GO:0042597	9278503; 16738553; 21183073; 21183074	P16433; P02918	NA	FUNCTION: Regulator of peptidoglycan synthesis that is essential for the function of penicillin-binding protein 1A (PBP1a). Stimulates transpeptidase activity of PBP1a in vitro. {ECO:0000269|PubMed:21183073, ECO:0000269|PubMed:21183074}.	NA
W1EVD7_ECOLX	1.4	Outer membrane protein assembly factor BamB	OuterMembrane	W1EVD7	unreviewed	W1EVD7_ECOLX	Outer membrane protein assembly factor BamB	bamB	Escherichia coli ISC7	313	Gram-negative-bacterium-type cell outer membrane assembly [GO:0043165]; protein insertion into membrane [GO:0051205]	cell outer membrane [GO:0009279]	NA	GO:0009279; GO:0043165; GO:0051205	NA	NA	NA	FUNCTION: Part of the outer membrane protein assembly complex, which is involved in assembly and insertion of beta-barrel proteins into the outer membrane. {ECO:0000256|HAMAP-Rule:MF_00923}.	NA
RL22_ECOLI	1.4	50S ribosomal protein L22	Cytoplasmic	P61175	reviewed	RL22_ECOLI	50S ribosomal protein L22 (Large ribosomal subunit protein uL22)	rplV eryB b3315 JW3277	Escherichia coli (strain K12)	110	assembly of large subunit precursor of preribosome [GO:1902626]; cytoplasmic translation [GO:0002181]; mature ribosome assembly [GO:0042256]; response to antibiotic [GO:0046677]; ribosome assembly [GO:0042255]; translation [GO:0006412]	cytoplasm [GO:0005737]; cytosol [GO:0005829]; cytosolic large ribosomal subunit [GO:0022625]; large ribosomal subunit [GO:0015934]; polysomal ribosome [GO:0042788]	large ribosomal subunit rRNA binding [GO:0070180]; structural constituent of ribosome [GO:0003735]	GO:0002181; GO:0003735; GO:0005737; GO:0005829; GO:0006412; GO:0015934; GO:0022625; GO:0042255; GO:0042256; GO:0042788; GO:0046677; GO:0070180; GO:1902626	7007072; 3892488; 9278503; 16738553; 24524803; 4589347; 7729693; 7928988; 7766155; 11893334; 13130133; 10094780; 12809609; 11511371; 16272117; 25310980; 24844575; 27906160; 27906161; 27934701; 28077875	P0A6K3; P17993	NA	FUNCTION: This protein binds specifically to 23S rRNA; its binding is stimulated by other ribosomal proteins, e.g. L4, L17, and L20. It is important during the early stages of 50S assembly. It makes multiple contacts with different domains of the 23S rRNA in the assembled 50S subunit and ribosome. {ECO:0000269|PubMed:7766155}.; FUNCTION: The globular domain of the protein is one of the proteins t…	NA
A0A376LHX0_ECOLX	1.4	Glutamate-1-semialdehyde 2,1-aminomutase	Cytoplasmic	A0A376LHX0	unreviewed	A0A376LHX0_ECOLX	Glutamate-1-semialdehyde 2,1-aminomutase (EC 5.4.3.8)	hemL_2 NCTC7928_04586	Escherichia coli	159	NA	NA	glutamate-1-semialdehyde 2,1-aminomutase activity [GO:0042286]; pyridoxal phosphate binding [GO:0030170]; transaminase activity [GO:0008483]	GO:0008483; GO:0030170; GO:0042286	NA	NA	5.4.3.8	NA	NA
OMPF_ECOLI	1.3	Outer membrane porin F	OuterMembrane	P02931	reviewed	OMPF_ECOLI	Outer membrane porin F (Outer membrane protein 1A) (Outer membrane protein B) (Outer membrane protein F) (Outer membrane protein IA) (Porin OmpF)	ompF cmlB coa cry tolF b0929 JW0912	Escherichia coli (strain K12)	362	ion transmembrane transport [GO:0034220]	cell outer membrane [GO:0009279]; integral component of membrane [GO:0016021]; ion channel complex [GO:0034702]; pore complex [GO:0046930]	colicin transmembrane transporter activity [GO:0042912]; disordered domain specific binding [GO:0097718]; identical protein binding [GO:0042802]; ion channel activity [GO:0005216]; lipid binding [GO:0008289]; lipopolysaccharide binding [GO:0001530]; porin activity [GO:0015288]; protein N-terminus binding [GO:0047485]	GO:0001530; GO:0005216; GO:0008289; GO:0009279; GO:0015288; GO:0016021; GO:0034220; GO:0034702; GO:0042802; GO:0042912; GO:0046930; GO:0047485; GO:0097718	6294623; 8905232; 9278503; 16738553; 7037455; 7049161; 2997131; 9298646; 9629924; 3010044; 2464593; 9298644; 16079137; 19721064; 27723824; 1380671; 7524100; 9843370	P76506; P02931; P08083; P09883	NA	FUNCTION: Forms pores that allow passive diffusion of small molecules across the outer membrane. {ECO:0000305|PubMed:19721064}.; FUNCTION: (Microbial infection) It is also a receptor for the bacteriophage T2. Is the major receptor for colicin E5 (Probable). {ECO:0000305|PubMed:27723824}.; FUNCTION: (Microbial infection) A mixed OmpC-OmpF heterotrimer is the outer membrane receptor for toxin CdiA-…	NA
A0A376TZH2_ECOLX	1.2	3-octaprenyl-4-hydroxybenzoate carboxy-lyase	Cytoplasmic	A0A376TZH2	unreviewed	A0A376TZH2_ECOLX	3-octaprenyl-4-hydroxybenzoate carboxy-lyase (EC 4.1.1.-)	ubiD_1 NCTC8622_01386	Escherichia coli	147	NA	NA	carboxy-lyase activity [GO:0016831]	GO:0016831	NA	NA	4.1.1.-	NA	NA
A0A376L549_ECOLX	1.2	Putative lipopolysaccharide core biosynthesis GTP-binding protein	Cytoplasmic	A0A376L549	unreviewed	A0A376L549_ECOLX	Putative lipopolysaccharide core biosynthesis GTP-binding protein	typA_1 NCTC10418_07323	Escherichia coli	265	NA	NA	GTP binding [GO:0005525]	GO:0005525	NA	NA	NA	NA	NA
ACRB_ECOLI	1.2	Multidrug efflux pump subunit AcrB	CytoplasmicMembrane	P31224	reviewed	ACRB_ECOLI	Multidrug efflux pump subunit AcrB (AcrAB-TolC multidrug efflux pump subunit AcrB) (Acridine resistance protein B)	acrB acrE b0462 JW0451	Escherichia coli (strain K12)	1049	xenobiotic detoxification by transmembrane export across the cell outer membrane [GO:0140330]	efflux pump complex [GO:1990281]; integral component of plasma membrane [GO:0005887]; membrane [GO:0016020]; outer membrane-bounded periplasmic space [GO:0030288]; periplasmic side of plasma membrane [GO:0098567]; plasma membrane [GO:0005886]	efflux transmembrane transporter activity [GO:0015562]; identical protein binding [GO:0042802]; xenobiotic transmembrane transporter activity [GO:0042910]	GO:0005886; GO:0005887; GO:0015562; GO:0016020; GO:0030288; GO:0042802; GO:0042910; GO:0098567; GO:0140330; GO:1990281	8407802; 9278503; 16738553; 7651136; 10920254; 15228545; 16079137; 15919996; 18761695; 23010927; 12374972; 12738864; 16915237; 16946072; 17194213	P31224; P0AAW9; P0ADZ7	NA	FUNCTION: AcrA-AcrB-AcrZ-TolC is a drug efflux protein complex with broad substrate specificity that uses the proton motive force to export substrates. {ECO:0000269|PubMed:16915237, ECO:0000269|PubMed:16946072, ECO:0000269|PubMed:17194213, ECO:0000269|PubMed:23010927}.; FUNCTION: (Microbial infection) Involved in contact-dependent growth inhibition (CDI), acts downstream of BamA, the receptor for…	NA
A0A0A6ZUC0_SHIDY	1.2	Phage shock protein A	CytoplasmicMembrane	A0A0A6ZUC0	unreviewed	A0A0A6ZUC0_SHIDY	Phage shock protein A	Asd1617_02612	Shigella dysenteriae 1617	115	NA	NA	NA	NA	NA	NA	NA	NA	NA
NARG_ECOLI	1.2	Respiratory nitrate reductase 1 alpha chain	CytoplasmicMembrane	P09152	reviewed	NARG_ECOLI	Respiratory nitrate reductase 1 alpha chain (EC 1.7.5.1) (Nitrate reductase A subunit alpha) (Quinol-nitrate oxidoreductase subunit alpha)	narG bisD narC b1224 JW1215	Escherichia coli (strain K12)	1247	anaerobic electron transport chain [GO:0019645]; anaerobic respiration [GO:0009061]; nitrate assimilation [GO:0042128]; nitrate metabolic process [GO:0042126]	intrinsic component of membrane [GO:0031224]; intrinsic component of the cytoplasmic side of the plasma membrane [GO:0031235]; membrane [GO:0016020]; NarGHI complex [GO:0044799]	4 iron, 4 sulfur cluster binding [GO:0051539]; electron transfer activity [GO:0009055]; metal ion binding [GO:0046872]; molybdopterin cofactor binding [GO:0043546]; nitrate reductase activity [GO:0008940]	GO:0008940; GO:0009055; GO:0009061; GO:0016020; GO:0019645; GO:0031224; GO:0031235; GO:0042126; GO:0042128; GO:0043546; GO:0044799; GO:0046872; GO:0051539	2674654; 2233673; 8905232; 9278503; 16738553; 6094247; 2995309; 2668029; 3308846; 3053688; 9585550; 9632249; 16540088; 16286471; 20236317; 12910261; 14725769	P11349; P0AF26; P19317; P19318	1.7.5.1	FUNCTION: The nitrate reductase enzyme complex allows E.coli to use nitrate as an electron acceptor during anaerobic growth. The alpha chain is the actual site of nitrate reduction.	NA
ADHE_ECOLI	1.2	Bifunctional aldehyde-alcohol dehydrogenase AdhE	Cytoplasmic	P0A9Q7	reviewed	ADHE_ECOLI	Bifunctional aldehyde-alcohol dehydrogenase AdhE (Alcohol dehydrogenase E) [Includes: Acetaldehyde dehydrogenase [acetylating] (ACDH) (EC 1.2.1.10); Alcohol dehydrogenase (ADH) (EC 1.1.1.1)]	adhE ana b1241 JW1228	Escherichia coli (strain K12)	891	carbon utilization [GO:0015976]; ethanol biosynthetic process [GO:0006115]; mixed acid fermentation [GO:0019664]; protein homooligomerization [GO:0051260]; response to oxidative stress [GO:0006979]	cytosol [GO:0005829]; membrane [GO:0016020]	acetaldehyde dehydrogenase (acetylating) activity [GO:0008774]; alcohol dehydrogenase (NAD+) activity [GO:0004022]; alcohol dehydrogenase activity, iron-dependent [GO:0004025]; ferrous iron binding [GO:0008198]; identical protein binding [GO:0042802]	GO:0004022; GO:0004025; GO:0005829; GO:0006115; GO:0006979; GO:0008198; GO:0008774; GO:0015976; GO:0016020; GO:0019664; GO:0042802; GO:0051260	2695398; 2015910; 8905232; 9278503; 16738553; 7773397; 7521508; 1325457; 6752127; 9298644; 10601216; 10612730; 10922373; 11917132; 12783863; 17280641; 18723842; 19238259; 31586059; 32188856; 32523125	P0A9Q7; P0A7V0	1.1.1.1; 1.2.1.10	FUNCTION: Under fermentative conditions, catalyzes the sequential NADH-dependent reduction of acetyl-CoA to acetaldehyde and then to ethanol (PubMed:6752127, PubMed:2015910, PubMed:10612730, PubMed:10922373, PubMed:17280641). Under aerobic conditions, despite the reversibility of the two NADH-coupled reactions, wild-type E.coli cannot grow on ethanol as the sole carbon and energy source due to th…	NA
A0A376KSN5_ECOLX	1.1	Dihydropyrimidine dehydrogenase	Unknown	A0A376KSN5	unreviewed	A0A376KSN5_ECOLX	Dihydropyrimidine dehydrogenase (EC 1.3.1.1)	yeiA_3 NCTC10418_02718	Escherichia coli	68	NA	NA	dihydropyrimidine dehydrogenase (NAD+) activity [GO:0004159]	GO:0004159	NA	NA	1.3.1.1	NA	NA
A0A8B4PR90_ECOLX	1.1	Tryptophan--tRNA ligase	Cytoplasmic	A0A8B4PR90	unreviewed	A0A8B4PR90_ECOLX	Tryptophan--tRNA ligase (EC 6.1.1.2)	trpS_1 NCTC8008_05428	Escherichia coli	250	tryptophanyl-tRNA aminoacylation [GO:0006436]	NA	ATP binding [GO:0005524]; tryptophan-tRNA ligase activity [GO:0004830]	GO:0004830; GO:0005524; GO:0006436	NA	NA	6.1.1.2	NA	NA
SLYB_ECOLI	1.1	Outer membrane lipoprotein SlyB	OuterMembrane	P0A905	reviewed	SLYB_ECOLI	Outer membrane lipoprotein SlyB	slyB b1641 JW1633	Escherichia coli (strain K12)	155	NA	cell outer membrane [GO:0009279]	NA	GO:0009279	8544813; 9097039; 9278503; 16397293; 16738553; 12813061	NA	NA	NA	NA
A0A7U9AZ42_ECOLX	1.1	NADH-quinone oxidoreductase subunit F	Cytoplasmic	A0A7U9AZ42	unreviewed	A0A7U9AZ42_ECOLX	NADH-quinone oxidoreductase subunit F (EC 7.1.1.-)	ECKG_02175	Escherichia coli TA206	421	NA	respiratory chain complex I [GO:0045271]	4 iron, 4 sulfur cluster binding [GO:0051539]; FMN binding [GO:0010181]; metal ion binding [GO:0046872]; NAD binding [GO:0051287]; NADH dehydrogenase (ubiquinone) activity [GO:0008137]; quinone binding [GO:0048038]	GO:0008137; GO:0010181; GO:0045271; GO:0046872; GO:0048038; GO:0051287; GO:0051539	NA	NA	7.1.1.-	FUNCTION: NDH-1 shuttles electrons from NADH, via FMN and iron-sulfur (Fe-S) centers, to quinones in the respiratory chain. {ECO:0000256|RuleBase:RU364066}.	NA
OMPW_ECOLI	1	Outer membrane protein W	OuterMembrane	P0A915	reviewed	OMPW_ECOLI	Outer membrane protein W	ompW yciD b1256 JW1248	Escherichia coli (strain K12)	212	transmembrane transport [GO:0055085]	cell outer membrane [GO:0009279]; integral component of membrane [GO:0016021]	NA	GO:0009279; GO:0016021; GO:0055085	3058546; 9097039; 9278503; 16738553; 9629924; 10348872	P0AC47	NA	FUNCTION: Acts as a receptor for colicin S4. {ECO:0000269|PubMed:10348872}.	NA
A0A229AGN3_ECOLX	1	30S ribosomal protein S3	Cytoplasmic	A0A229AGN3	unreviewed	A0A229AGN3_ECOLX	30S ribosomal protein S3	rpsC CDL37_18655	Escherichia coli	233	translation [GO:0006412]	ribonucleoprotein complex [GO:1990904]; ribosome [GO:0005840]	mRNA binding [GO:0003729]; rRNA binding [GO:0019843]; structural constituent of ribosome [GO:0003735]	GO:0003729; GO:0003735; GO:0005840; GO:0006412; GO:0019843; GO:1990904	28686503	NA	NA	FUNCTION: Binds the lower part of the 30S subunit head. Binds mRNA in the 70S ribosome, positioning it for translation. {ECO:0000256|ARBA:ARBA00024998, ECO:0000256|HAMAP-Rule:MF_01309}.	NA
FADL_ECOLI	1	Long-chain fatty acid transport protein	OuterMembrane	P10384	reviewed	FADL_ECOLI	Long-chain fatty acid transport protein (Outer membrane FadL protein) (Outer membrane flp protein)	fadL ttr b2344 JW2341	Escherichia coli (strain K12)	446	NA	cell outer membrane [GO:0009279]; integral component of membrane [GO:0016021]	ligand-gated channel activity [GO:0022834]; long-chain fatty acid transporting porin activity [GO:0015483]	GO:0009279; GO:0015483; GO:0016021; GO:0022834	1987139; 9205837; 9278503; 16738553; 2840553; 16079137; 15178802	NA	NA	FUNCTION: Involved in translocation of long-chain fatty acids across the outer membrane. It is a receptor for the bacteriophage T2. FadL may form a specific channel.	NA
