# Supplementary material for: Growth dynamics and protein-expression of Escherichia coli serotypes O26:H11, O111:H8 and O145:NM in the bovine rumen
Source: PLoS One. 2025 Jun 4;20(6):e0313978. doi: 10.1371/journal.pone.0313978 (PMC12136435; doi:10.1371/journal.pone.0313978)
Supplement: S4 Table — (XLSX) [file pone.0313978.s011.xlsx]

## Sheet: Sheet 1 - Table S4
Table S4
accno	l2FC	description	Localization	Entry	Reviewed	Entry Name	Protein names	Gene Names	Organism	Length	Gene Ontology (biological process)	Gene Ontology (cellular component)	Gene Ontology (molecular function)	Gene Ontology IDs	PubMed ID	Interacts with	EC number	Function [CC]	Pathway
UDP_ECOLI	-12	Uridine phosphorylase	Cytoplasmic	P12758	reviewed	UDP_ECOLI	Uridine phosphorylase (UPase) (UrdPase) (EC 2.4.2.3)	udp b3831 JW3808	Escherichia coli (strain K12)	253	cellular response to DNA damage stimulus [GO:0006974]; nucleotide catabolic process [GO:0009166]; UMP salvage [GO:0044206]; uridine catabolic process [GO:0006218]	cytosol [GO:0005829]; protein-containing complex [GO:0032991]	ATP binding [GO:0005524]; identical protein binding [GO:0042802]; potassium ion binding [GO:0030955]; uridine phosphorylase activity [GO:0004850]	GO:0004850; GO:0005524; GO:0005829; GO:0006218; GO:0006974; GO:0009166; GO:0030955; GO:0032991; GO:0042802; GO:0044206	2674901; 1379743; 9278503; 16738553; 8506346; 8899705; 9661793; 7796917; 12499542	NA	2.4.2.3	FUNCTION: Catalyzes the reversible phosphorylytic cleavage of uridine and deoxyuridine to uracil and ribose- or deoxyribose-1-phosphate. The produced molecules are then utilized as carbon and energy sources or in the rescue of pyrimidine bases for nucleotide synthesis.	PATHWAY: Pyrimidine metabolism; UMP biosynthesis via salvage pathway; uracil from uridine (phosphorylase route): step 1/1.
A0A377DEH7_ECOLX	-11	Purine nucleoside phosphorylase	Unknown	A0A377DEH7	unreviewed	A0A377DEH7_ECOLX	Purine nucleoside phosphorylase (EC 2.4.2.1)	deoD_2 NCTC7922_05565	Escherichia coli	116	nucleoside metabolic process [GO:0009116]	cytoplasm [GO:0005737]	purine-nucleoside phosphorylase activity [GO:0004731]	GO:0004731; GO:0005737; GO:0009116	NA	NA	2.4.2.1	NA	NA
A0A377BWE3_ECOLX	-11	Peptidyl-prolyl cis-trans isomerase	Cytoplasmic	A0A377BWE3	unreviewed	A0A377BWE3_ECOLX	Peptidyl-prolyl cis-trans isomerase (EC 5.2.1.8)	slyD NCTC10429_01040	Escherichia coli	112	NA	NA	peptidyl-prolyl cis-trans isomerase activity [GO:0003755]	GO:0003755	NA	NA	5.2.1.8	NA	NA
A0A376ZVH9_ECOLX	-9.7	Aminomethyltransferase (Glycine cleavage system protein)	Unknown	A0A376ZVH9	unreviewed	A0A376ZVH9_ECOLX	Aminomethyltransferase (Glycine cleavage system protein) (EC 2.1.2.10)	gcvT_3 NCTC9962_00251	Escherichia coli	164	methylation [GO:0032259]	NA	aminomethyltransferase activity [GO:0004047]; methyltransferase activity [GO:0008168]	GO:0004047; GO:0008168; GO:0032259	NA	NA	2.1.2.10	NA	NA
GLMU_ECOLI	-9.4	Bifunctional protein GlmU	Cytoplasmic	P0ACC7	reviewed	GLMU_ECOLI	Bifunctional protein GlmU [Includes: UDP-N-acetylglucosamine pyrophosphorylase (EC 2.7.7.23) (N-acetylglucosamine-1-phosphate uridyltransferase); Glucosamine-1-phosphate N-acetyltransferase (EC 2.3.1.157)]	glmU yieA b3730 JW3708	Escherichia coli (strain K12)	456	cell morphogenesis [GO:0000902]; cell wall organization [GO:0071555]; lipid A biosynthetic process [GO:0009245]; peptidoglycan biosynthetic process [GO:0009252]; regulation of cell shape [GO:0008360]; UDP-N-acetylglucosamine biosynthetic process [GO:0006048]	cytosol [GO:0005829]	glucosamine-1-phosphate N-acetyltransferase activity [GO:0019134]; identical protein binding [GO:0042802]; magnesium ion binding [GO:0000287]; UDP-N-acetylglucosamine diphosphorylase activity [GO:0003977]	GO:0000287; GO:0000902; GO:0003977; GO:0005829; GO:0006048; GO:0008360; GO:0009245; GO:0009252; GO:0019134; GO:0042802; GO:0071555	6395859; 7686882; 9278503; 16738553; 8407787; 8083170; 8555230; 9733680; 10428949; 11329257; 17473010; 21984832; 22297115	P0A7V0	2.3.1.157; 2.7.7.23	FUNCTION: Catalyzes the last two sequential reactions in the de novo biosynthetic pathway for UDP-N-acetylglucosamine (UDP-GlcNAc). The C-terminal domain catalyzes the transfer of acetyl group from acetyl coenzyme A to glucosamine-1-phosphate (GlcN-1-P) to produce N-acetylglucosamine-1-phosphate (GlcNAc-1-P), which is converted into UDP-GlcNAc by the transfer of uridine 5-monophosphate (from urid…	PATHWAY: Nucleotide-sugar biosynthesis; UDP-N-acetyl-alpha-D-glucosamine biosynthesis; N-acetyl-alpha-D-glucosamine 1-phosphate from alpha-D-glucosamine 6-phosphate (route II): step 2/2. {ECO:0000255|HAMAP-Rule:MF_01631}.; PATHWAY: Nucleotide-sugar biosynthesis; UDP-N-acetyl-alpha-D-glucosamine biosynthesis; UDP-N-acetyl-alpha-D-glucosamine from N-acetyl-alpha-D-glucosamine 1-phosphate: step 1/1.…
A0A2X1MWA7_ECOLX	-9.4	Cell division factor ZapB	Unknown	A0A2X1MWA7	unreviewed	A0A2X1MWA7_ECOLX	Cell division factor ZapB	zapB NCTC9073_00934	Escherichia coli	92	cell septum assembly [GO:0090529]; FtsZ-dependent cytokinesis [GO:0043093]	cytoplasm [GO:0005737]	NA	GO:0005737; GO:0043093; GO:0090529	NA	NA	NA	NA	NA
A0A2X1LCI4_ECOLX	-9.2	3,4-dihydroxy-2-butanone 4-phosphate synthase	Unknown	A0A2X1LCI4	unreviewed	A0A2X1LCI4_ECOLX	3,4-dihydroxy-2-butanone 4-phosphate synthase (EC 4.1.99.12)	ribB_1 NCTC11126_03141	Escherichia coli	87	riboflavin biosynthetic process [GO:0009231]	NA	3,4-dihydroxy-2-butanone-4-phosphate synthase activity [GO:0008686]; metal ion binding [GO:0046872]	GO:0008686; GO:0009231; GO:0046872	NA	NA	4.1.99.12	FUNCTION: Catalyzes the conversion of D-ribulose 5-phosphate to formate and 3,4-dihydroxy-2-butanone 4-phosphate. {ECO:0000256|ARBA:ARBA00002284}.	PATHWAY: Cofactor biosynthesis; riboflavin biosynthesis; 2-hydroxy-3-oxobutyl phosphate from D-ribulose 5-phosphate: step 1/1. {ECO:0000256|ARBA:ARBA00004904}.
MHPC_ECOLI	-9.2	2-hydroxy-6-oxononadienedioate/2-hydroxy-6-oxononatrienedioate hydrolase	Cytoplasmic	P77044	reviewed	MHPC_ECOLI	2-hydroxy-6-oxononadienedioate/2-hydroxy-6-oxononatrienedioate hydrolase (EC 3.7.1.14) (2-hydroxy-6-ketonona-2,4-diene-1,9-dioic acid 5,6-hydrolase) (2-hydroxy-6-oxonona-2,4,7-triene-1,9-dioic acid 5,6-hydrolase) (2-hydroxy-6-oxonona-2,4-diene-1,9-dioic acid 5,6-hydrolase)	mhpC b0349 JW0340	Escherichia coli (strain K12)	288	3-(3-hydroxy)phenylpropionate catabolic process [GO:0019622]; 3-phenylpropionate catabolic process [GO:0019380]; aromatic compound catabolic process [GO:0019439]	cytoplasm [GO:0005737]	2-hydroxy-6-oxonona-2,4,7-trienedioate hydrolase activity [GO:0052823]; 2-hydroxy-6-oxonona-2,4-dienedioate hydrolase activity [GO:0018771]; hydrolase activity [GO:0016787]; protein homodimerization activity [GO:0042803]	GO:0005737; GO:0016787; GO:0018771; GO:0019380; GO:0019439; GO:0019622; GO:0042803; GO:0052823	9098055; 9278503; 16738553; 9315862; 15663941; 17029402; 15663942	NA	3.7.1.14	FUNCTION: Catalyzes the cleavage of the C5-C6 bond of 2-hydroxy-6-oxononadienedioate and 2-hydroxy-6-oxononatrienedioate, a dienol ring fission product of the bacterial meta-cleavage pathway for degradation of phenylpropionic acid. MhpC shows some selectivity for the carboxylate of the side chain. {ECO:0000269|PubMed:15663941, ECO:0000269|PubMed:9098055, ECO:0000269|PubMed:9315862}.	PATHWAY: Aromatic compound metabolism; 3-phenylpropanoate degradation. {ECO:0000255|HAMAP-Rule:MF_01654}.
A0A2X1K217_ECOLX	-9.1	Glutamyl-tRNA synthetase	Cytoplasmic	A0A2X1K217	unreviewed	A0A2X1K217_ECOLX	Glutamyl-tRNA synthetase (EC 6.1.1.17)	gltX_4 NCTC11126_04372	Escherichia coli	214	glutamyl-tRNA aminoacylation [GO:0006424]	cellular anatomical entity [GO:0110165]	ATP binding [GO:0005524]; glutamate-tRNA ligase activity [GO:0004818]	GO:0004818; GO:0005524; GO:0006424; GO:0110165	NA	NA	6.1.1.17	NA	NA
SSPA_ECOLI	-9	Stringent starvation protein A	Cytoplasmic	P0ACA3	reviewed	SSPA_ECOLI	Stringent starvation protein A	sspA pog ssp b3229 JW3198	Escherichia coli (strain K12)	212	positive regulation of DNA-templated transcription [GO:0045893]; response to starvation [GO:0042594]	cytoplasm [GO:0005737]; cytosol [GO:0005829]	NA	GO:0005737; GO:0005829; GO:0042594; GO:0045893	3029697; 9278503; 16738553; 9298646; 8022275; 9298644	P54745	NA	FUNCTION: Forms an equimolar complex with the RNA polymerase holoenzyme (RNAP) but not with the core enzyme. It is synthesized predominantly when cells are exposed to amino acid starvation, at which time it accounts for over 50% of the total protein synthesized. It is involved in the transition from P1 early to P1 late gene expression. Rnk and SspA can functionally replace P.aeruginosa alginate r…	NA
SUCD_ECOLI	-8.6	Succinate--CoA ligase [ADP-forming] subunit alpha	Cytoplasmic	P0AGE9	reviewed	SUCD_ECOLI	Succinate--CoA ligase [ADP-forming] subunit alpha (EC 6.2.1.5) (Succinyl-CoA synthetase subunit alpha) (SCS-alpha)	sucD b0729 JW0718	Escherichia coli (strain K12)	289	protein autophosphorylation [GO:0046777]; tricarboxylic acid cycle [GO:0006099]	cytoplasm [GO:0005737]; cytosol [GO:0005829]; succinate-CoA ligase complex (ADP-forming) [GO:0009361]	nucleotide binding [GO:0000166]; succinate-CoA ligase (ADP-forming) activity [GO:0004775]; succinate-CoA ligase (GDP-forming) activity [GO:0004776]	GO:0000166; GO:0004775; GO:0004776; GO:0005737; GO:0005829; GO:0006099; GO:0009361; GO:0046777	3002435; 8905232; 9278503; 16738553; 2548486; 9298646; 7783627; 9298644; 10353839; 8144675; 9917402; 10625475; 11781092; 17642514	P0A836	6.2.1.5	FUNCTION: Succinyl-CoA synthetase functions in the citric acid cycle (TCA), coupling the hydrolysis of succinyl-CoA to the synthesis of either ATP or GTP and thus represents the only step of substrate-level phosphorylation in the TCA. The alpha subunit of the enzyme binds the substrates coenzyme A and phosphate, while succinate binding and nucleotide specificity is provided by the beta subunit. C…	PATHWAY: Carbohydrate metabolism; tricarboxylic acid cycle; succinate from succinyl-CoA (ligase route): step 1/1. {ECO:0000255|HAMAP-Rule:MF_01988, ECO:0000305|PubMed:10353839}.
A0A854BKI9_ECOLX	-8.4	tRNA-modifying protein YgfZ	Unknown	A0A854BKI9	unreviewed	A0A854BKI9_ECOLX	tRNA-modifying protein YgfZ	AWP47_17145	Escherichia coli	229	NA	NA	NA	NA	NA	NA	NA	NA	NA
A0A8H2GHM4_ECOLX	-8.4	ATP-dependent Clp protease ATP-binding subunit	Cytoplasmic	A0A8H2GHM4	unreviewed	A0A8H2GHM4_ECOLX	ATP-dependent Clp protease ATP-binding subunit	E5P26_22650 E5P27_24225 E5P28_24100 E5P29_23750	Escherichia coli	912	proteolysis [GO:0006508]	NA	ATP binding [GO:0005524]; ATP hydrolysis activity [GO:0016887]; peptidase activity [GO:0008233]	GO:0005524; GO:0006508; GO:0008233; GO:0016887	NA	NA	NA	NA	NA
YCAR_ECOLI	-8.3	UPF0434 protein YcaR	Unknown	P0AAZ7	reviewed	YCAR_ECOLI	UPF0434 protein YcaR	ycaR b0917 JW0900	Escherichia coli (strain K12)	60	NA	cytosol [GO:0005829]	NA	GO:0005829	8905232; 9278503; 16738553; 10493123	NA	NA	NA	NA
ZIPA_ECOLI	-8	Cell division protein ZipA	CytoplasmicMembrane	P77173	reviewed	ZIPA_ECOLI	Cell division protein ZipA (FtsZ interacting protein A)	zipA b2412 JW2404	Escherichia coli (strain K12)	328	cell division [GO:0051301]; division septum assembly [GO:0000917]; FtsZ-dependent cytokinesis [GO:0043093]	cell division site [GO:0032153]; divisome complex [GO:1990586]; integral component of plasma membrane [GO:0005887]; plasma membrane [GO:0005886]	NA	GO:0000917; GO:0005886; GO:0005887; GO:0032153; GO:0043093; GO:0051301; GO:1990586	9008158; 9205837; 9278503; 16738553; 9864327; 10209756; 11847116; 11948172; 12107152; 16079137; 20005847; 22164258; 22304478; 23233671; 10924108; 10880432; 15006376; 15743191	P0A9A6	NA	FUNCTION: Essential cell division protein that stabilizes the FtsZ protofilaments by cross-linking them and that serves as a cytoplasmic membrane anchor for the Z ring (PubMed:9008158, PubMed:11847116, PubMed:22164258, PubMed:22304478, PubMed:23233671). Also required for the recruitment to the septal ring of the downstream cell division proteins FtsK, FtsQ, FtsL and FtsN (PubMed:11847116, PubMed:…	NA
A0A376MR32_ECOLX	-7.7	CreA protein	Unknown	A0A376MR32	unreviewed	A0A376MR32_ECOLX	CreA protein	creA NCTC11112_03161	Escherichia coli	102	NA	NA	NA	NA	NA	NA	NA	NA	NA
A0A8I0NK89_ECOLX	-7.6	NADP-dependent phosphogluconate dehydrogenase (Fragment)	Cytoplasmic	A0A8I0NK89	unreviewed	A0A8I0NK89_ECOLX	NADP-dependent phosphogluconate dehydrogenase (EC 1.1.1.44)	IH772_29695	Escherichia coli	205	D-gluconate metabolic process [GO:0019521]; pentose-phosphate shunt [GO:0006098]	NA	phosphogluconate dehydrogenase (decarboxylating) activity [GO:0004616]	GO:0004616; GO:0006098; GO:0019521	NA	NA	1.1.1.44	NA	NA
NFUA_ECOLI	-7.4	Fe/S biogenesis protein NfuA	Cytoplasmic	P63020	reviewed	NFUA_ECOLI	Fe/S biogenesis protein NfuA	nfuA gntY yhgI b3414 JW3377	Escherichia coli (strain K12)	191	carbon utilization [GO:0015976]; cellular response to iron ion starvation [GO:0010106]; iron-sulfur cluster assembly [GO:0016226]; protein maturation by [4Fe-4S] cluster transfer [GO:0106035]; protein maturation by iron-sulfur cluster transfer [GO:0097428]; response to oxidative stress [GO:0006979]	cytosol [GO:0005829]	4 iron, 4 sulfur cluster binding [GO:0051539]; iron ion binding [GO:0005506]; iron-sulfur cluster carrier activity [GO:0140132]	GO:0005506; GO:0005829; GO:0006979; GO:0010106; GO:0015976; GO:0016226; GO:0051539; GO:0097428; GO:0106035; GO:0140132	9278503; 16738553; 9871335; 11917152; 12746439; 16707682; 18339628	NA	NA	FUNCTION: Involved in iron-sulfur cluster biogenesis under severe conditions such as iron starvation or oxidative stress. Binds a 4Fe-4S cluster, can transfer this cluster to apoproteins, and thereby intervenes in the maturation of Fe/S proteins. Could also act as a scaffold/chaperone for damaged Fe/S proteins. Required for E.coli to sustain oxidative stress and iron starvation. Also necessary fo…	NA
SYS_ECOLI	-7.3	Serine--tRNA ligase	Cytoplasmic	P0A8L1	reviewed	SYS_ECOLI	Serine--tRNA ligase (EC 6.1.1.11) (Seryl-tRNA synthetase) (SerRS) (Seryl-tRNA(Ser/Sec) synthetase)	serS b0893 JW0876	Escherichia coli (strain K12)	430	selenocysteine biosynthetic process [GO:0016260]; selenocysteinyl-tRNA(Sec) biosynthetic process [GO:0097056]; seryl-tRNA aminoacylation [GO:0006434]	cytosol [GO:0005829]	ATP binding [GO:0005524]; identical protein binding [GO:0042802]; magnesium ion binding [GO:0000287]; serine-tRNA ligase activity [GO:0004828]	GO:0000287; GO:0004828; GO:0005524; GO:0005829; GO:0006434; GO:0016260; GO:0042802; GO:0097056	3029694; 8905232; 9278503; 16738553; 3062312; 2963963; 1859832; 8508916; 8065908; 7537870; 9298644; 2205803	P0A8L1	6.1.1.11	FUNCTION: Catalyzes the attachment of serine to tRNA(Ser) (PubMed:7537870). Is also able to aminoacylate tRNA(Sec) with serine, to form the misacylated tRNA L-seryl-tRNA(Sec), which will be further converted into selenocysteinyl-tRNA(Sec). {ECO:0000269|PubMed:2963963, ECO:0000269|PubMed:7537870, ECO:0000269|PubMed:8065908}.	PATHWAY: Aminoacyl-tRNA biosynthesis; selenocysteinyl-tRNA(Sec) biosynthesis; L-seryl-tRNA(Sec) from L-serine and tRNA(Sec): step 1/1.
ARTI_ECOLI	-7.3	Putative ABC transporter arginine-binding protein 2	Periplasmic	P30859	reviewed	ARTI_ECOLI	Putative ABC transporter arginine-binding protein 2	artI b0863 JW0847	Escherichia coli (strain K12)	243	L-arginine import across plasma membrane [GO:0097638]	ATP-binding cassette (ABC) transporter complex, substrate-binding subunit-containing [GO:0055052]; membrane [GO:0016020]; outer membrane-bounded periplasmic space [GO:0030288]; periplasmic space [GO:0042597]	ligand-gated ion channel activity [GO:0015276]	GO:0015276; GO:0016020; GO:0030288; GO:0042597; GO:0055052; GO:0097638	8501075; 8905232; 9278503; 16738553; 8801422; 9298646; 9600841	NA	NA	FUNCTION: Part of the ABC transporter complex ArtPIQMJ involved in arginine transport. {ECO:0000269|PubMed:8801422}.	NA
RL25_ECOLI	-6.9	50S ribosomal protein L25	Cytoplasmic	P68919	reviewed	RL25_ECOLI	50S ribosomal protein L25 (Large ribosomal subunit protein bL25)	rplY b2185 JW2173	Escherichia coli (strain K12)	94	cytoplasmic translation [GO:0002181]; negative regulation of translation [GO:0017148]; response to radiation [GO:0009314]; ribosomal large subunit assembly [GO:0000027]; translation [GO:0006412]	cytoplasm [GO:0005737]; cytosol [GO:0005829]; cytosolic large ribosomal subunit [GO:0022625]	5S rRNA binding [GO:0008097]; structural constituent of ribosome [GO:0003735]	GO:0000027; GO:0002181; GO:0003735; GO:0005737; GO:0005829; GO:0006412; GO:0008097; GO:0009314; GO:0017148; GO:0022625	1093874; 1100506; 2034228; 9278503; 16738553; 9298646; 9868784; 3298242; 354687; 8925931; 9298644; 10094780; 24524803; 9799245; 10562563; 10696113; 10756104; 12809609; 16272117; 25310980; 24844575; 27906160; 27906161; 27934701; 28077875	NA	NA	FUNCTION: This is one of the proteins that binds to the 5S RNA in the ribosome where it forms part of the central protuberance. Binds to the 5S rRNA independently of L5 and L18. Not required for binding of the 5S rRNA/L5/L18 subcomplex to 23S rRNA. {ECO:0000269|PubMed:3298242, ECO:0000269|PubMed:354687, ECO:0000269|PubMed:8925931}.	NA
A0A7U9BEM8_ECOLX	-6.9	Periplasmic murein peptide-binding protein	Periplasmic	A0A7U9BEM8	unreviewed	A0A7U9BEM8_ECOLX	Periplasmic murein peptide-binding protein	ECLG_02515	Escherichia coli TA271	88	NA	NA	NA	NA	NA	NA	NA	NA	NA
W1F7S9_ECOLX	-6.9	IMP cyclohydrolase / Phosphoribosylaminoimidazolecarboxamide formyltransferase	Cytoplasmic	W1F7S9	unreviewed	W1F7S9_ECOLX	IMP cyclohydrolase / Phosphoribosylaminoimidazolecarboxamide formyltransferase (EC 2.1.2.3, EC 3.5.4.10)	NA	Escherichia coli ISC7	391	'de novo' IMP biosynthetic process [GO:0006189]	NA	IMP cyclohydrolase activity [GO:0003937]; phosphoribosylaminoimidazolecarboxamide formyltransferase activity [GO:0004643]	GO:0003937; GO:0004643; GO:0006189	NA	NA	2.1.2.3; 3.5.4.10	NA	PATHWAY: Purine metabolism; IMP biosynthesis via de novo pathway; 5-formamido-1-(5-phospho-D-ribosyl)imidazole-4-carboxamide from 5-amino-1-(5-phospho-D-ribosyl)imidazole-4-carboxamide (10-formyl THF route): step 1/1. {ECO:0000256|ARBA:ARBA00004954}.; PATHWAY: Purine metabolism; IMP biosynthesis via de novo pathway; IMP from 5-formamido-1-(5-phospho-D-ribosyl)imidazole-4-carboxamide: step 1/1. {E…
LEU3_ECOLI	-6.8	3-isopropylmalate dehydrogenase	Cytoplasmic	P30125	reviewed	LEU3_ECOLI	3-isopropylmalate dehydrogenase (EC 1.1.1.85) (3-IPM-DH) (Beta-IPM dehydrogenase) (IMDH)	leuB b0073 JW5807	Escherichia coli (strain K12)	363	cellular response to amino acid starvation [GO:0034198]; leucine biosynthetic process [GO:0009098]	cytosol [GO:0005829]	3-isopropylmalate dehydrogenase activity [GO:0003862]; magnesium ion binding [GO:0000287]; manganese ion binding [GO:0030145]; metal ion binding [GO:0046872]; NAD binding [GO:0051287]	GO:0000287; GO:0003862; GO:0005829; GO:0009098; GO:0030145; GO:0034198; GO:0046872; GO:0051287	8119295; 1630901; 9278503; 16738553; 9298646; 9003442; 8875643; 9086278	NA	1.1.1.85	FUNCTION: Catalyzes the oxidation of 3-carboxy-2-hydroxy-4-methylpentanoate (3-isopropylmalate) to 3-carboxy-4-methyl-2-oxopentanoate. The product decarboxylates to 4-methyl-2 oxopentanoate. {ECO:0000255|HAMAP-Rule:MF_01033, ECO:0000269|PubMed:9003442}.	PATHWAY: Amino-acid biosynthesis; L-leucine biosynthesis; L-leucine from 3-methyl-2-oxobutanoate: step 3/4. {ECO:0000255|HAMAP-Rule:MF_01033, ECO:0000305|PubMed:9003442}.
YNFG_ECOLI	-6.6	Probable anaerobic dimethyl sulfoxide reductase chain YnfG	Unknown	P0AAJ1	reviewed	YNFG_ECOLI	Probable anaerobic dimethyl sulfoxide reductase chain YnfG (DMSO reductase iron-sulfur subunit YnfG)	ynfG b1589 JW1581	Escherichia coli (strain K12)	205	anaerobic respiration [GO:0009061]	oxidoreductase complex [GO:1990204]	4 iron, 4 sulfur cluster binding [GO:0051539]; metal ion binding [GO:0046872]	GO:0009061; GO:0046872; GO:0051539; GO:1990204	9097039; 9278503; 16738553	NA	NA	FUNCTION: Electron transfer subunit of the terminal reductase during anaerobic growth on various sulfoxide and N-oxide compounds.	NA
A0A8I0NVZ1_ECOLX	-6.5	Helix-turn-helix domain-containing protein (Fragment)	Cytoplasmic	A0A8I0NVZ1	unreviewed	A0A8I0NVZ1_ECOLX	Helix-turn-helix domain-containing protein	IH768_29085	Escherichia coli	122	NA	NA	DNA binding [GO:0003677]; DNA-binding transcription factor activity [GO:0003700]	GO:0003677; GO:0003700	NA	NA	NA	NA	NA
A0A377BWA7_ECOLX	-6.3	4-aminobutyrate aminotransferase	Cytoplasmic	A0A377BWA7	unreviewed	A0A377BWA7_ECOLX	4-aminobutyrate aminotransferase (EC 2.6.1.19)	gabT_3 NCTC13148_02495	Escherichia coli	234	NA	NA	4-aminobutyrate:2-oxoglutarate transaminase activity [GO:0034386]; pyridoxal phosphate binding [GO:0030170]	GO:0030170; GO:0034386	NA	NA	2.6.1.19	NA	NA
SECD_ECOLI	-6	Protein translocase subunit SecD	CytoplasmicMembrane	P0AG90	reviewed	SECD_ECOLI	Protein translocase subunit SecD (Sec translocon accessory complex subunit SecD)	secD b0408 JW0398	Escherichia coli (strain K12)	615	intracellular protein transmembrane transport [GO:0065002]; protein insertion into membrane from inner side [GO:0032978]; protein targeting [GO:0006605]; protein transport [GO:0015031]; protein transport by the Sec complex [GO:0043952]	cell envelope Sec protein transport complex [GO:0031522]; integral component of membrane [GO:0016021]; membrane [GO:0016020]; plasma membrane [GO:0005886]	protein-transporting ATPase activity [GO:0015450]	GO:0005886; GO:0006605; GO:0015031; GO:0015450; GO:0016020; GO:0016021; GO:0031522; GO:0032978; GO:0043952; GO:0065002	2170107; 2249673; 9278503; 16738553; 7507921; 16079137; 15919996; 21562494; 27435098	P07395	NA	FUNCTION: Part of the Sec protein translocase complex. Interacts with the SecYEG preprotein conducting channel. SecDF uses the proton motive force (PMF) to complete protein translocation after the ATP-dependent function of SecA. The large periplasmic domain is thought to have a base and head domain joined by a hinge; movement of the hinge may be coupled to both proton transport and protein export…	NA
A0A376TKJ4_ECOLX	-5.8	D-methionine-binding transport system MetQ	CytoplasmicMembrane	A0A376TKJ4	unreviewed	A0A376TKJ4_ECOLX	D-methionine-binding transport system MetQ	metQ_2 NCTC8985_03063	Escherichia coli	137	NA	membrane [GO:0016020]	NA	GO:0016020	NA	NA	NA	NA	NA
A0A2X3KDR7_ECOLX	-5.8	3-oxoacyl-ACP synthase	Cytoplasmic	A0A2X3KDR7	unreviewed	A0A2X3KDR7_ECOLX	3-oxoacyl-ACP synthase (EC 2.3.1.180, EC 2.3.1.41)	fabH_2 NCTC8009_05655 NCTC9702_03581	Escherichia coli	169	fatty acid biosynthetic process [GO:0006633]	NA	3-oxoacyl-[acyl-carrier-protein] synthase activity [GO:0004315]; beta-ketoacyl-acyl-carrier-protein synthase III activity [GO:0033818]	GO:0004315; GO:0006633; GO:0033818	NA	NA	2.3.1.180; 2.3.1.41	NA	NA
A0A2X3LVH8_ECOLX	-5.5	Acetate kinase	Cytoplasmic	A0A2X3LVH8	unreviewed	A0A2X3LVH8_ECOLX	Acetate kinase (EC 2.7.2.1) (Acetokinase)	ackA_1 ackA NCTC8009_03344	Escherichia coli	205	acetyl-CoA biosynthetic process [GO:0006085]; organic acid metabolic process [GO:0006082]; phosphorylation [GO:0016310]	cytoplasm [GO:0005737]	acetate kinase activity [GO:0008776]; ATP binding [GO:0005524]; magnesium ion binding [GO:0000287]	GO:0000287; GO:0005524; GO:0005737; GO:0006082; GO:0006085; GO:0008776; GO:0016310	NA	NA	2.7.2.1	FUNCTION: Catalyzes the formation of acetyl phosphate from acetate and ATP. Can also catalyze the reverse reaction. {ECO:0000256|HAMAP-Rule:MF_00020}.	PATHWAY: Metabolic intermediate biosynthesis; acetyl-CoA biosynthesis; acetyl-CoA from acetate: step 1/2. {ECO:0000256|HAMAP-Rule:MF_00020}.
A0A376WNV4_ECOLX	-5.4	LexA repressor	Cytoplasmic	A0A376WNV4	unreviewed	A0A376WNV4_ECOLX	LexA repressor (EC 3.4.21.88)	lexA_3 NCTC10429_06415	Escherichia coli	163	DNA repair [GO:0006281]; DNA replication [GO:0006260]; negative regulation of DNA-templated transcription [GO:0045892]; proteolysis [GO:0006508]; SOS response [GO:0009432]	NA	DNA binding [GO:0003677]; serine-type endopeptidase activity [GO:0004252]	GO:0003677; GO:0004252; GO:0006260; GO:0006281; GO:0006508; GO:0009432; GO:0045892	NA	NA	3.4.21.88	NA	NA
UXAB_ECOLI	-5.2	Altronate oxidoreductase	Cytoplasmic	P0A6L7	reviewed	UXAB_ECOLI	Altronate oxidoreductase (EC 1.1.1.58) (Tagaturonate dehydrogenase) (Tagaturonate reductase)	uxaB b1521 JW1514	Escherichia coli (strain K12)	483	D-galacturonate catabolic process [GO:0019698]; mannitol catabolic process [GO:0019592]	cytosol [GO:0005829]	mannitol-1-phosphate 5-dehydrogenase activity [GO:0008926]; tagaturonate reductase activity [GO:0009026]	GO:0005829; GO:0008926; GO:0009026; GO:0019592; GO:0019698	9097039; 9278503; 16397293; 16738553; 3525742	NA	1.1.1.58	NA	PATHWAY: Carbohydrate metabolism; pentose and glucuronate interconversion.
MANA_ECOLI	-5.2	Mannose-6-phosphate isomerase	Periplasmic	P00946	reviewed	MANA_ECOLI	Mannose-6-phosphate isomerase (EC 5.3.1.8) (Phosphohexomutase) (Phosphomannose isomerase) (PMI)	manA pmi b1613 JW1605	Escherichia coli (strain K12)	391	colanic acid biosynthetic process [GO:0009242]; GDP-mannose biosynthetic process [GO:0009298]; mannose catabolic process [GO:0019309]	cytosol [GO:0005829]	mannose-6-phosphate isomerase activity [GO:0004476]; zinc ion binding [GO:0008270]	GO:0004476; GO:0005829; GO:0008270; GO:0009242; GO:0009298; GO:0019309	6397402; 9097039; 9278503; 16738553; 18723842	P18196	5.3.1.8	FUNCTION: Involved in the conversion of glucose to GDP-L-fucose, which can be converted to L-fucose, a capsular polysaccharide.	NA
NUSA_ECOLI	-5	Transcription termination/antitermination protein NusA	Cytoplasmic	P0AFF6	reviewed	NUSA_ECOLI	Transcription termination/antitermination protein NusA (N utilization substance protein A) (Transcription termination/antitermination L factor)	nusA b3169 JW3138	Escherichia coli (strain K12)	495	DNA-templated transcription termination [GO:0006353]; protein complex oligomerization [GO:0051259]; regulation of DNA-templated transcription elongation [GO:0032784]; ribosome biogenesis [GO:0042254]; transcription antitermination [GO:0031564]	cytosol [GO:0005829]; transcription elongation factor complex [GO:0008023]	bacterial-type RNA polymerase core enzyme binding [GO:0001000]; DNA-binding transcription factor activity [GO:0003700]; nucleotide binding [GO:0000166]; protein domain specific binding [GO:0019904]; RNA binding [GO:0003723]	GO:0000166; GO:0001000; GO:0003700; GO:0003723; GO:0005829; GO:0006353; GO:0008023; GO:0019904; GO:0031564; GO:0032784; GO:0042254; GO:0051259	6326058; 3027511; 1847365; 9278503; 16738553; 9298646; 6154941; 6263495; 6265785; 8898389; 6199039; 6096352; 2987884; 2821282; 1856861; 7536848; 9298644; 9139668; 11719185; 17272300; 20696893; 21922055; 31127279; 32313022; 15365170; 15987884; 31020314; 32871103	Q47155; P0A8U6; P0A7Z4	NA	FUNCTION: Part of the processive rRNA transcription and antitermination complex (rrnTAC). The complex forms an RNA-chaperone ring around the RNA exit tunnel of RNA polymerase (RNAP). It supports rapid transcription and antitermination of rRNA operons, cotranscriptional rRNA folding, and annealing of distal rRNA regions to allow correct ribosome biogenesis (PubMed:32871103). Participates in both t…	NA
SYV_ECOLI	-4.9	Valine--tRNA ligase	Cytoplasmic	P07118	reviewed	SYV_ECOLI	Valine--tRNA ligase (EC 6.1.1.9) (Valyl-tRNA synthetase) (ValRS)	valS b4258 JW4215	Escherichia coli (strain K12)	951	cytosolic valyl-tRNA aminoacylation [GO:0061475]; positive regulation of translational fidelity [GO:0045903]; valyl-tRNA aminoacylation [GO:0006438]	cytosol [GO:0005829]	aminoacyl-tRNA editing activity [GO:0002161]; ATP binding [GO:0005524]; magnesium ion binding [GO:0000287]; valine-tRNA ligase activity [GO:0004832]	GO:0000287; GO:0002161; GO:0004832; GO:0005524; GO:0005829; GO:0006438; GO:0045903; GO:0061475	3317277; 3275660; 7610040; 9278503; 16738553; 9298646; 9298644; 11313495; 12475234	NA	6.1.1.9	FUNCTION: Catalyzes the attachment of valine to tRNA(Val). As ValRS can inadvertently accommodate and process structurally similar amino acids such as threonine, to avoid such errors, it has a 'posttransfer' editing activity that hydrolyzes mischarged Thr-tRNA(Val) in a tRNA-dependent manner.	NA
W1EVI3_ECOLX	-4.9	Thymidine phosphorylase	Unknown	W1EVI3	unreviewed	W1EVI3_ECOLX	Thymidine phosphorylase (EC 2.4.2.4)	NA	Escherichia coli ISC7	349	pyrimidine nucleobase metabolic process [GO:0006206]; pyrimidine nucleoside metabolic process [GO:0006213]	NA	1,4-alpha-oligoglucan phosphorylase activity [GO:0004645]; pyrimidine-nucleoside phosphorylase activity [GO:0016154]; thymidine phosphorylase activity [GO:0009032]	GO:0004645; GO:0006206; GO:0006213; GO:0009032; GO:0016154	NA	NA	2.4.2.4	NA	NA
CSPE_ECOLI	-4.7	Cold shock-like protein CspE	Cytoplasmic	P0A972	reviewed	CSPE_ECOLI	Cold shock-like protein CspE (CSP-E)	cspE gicA msmC b0623 JW0618	Escherichia coli (strain K12)	69	negative regulation of termination of DNA-templated transcription [GO:0060567]; regulation of gene expression [GO:0010468]; transcription antitermination [GO:0031564]	cytosol [GO:0005829]	nucleic acid binding [GO:0003676]; poly(A) binding [GO:0008143]; RNA binding [GO:0003723]; single-stranded DNA binding [GO:0003697]; transcription antitermination factor activity, RNA binding [GO:0001072]	GO:0001072; GO:0003676; GO:0003697; GO:0003723; GO:0005829; GO:0008143; GO:0010468; GO:0031564; GO:0060567	7984109; 8844142; 8905232; 9278503; 16738553; 8022259; 12071744	NA	NA	NA	NA
CINAL_ECOLI	-4.7	NMN amidohydrolase-like protein YfaY	Unknown	P77808	reviewed	CINAL_ECOLI	NMN amidohydrolase-like protein YfaY	yfaY b2249 JW2243	Escherichia coli (strain K12)	400	NA	NA	NA	NA	9205837; 9278503; 16738553; 21953451	NA	NA	FUNCTION: Does not have nicotinamide-nucleotide (NMN) amidohydrolase activity.	NA
Q08JA8_ECOLX	-4.6	Aminoglycoside 3'-phosphotransferase	Cytoplasmic	Q08JA8	unreviewed	Q08JA8_ECOLX	Aminoglycoside 3'-phosphotransferase (EC 2.7.1.95)	aph aph(3')-II aph(3')-IIa aphA-2 AW118_27870 BER14_27815 BJJ90_28735 BK383_14450 C5Y87_27655 C9Z68_24620 CDL37_18895 CR539_26955 DAH50_26055 DNQ45_27545 EAI46_00510 EIZ93_19620 ELV08_25525 FHQ91_27095 FHQ91_27935 FJQ40_26105 FJQ40_28705 FJQ51_26910 FJQ51_27830 FJQ53_27090 FJQ53_27765 FTV90_02730 FTV92_30520 GJO56_16680 GJO56_27455 GQW68_26500 GQW68_27180 H0O37_21090 HCQ42_004212 HCQ42_004342 HLZ…	Escherichia coli	264	phosphorylation [GO:0016310]; response to antibiotic [GO:0046677]	NA	ATP binding [GO:0005524]; kanamycin kinase activity [GO:0008910]; metal ion binding [GO:0046872]	GO:0005524; GO:0008910; GO:0016310; GO:0046677; GO:0046872	23933356; 25351426; 28221970; 28686503; 30286803; 31642700	NA	2.7.1.95	NA	NA
DUT_ECOLI	-4.5	Deoxyuridine 5'-triphosphate nucleotidohydrolase	Unknown	P06968	reviewed	DUT_ECOLI	Deoxyuridine 5'-triphosphate nucleotidohydrolase (dUTPase) (EC 3.6.1.23) (dUTP pyrophosphatase)	dut dnaS sof b3640 JW3615	Escherichia coli (strain K12)	152	dUMP biosynthetic process [GO:0006226]; dUTP catabolic process [GO:0046081]	cytosol [GO:0005829]; protein-containing complex [GO:0032991]	dUTP diphosphatase activity [GO:0004170]; magnesium ion binding [GO:0000287]	GO:0000287; GO:0004170; GO:0005829; GO:0006226; GO:0032991; GO:0046081	6139280; 7686882; 9278503; 16738553; 9261872; 9298644; 1311056; 8646539; 9757088; 11375495; 15208312	NA	3.6.1.23	FUNCTION: This enzyme is involved in nucleotide metabolism: it produces dUMP, the immediate precursor of thymidine nucleotides and it decreases the intracellular concentration of dUTP so that uracil cannot be incorporated into DNA. {ECO:0000269|PubMed:9261872}.	PATHWAY: Pyrimidine metabolism; dUMP biosynthesis; dUMP from dCTP (dUTP route): step 2/2.
PPSA_ECOLI	-4.4	Phosphoenolpyruvate synthase	Cytoplasmic	P23538	reviewed	PPSA_ECOLI	Phosphoenolpyruvate synthase (PEP synthase) (EC 2.7.9.2) (Pyruvate, water dikinase)	ppsA pps b1702 JW1692	Escherichia coli (strain K12)	792	gluconeogenesis [GO:0006094]; phosphorylation [GO:0016310]; pyruvate metabolic process [GO:0006090]	NA	ATP binding [GO:0005524]; magnesium ion binding [GO:0000287]; pyruvate, water dikinase activity [GO:0008986]	GO:0000287; GO:0005524; GO:0006090; GO:0006094; GO:0008986; GO:0016310	1310524; 9097039; 9278503; 16738553; 4293109; 4319237; 16880; 9298644; 20044937	NA	2.7.9.2	FUNCTION: Catalyzes the phosphorylation of pyruvate to phosphoenolpyruvate. {ECO:0000269|PubMed:4319237}.	PATHWAY: Carbohydrate biosynthesis; gluconeogenesis.
W1EVA6_ECOLX	-4.2	Alkyl hydroperoxide reductase subunit F	CytoplasmicMembrane	W1EVA6	unreviewed	W1EVA6_ECOLX	Alkyl hydroperoxide reductase subunit F	NA	Escherichia coli ISC7	522	response to reactive oxygen species [GO:0000302]	NA	alkyl hydroperoxide reductase activity [GO:0008785]; flavin adenine dinucleotide binding [GO:0050660]; NAD binding [GO:0051287]	GO:0000302; GO:0008785; GO:0050660; GO:0051287	NA	NA	NA	FUNCTION: Serves to protect the cell against DNA damage by alkyl hydroperoxides. It can use either NADH or NADPH as electron donor for direct reduction of redox dyes or of alkyl hydroperoxides when combined with the AhpC protein. {ECO:0000256|ARBA:ARBA00024806}.	NA
A0A2W6QBS2_ECOLX	-4	CTP synthase (glutamine hydrolyzing) (Fragment)	Cytoplasmic	A0A2W6QBS2	unreviewed	A0A2W6QBS2_ECOLX	CTP synthase (glutamine hydrolyzing) (EC 6.3.4.2)	pyrG DNQ45_04980	Escherichia coli	433	'de novo' CTP biosynthetic process [GO:0044210]; glutamine metabolic process [GO:0006541]	NA	ATP binding [GO:0005524]; CTP synthase activity [GO:0003883]	GO:0003883; GO:0005524; GO:0006541; GO:0044210	NA	NA	6.3.4.2	NA	PATHWAY: Pyrimidine metabolism; CTP biosynthesis via de novo pathway; CTP from UDP: step 2/2. {ECO:0000256|ARBA:ARBA00005171}.
SYGB_ECOLI	-3.9	Glycine--tRNA ligase beta subunit	Cytoplasmic	P00961	reviewed	SYGB_ECOLI	Glycine--tRNA ligase beta subunit (EC 6.1.1.14) (Glycyl-tRNA synthetase beta subunit) (GlyRS)	glyS glyS(B) b3559 JW3530	Escherichia coli (strain K12)	689	arginyl-tRNA aminoacylation [GO:0006420]; glycyl-tRNA aminoacylation [GO:0006426]	cytosol [GO:0005829]; glycine-tRNA ligase complex [GO:0009345]	arginine-tRNA ligase activity [GO:0004814]; ATP binding [GO:0005524]; glycine-tRNA ligase activity [GO:0004820]	GO:0004814; GO:0004820; GO:0005524; GO:0005829; GO:0006420; GO:0006426; GO:0009345	6309809; 8041620; 9278503; 16738553; 6290471; 9298646; 9298644	P00960	6.1.1.14	NA	NA
DEOC_ECOLI	-3.7	Deoxyribose-phosphate aldolase	Cytoplasmic	P0A6L0	reviewed	DEOC_ECOLI	Deoxyribose-phosphate aldolase (DERA) (EC 4.1.2.4) (2-deoxy-D-ribose 5-phosphate aldolase) (Phosphodeoxyriboaldolase) (Deoxyriboaldolase)	deoC dra thyR b4381 JW4344	Escherichia coli (strain K12)	259	carbohydrate catabolic process [GO:0016052]; cellular response to DNA damage stimulus [GO:0006974]; deoxyribonucleotide catabolic process [GO:0009264]; deoxyribose phosphate catabolic process [GO:0046386]; nucleobase-containing small molecule interconversion [GO:0015949]	cytosol [GO:0005829]; membrane [GO:0016020]	deoxyribose-phosphate aldolase activity [GO:0004139]; lyase activity [GO:0016829]	GO:0004139; GO:0005829; GO:0006974; GO:0009264; GO:0015949; GO:0016020; GO:0016052; GO:0016829; GO:0046386	6749498; 7610040; 9278503; 16738553; 18723842; 7675789; 17905878; 11598300; 15476818	NA	4.1.2.4	FUNCTION: Catalyzes a reversible aldol reaction between acetaldehyde and D-glyceraldehyde 3-phosphate to generate 2-deoxy-D-ribose 5-phosphate (PubMed:11598300, PubMed:17905878, PubMed:6749498). Can also catalyze the double aldol condensation of three acetaldehyde molecules, leading to the formation of 2,4,6-trideoxyhexose (Ref.5). {ECO:0000269|PubMed:11598300, ECO:0000269|PubMed:17905878, ECO:00…	PATHWAY: Carbohydrate degradation; 2-deoxy-D-ribose 1-phosphate degradation; D-glyceraldehyde 3-phosphate and acetaldehyde from 2-deoxy-alpha-D-ribose 1-phosphate: step 2/2. {ECO:0000255|HAMAP-Rule:MF_00592, ECO:0000305}.
A0A0H2YVT3_ECOK1	-3.7	3-hydroxyacyl-[acyl-carrier-protein] dehydratase FabZ	Cytoplasmic	A0A0H2YVT3	unreviewed	A0A0H2YVT3_ECOK1	3-hydroxyacyl-[acyl-carrier-protein] dehydratase FabZ (EC 4.2.1.59) ((3R)-hydroxymyristoyl-[acyl-carrier-protein] dehydratase) (Beta-hydroxyacyl-ACP dehydratase)	fabZ APECO1_1807	Escherichia coli O1:K1 / APEC	126	fatty acid biosynthetic process [GO:0006633]; lipid A biosynthetic process [GO:0009245]	cytoplasm [GO:0005737]	(3R)-hydroxymyristoyl-[acyl-carrier-protein] dehydratase activity [GO:0008659]; 3-hydroxydecanoyl-[acyl-carrier-protein] dehydratase activity [GO:0008693]; 3-hydroxyoctanoyl-[acyl-carrier-protein] dehydratase activity [GO:0047451]; 3-hydroxypalmitoyl-[acyl-carrier-protein] dehydratase activity [GO:0004317]	GO:0004317; GO:0005737; GO:0006633; GO:0008659; GO:0008693; GO:0009245; GO:0047451	17293413	NA	4.2.1.59	FUNCTION: Involved in unsaturated fatty acids biosynthesis. Catalyzes the dehydration of short chain beta-hydroxyacyl-ACPs and long chain saturated and unsaturated beta-hydroxyacyl-ACPs. {ECO:0000256|ARBA:ARBA00025049}.	NA
A0A7U9BB87_ECOLX	-3.7	Oligopeptidase A	Cytoplasmic	A0A7U9BB87	unreviewed	A0A7U9BB87_ECOLX	Oligopeptidase A	ECLG_01863	Escherichia coli TA271	311	proteolysis [GO:0006508]	NA	metal ion binding [GO:0046872]; metalloendopeptidase activity [GO:0004222]	GO:0004222; GO:0006508; GO:0046872	NA	NA	NA	NA	NA
FUMA_ECOLI	-3.6	Fumarate hydratase class I, aerobic	Cytoplasmic	P0AC33	reviewed	FUMA_ECOLI	Fumarate hydratase class I, aerobic (EC 4.2.1.2) (Fumarase A) (Oxaloacetate keto--enol-isomerase) (OAAKE isomerase) (Oxaloacetate tautomerase) (EC 5.3.2.2)	fumA b1612 JW1604	Escherichia coli (strain K12)	548	tricarboxylic acid cycle [GO:0006099]	cytosol [GO:0005829]	4 iron, 4 sulfur cluster binding [GO:0051539]; fumarate hydratase activity [GO:0004333]; identical protein binding [GO:0042802]; metal ion binding [GO:0046872]; oxaloacetate tautomerase activity [GO:0050163]	GO:0004333; GO:0005829; GO:0006099; GO:0042802; GO:0046872; GO:0050163; GO:0051539	6328431; 9097039; 9278503; 16738553; 1917897; 9298646; 3282546; 1329945; 8422384; 23405168	P0AC33	4.2.1.2; 5.3.2.2	FUNCTION: Catalyzes the reversible hydration of fumarate to (S)-malate. Functions as an aerobic enzyme in the direction of malate formation as part of the citric acid cycle. Accounts for about 80% of the fumarase activity when the bacteria grow aerobically. To a lesser extent, also displays D-tartrate dehydratase activity in vitro, but is not able to convert (R)-malate, L-tartrate or meso-tartrat…	PATHWAY: Carbohydrate metabolism; tricarboxylic acid cycle; (S)-malate from fumarate: step 1/1. {ECO:0000303|PubMed:1329945, ECO:0000303|PubMed:3282546}.
A0A377C6P1_ECOLX	-3.6	Inosine 5'-monophosphate dehydrogenase	Cytoplasmic	A0A377C6P1	unreviewed	A0A377C6P1_ECOLX	Inosine 5'-monophosphate dehydrogenase (EC 1.1.1.205)	guaB_3 NCTC10429_02142	Escherichia coli	261	GMP biosynthetic process [GO:0006177]	NA	IMP dehydrogenase activity [GO:0003938]; metal ion binding [GO:0046872]	GO:0003938; GO:0006177; GO:0046872	NA	NA	1.1.1.205	NA	NA
PTFAH_ECOLI	-3.4	Multiphosphoryl transfer protein	Cytoplasmic	P69811	reviewed	PTFAH_ECOLI	Multiphosphoryl transfer protein (MTP) (Diphosphoryl transfer protein) (DTP) (Phosphotransferase FPr protein) (Pseudo-HPr) [Includes: Phosphocarrier protein HPr (Protein H); PTS system fructose-specific EIIA component (EIIA-Fru) (EIII-Fru) (Fructose-specific phosphotransferase enzyme IIA component)]	fruB fpr fruF b2169 JW2156	Escherichia coli (strain K12)	376	fructose import across plasma membrane [GO:1990539]; phosphoenolpyruvate-dependent sugar phosphotransferase system [GO:0009401]; phosphorylation [GO:0016310]	cytoplasm [GO:0005737]; extrinsic component of plasma membrane [GO:0019897]; plasma membrane [GO:0005886]; transmembrane transporter complex [GO:1902495]	kinase activity [GO:0016301]; protein-N(PI)-phosphohistidine-fructose phosphotransferase system transporter activity [GO:0022877]; protein-phosphocysteine-sugar phosphotransferase activity [GO:0090563]	GO:0005737; GO:0005886; GO:0009401; GO:0016301; GO:0016310; GO:0019897; GO:0022877; GO:0090563; GO:1902495; GO:1990539	8013873; 9097040; 9278503; 16738553; 1981619; 3510127	NA	NA	FUNCTION: The phosphoenolpyruvate-dependent sugar phosphotransferase system (sugar PTS), a major carbohydrate active transport system, catalyzes the phosphorylation of incoming sugar substrates concomitantly with their translocation across the cell membrane. The enzyme II FruAB PTS system is involved in fructose transport. {ECO:0000269|PubMed:3510127, ECO:0000305|PubMed:8013873}.	NA
HLDD_ECOLI	-3.3	ADP-L-glycero-D-manno-heptose-6-epimerase	Cytoplasmic	P67910	reviewed	HLDD_ECOLI	ADP-L-glycero-D-manno-heptose-6-epimerase (EC 5.1.3.20) (ADP-L-glycero-beta-D-manno-heptose-6-epimerase) (ADP-glyceromanno-heptose 6-epimerase) (ADP-hep 6-epimerase) (AGME)	hldD htrM rfaD waaD b3619 JW3594	Escherichia coli (strain K12)	310	ADP-L-glycero-beta-D-manno-heptose biosynthetic process [GO:0097171]; lipopolysaccharide core region biosynthetic process [GO:0009244]	cytosol [GO:0005829]; membrane [GO:0016020]	ADP-glyceromanno-heptose 6-epimerase activity [GO:0008712]; NADP+ binding [GO:0070401]	GO:0005829; GO:0008712; GO:0009244; GO:0016020; GO:0070401; GO:0097171	2198271; 1861974; 8041620; 9278503; 16738553; 9298646; 7929099; 6337148; 10089470; 11313358; 11751812; 17316025; 18723842; 10896473	P16528; P62617; P0ABU0; P25534; P0A8C1	5.1.3.20	FUNCTION: Catalyzes the interconversion between ADP-D-glycero-beta-D-manno-heptose and ADP-L-glycero-beta-D-manno-heptose via an epimerization at carbon 6 of the heptose. {ECO:0000269|PubMed:6337148, ECO:0000269|PubMed:7929099}.	PATHWAY: Nucleotide-sugar biosynthesis; ADP-L-glycero-beta-D-manno-heptose biosynthesis; ADP-L-glycero-beta-D-manno-heptose from D-glycero-beta-D-manno-heptose 7-phosphate: step 4/4.; PATHWAY: Bacterial outer membrane biogenesis; LPS core biosynthesis.
SYA_ECOLI	-3.3	Alanine--tRNA ligase	Cytoplasmic	P00957	reviewed	SYA_ECOLI	Alanine--tRNA ligase (EC 6.1.1.7) (Alanyl-tRNA synthetase) (AlaRS)	alaS lovB b2697 JW2667	Escherichia coli (strain K12)	876	alanyl-tRNA aminoacylation [GO:0006419]; negative regulation of DNA-templated transcription [GO:0045892]; tRNA modification [GO:0006400]	cytosol [GO:0005829]; membrane [GO:0016020]	alanine-tRNA ligase activity [GO:0004813]; amino acid binding [GO:0016597]; aminoacyl-tRNA editing activity [GO:0002161]; ATP binding [GO:0005524]; DNA-binding transcription repressor activity [GO:0001217]; identical protein binding [GO:0042802]; Ser-tRNA(Ala) hydrolase activity [GO:0002196]; tRNA binding [GO:0000049]; zinc ion binding [GO:0008270]	GO:0000049; GO:0001217; GO:0002161; GO:0002196; GO:0004813; GO:0005524; GO:0005829; GO:0006400; GO:0006419; GO:0008270; GO:0016020; GO:0016597; GO:0042802; GO:0045892	9205837; 9278503; 16738553; 7005898; 7025207; 7005211; 8292605; 8604133; 8393005; 6256345; 1712632; 7524073; 9298644; 12554667; 18723508; 18172502; 18723842; 19661429; 28362257; 20010690	P00957	6.1.1.7	FUNCTION: Catalyzes the attachment of L-alanine to tRNA(Ala) in a two-step reaction: L-alanine is first activated by ATP to form Ala-AMP and then transferred to the acceptor end of tRNA(Ala). AlaRS also incorrectly activates the sterically smaller amino acid glycine as well as the sterically larger amino acid L-serine; generates 2-fold more mischarged Gly than Ser (PubMed:28362257). These mischar…	NA
A0A376RLV2_ECOLX	-3.2	3-oxoacyl-ACP synthase	CytoplasmicMembrane	A0A376RLV2	unreviewed	A0A376RLV2_ECOLX	3-oxoacyl-ACP synthase (EC 2.3.1.179)	fabF_2 NCTC10865_03677	Escherichia coli	262	fatty acid biosynthetic process [GO:0006633]	NA	3-oxoacyl-[acyl-carrier-protein] synthase activity [GO:0004315]	GO:0004315; GO:0006633	NA	NA	2.3.1.179	NA	PATHWAY: Lipid metabolism; fatty acid biosynthesis. {ECO:0000256|ARBA:ARBA00005194}.
SUCC_ECOLI	-3.2	Succinate--CoA ligase [ADP-forming] subunit beta	Cytoplasmic	P0A836	reviewed	SUCC_ECOLI	Succinate--CoA ligase [ADP-forming] subunit beta (EC 6.2.1.5) (Succinyl-CoA synthetase subunit beta) (SCS-beta)	sucC b0728 JW0717	Escherichia coli (strain K12)	388	succinyl-CoA metabolic process [GO:0006104]; tricarboxylic acid cycle [GO:0006099]	cytoplasm [GO:0005737]; cytosol [GO:0005829]; succinate-CoA ligase complex [GO:0042709]; succinate-CoA ligase complex (ADP-forming) [GO:0009361]	ATP binding [GO:0005524]; magnesium ion binding [GO:0000287]; succinate-CoA ligase (ADP-forming) activity [GO:0004775]	GO:0000287; GO:0004775; GO:0005524; GO:0005737; GO:0005829; GO:0006099; GO:0006104; GO:0009361; GO:0042709	3002435; 8905232; 9278503; 16738553; 9298646; 7040388; 9298644; 10353839; 8144675; 9917402; 10625475; 11781092; 17642514	P0AGE9	6.2.1.5	FUNCTION: Succinyl-CoA synthetase functions in the citric acid cycle (TCA), coupling the hydrolysis of succinyl-CoA to the synthesis of either ATP or GTP and thus represents the only step of substrate-level phosphorylation in the TCA. The beta subunit provides nucleotide specificity of the enzyme and binds the substrate succinate, while the binding sites for coenzyme A and phosphate are found in …	PATHWAY: Carbohydrate metabolism; tricarboxylic acid cycle; succinate from succinyl-CoA (ligase route): step 1/1. {ECO:0000255|HAMAP-Rule:MF_00558, ECO:0000305|PubMed:10353839}.
CYSK_ECOLI	-3.2	Cysteine synthase A	Cytoplasmic	P0ABK5	reviewed	CYSK_ECOLI	Cysteine synthase A (CSase A) (EC 2.5.1.47) (O-acetylserine (thiol)-lyase A) (OAS-TL A) (O-acetylserine sulfhydrylase A) (S-carboxymethylcysteine synthase) (EC 4.5.1.5) (Sulfate starvation-induced protein 5) (SSI5)	cysK cysZ b2414 JW2407	Escherichia coli (strain K12)	323	cellular amino acid biosynthetic process [GO:0008652]; cysteine biosynthetic process [GO:0019344]; cysteine biosynthetic process from serine [GO:0006535]	cysteine synthase complex [GO:0009333]; cytoplasm [GO:0005737]; cytosol [GO:0005829]	cysteine synthase activity [GO:0004124]; identical protein binding [GO:0042802]; L-cysteine desulfhydrase activity [GO:0080146]; pyridoxal phosphate binding [GO:0030170]; S-carboxymethylcysteine synthase activity [GO:0050272]; transferase activity [GO:0016740]	GO:0004124; GO:0005737; GO:0005829; GO:0006535; GO:0008652; GO:0009333; GO:0016740; GO:0019344; GO:0030170; GO:0042802; GO:0050272; GO:0080146	3062311; 3290198; 9205837; 9278503; 16738553; 9298646; 8774726; 8506346; 2457575; 22333533; 27531961	P0A9D4; P0ABK5	2.5.1.47; 4.5.1.5	FUNCTION: (Microbial infection) In addition to its role in cysteine synthesis, stimulates the tRNase activity of CdiA-CT from E.coli strain 536 / UPEC; stimulation does not require O-acetylserine sulfhydrylase activity. CdiA is the toxic component of a toxin-immunity protein module, which functions as a cellular contact-dependent growth inhibition (CDI) system. CDI modules allow bacteria to commu…	PATHWAY: Amino-acid biosynthesis; L-cysteine biosynthesis; L-cysteine from L-serine: step 2/2.
A0A377B3S0_ECOLX	-3.2	Citrate lyase subunit beta	Cytoplasmic	A0A377B3S0	unreviewed	A0A377B3S0_ECOLX	Citrate lyase subunit beta (EC 4.1.3.6)	citE NCTC9962_02938	Escherichia coli	173	NA	NA	citrate (pro-3S)-lyase activity [GO:0008815]	GO:0008815	NA	NA	4.1.3.6	NA	NA
A0A376JF04_ECOLX	-3.2	Chaperone (Peptidyl-prolyl cis-trans isomerase)	Periplasmic	A0A376JF04	unreviewed	A0A376JF04_ECOLX	Chaperone (Peptidyl-prolyl cis-trans isomerase) (EC 5.2.1.8)	surA_2 NCTC8450_00970	Escherichia coli	299	NA	periplasmic space [GO:0042597]	peptidyl-prolyl cis-trans isomerase activity [GO:0003755]	GO:0003755; GO:0042597	NA	NA	5.2.1.8	NA	NA
ASPA_ECOLI	-3.1	Aspartate ammonia-lyase	Cytoplasmic	P0AC38	reviewed	ASPA_ECOLI	Aspartate ammonia-lyase (Aspartase) (EC 4.3.1.1)	aspA b4139 JW4099	Escherichia coli (strain K12)	478	aspartate metabolic process [GO:0006531]; tricarboxylic acid cycle [GO:0006099]	cytosol [GO:0005829]; membrane [GO:0016020]	aspartate ammonia-lyase activity [GO:0008797]	GO:0005829; GO:0006099; GO:0006531; GO:0008797; GO:0016020	2987841; 3541901; 7610040; 9278503; 16738553; 8119980; 9230046; 9230045	P0A6Y8	4.3.1.1	NA	NA
TIG_ECOLI	-3.1	Trigger factor	Cytoplasmic	P0A850	reviewed	TIG_ECOLI	Trigger factor (TF) (EC 5.2.1.8) (PPIase)	tig b0436 JW0426	Escherichia coli (strain K12)	432	'de novo' cotranslational protein folding [GO:0051083]; cell cycle [GO:0007049]; cell division [GO:0051301]; chaperone-mediated protein folding [GO:0061077]; protein transport [GO:0015031]; protein unfolding [GO:0043335]; response to heat [GO:0009408]	cytosol [GO:0005829]; membrane [GO:0016020]	identical protein binding [GO:0042802]; peptidyl-prolyl cis-trans isomerase activity [GO:0003755]; protein folding chaperone [GO:0044183]; ribosome binding [GO:0043022]	GO:0003755; GO:0005829; GO:0007049; GO:0009408; GO:0015031; GO:0016020; GO:0042802; GO:0043022; GO:0043335; GO:0044183; GO:0051083; GO:0051301; GO:0061077	2211496; 9278503; 16738553; 2684651; 2843289; 9298646; 8633085; 8612805; 2197275; 8521806; 9298644; 12452438; 12226666; 12756233; 14726952; 12581648; 15148364; 16112649; 24812405	P0A910; P0A7M2; P02359; P0A850	5.2.1.8	FUNCTION: Involved in protein export. Acts as a chaperone by maintaining the newly synthesized secretory and non-secretory proteins in an open conformation. Binds to 3 regions of unfolded substrate PhoA, preferring aromatic and hydrophobic residues, keeping it stretched out and unable to form aggregates (PubMed:24812405). Binds to nascent polypeptide chains via ribosomal protein L23 (PubMed:12226…	NA
A0A376UB84_ECOLX	-3	3-oxoacyl-ACP reductase	Cytoplasmic	A0A376UB84	unreviewed	A0A376UB84_ECOLX	3-oxoacyl-ACP reductase (EC 1.1.1.100)	fabG_6 NCTC8622_05808	Escherichia coli	157	NA	NA	3-oxoacyl-[acyl-carrier-protein] reductase (NADPH) activity [GO:0004316]	GO:0004316	NA	NA	1.1.1.100	NA	NA
A0A376TQE5_ECOLX	-2.9	DNA topoisomerase (ATP-hydrolyzing)	Cytoplasmic	A0A376TQE5	unreviewed	A0A376TQE5_ECOLX	DNA topoisomerase (ATP-hydrolyzing) (EC 5.6.2.2)	gyrB_2 NCTC8985_04435	Escherichia coli	331	DNA topological change [GO:0006265]	NA	ATP binding [GO:0005524]; DNA binding [GO:0003677]; DNA topoisomerase type II (double strand cut, ATP-hydrolyzing) activity [GO:0003918]	GO:0003677; GO:0003918; GO:0005524; GO:0006265	NA	NA	5.6.2.2	NA	NA
RL21_ECOLI	-2.9	50S ribosomal protein L21	Cytoplasmic	P0AG48	reviewed	RL21_ECOLI	50S ribosomal protein L21 (Large ribosomal subunit protein bL21)	rplU b3186 JW3153	Escherichia coli (strain K12)	103	cytoplasmic translation [GO:0002181]	cytoplasm [GO:0005737]; cytosol [GO:0005829]; cytosolic large ribosomal subunit [GO:0022625]	rRNA binding [GO:0019843]; structural constituent of ribosome [GO:0003735]	GO:0002181; GO:0003735; GO:0005737; GO:0005829; GO:0019843; GO:0022625	387076; 8312607; 9278503; 16738553; 6170935; 2665813; 9298644; 10094780; 24524803; 16272117; 25310980; 24844575; 27906160; 27906161; 27934701; 28077875	NA	NA	FUNCTION: This protein binds to 23S rRNA in the presence of protein L20. {ECO:0000269|PubMed:2665813, ECO:0000269|PubMed:6170935}.	NA
HINT_ECOLI	-2.9	Purine nucleoside phosphoramidase	Cytoplasmic	P0ACE7	reviewed	HINT_ECOLI	Purine nucleoside phosphoramidase (EC 3.9.1.-) (Histidine triad nucleotide binding protein HinT) (HIT protein)	hinT ycfF b1103 JW1089	Escherichia coli (strain K12)	119	D-alanine catabolic process [GO:0055130]	cytoplasm [GO:0005737]; cytosol [GO:0005829]	adenosine 5'-monophosphoramidase activity [GO:0043530]; hydrolase activity [GO:0016787]; nucleotide binding [GO:0000166]	GO:0000166; GO:0005737; GO:0005829; GO:0016787; GO:0043530; GO:0055130	8905232; 9278503; 16738553; 2162465; 10493123; 15703176; 21754980; 20934431	NA	3.9.1.-	FUNCTION: Hydrolyzes purine nucleotide phosphoramidates, including adenosine 5'monophosphoramidate (AMP-NH2), adenosine 5'monophosphomorpholidate (AMP-morpholidate), guanosine 5'monophosphomorpholidate (GMP-morpholidate) and tryptamine 5'guanosine monophosphate (TpGd) (PubMed:15703176, PubMed:20934431). Hydrolyzes lysyl-AMP (AMP-N-epsilon-(N-alpha-acetyl lysine methyl ester)) generated by lysine-…	NA
PCKA_ECOLI	-2.9	Phosphoenolpyruvate carboxykinase (ATP)	Cytoplasmic	P22259	reviewed	PCKA_ECOLI	Phosphoenolpyruvate carboxykinase (ATP) (PCK) (PEP carboxykinase) (PEPCK) (EC 4.1.1.49)	pckA pck b3403 JW3366	Escherichia coli (strain K12)	540	gluconeogenesis [GO:0006094]	cytosol [GO:0005829]	ATP binding [GO:0005524]; calcium ion binding [GO:0005509]; magnesium ion binding [GO:0000287]; phosphoenolpyruvate carboxykinase (ATP) activity [GO:0004612]	GO:0000287; GO:0004612; GO:0005509; GO:0005524; GO:0005829; GO:0006094	1701430; 9278503; 16738553; 6292200; 8577250; 7883719; 9298646; 6986370; 6434512; 8226637; 8393005; 9298644; 18723842; 8609605; 8599762; 9406547; 11724534; 12837799; 17475535	NA	4.1.1.49	FUNCTION: Involved in the gluconeogenesis. Catalyzes the conversion of oxaloacetate (OAA) to phosphoenolpyruvate (PEP) through direct phosphoryl transfer between the nucleoside triphosphate and OAA. {ECO:0000255|HAMAP-Rule:MF_00453, ECO:0000269|PubMed:1701430, ECO:0000269|PubMed:6986370, ECO:0000269|PubMed:8226637}.	PATHWAY: Carbohydrate biosynthesis; gluconeogenesis. {ECO:0000255|HAMAP-Rule:MF_00453}.
ODO2_ECOLI	-2.9	Dihydrolipoyllysine-residue succinyltransferase component of 2-oxoglutarate dehydrogenase complex	Cytoplasmic	P0AFG6	reviewed	ODO2_ECOLI	Dihydrolipoyllysine-residue succinyltransferase component of 2-oxoglutarate dehydrogenase complex (EC 2.3.1.61) (2-oxoglutarate dehydrogenase complex component E2) (OGDC-E2) (Dihydrolipoamide succinyltransferase component of 2-oxoglutarate dehydrogenase complex)	sucB b0727 JW0716	Escherichia coli (strain K12)	405	L-lysine catabolic process to acetyl-CoA via saccharopine [GO:0033512]; tricarboxylic acid cycle [GO:0006099]	cytoplasm [GO:0005737]; cytosol [GO:0005829]; oxoglutarate dehydrogenase complex [GO:0045252]	dihydrolipoyllysine-residue succinyltransferase activity [GO:0004149]; lipoic acid binding [GO:0031405]	GO:0004149; GO:0005737; GO:0005829; GO:0006099; GO:0031405; GO:0033512; GO:0045252	6376124; 8905232; 9278503; 17895580; 16738553; 6376123; 9298646; 9298644; 17367808; 18723842; 8950276; 1554728; 9677295; 10739245	P0A9P0; P0AFG3; P77717	2.3.1.61	FUNCTION: E2 component of the 2-oxoglutarate dehydrogenase (OGDH) complex which catalyzes the second step in the conversion of 2-oxoglutarate to succinyl-CoA and CO(2). {ECO:0000305|PubMed:17367808}.	PATHWAY: Amino-acid degradation; L-lysine degradation via saccharopine pathway; glutaryl-CoA from L-lysine: step 6/6.
BGLX_ECOLI	-2.9	Periplasmic beta-glucosidase	Periplasmic	P33363	reviewed	BGLX_ECOLI	Periplasmic beta-glucosidase (EC 3.2.1.21) (Beta-D-glucoside glucohydrolase) (Cellobiase) (Gentiobiase)	bglX yohA b2132 JW2120	Escherichia coli (strain K12)	765	glucan catabolic process [GO:0009251]	outer membrane-bounded periplasmic space [GO:0030288]; periplasmic space [GO:0042597]	beta-glucosidase activity [GO:0008422]; glucosidase activity [GO:0015926]; scopolin beta-glucosidase activity [GO:0102483]	GO:0008422; GO:0009251; GO:0015926; GO:0030288; GO:0042597; GO:0102483	9278503; 16738553	NA	3.2.1.21	NA	NA
A0A6N8R6C7_ECOLX	-2.9	Glucose-6-phosphate 1-epimerase (Fragment)	Cytoplasmic	A0A6N8R6C7	unreviewed	A0A6N8R6C7_ECOLX	Glucose-6-phosphate 1-epimerase (EC 5.1.3.15)	GRW05_29120	Escherichia coli	228	carbohydrate metabolic process [GO:0005975]	NA	carbohydrate binding [GO:0030246]; glucose-6-phosphate 1-epimerase activity [GO:0047938]	GO:0005975; GO:0030246; GO:0047938	NA	NA	5.1.3.15	NA	NA
GCSP_ECOLI	-2.9	Glycine dehydrogenase (decarboxylating)	Cytoplasmic	P33195	reviewed	GCSP_ECOLI	Glycine dehydrogenase (decarboxylating) (EC 1.4.4.2) (Glycine cleavage system P-protein) (Glycine decarboxylase) (Glycine dehydrogenase (aminomethyl-transferring))	gcvP b2903 JW2871	Escherichia coli (strain K12)	957	glycine decarboxylation via glycine cleavage system [GO:0019464]; one-carbon metabolic process [GO:0006730]	cytosol [GO:0005829]; glycine cleavage complex [GO:0005960]	glycine binding [GO:0016594]; glycine dehydrogenase (decarboxylating) activity [GO:0004375]; identical protein binding [GO:0042802]; pyridoxal phosphate binding [GO:0030170]	GO:0004375; GO:0005829; GO:0005960; GO:0006730; GO:0016594; GO:0019464; GO:0030170; GO:0042802	8181752; 8375392; 9278503; 16738553	P33195	1.4.4.2	FUNCTION: The glycine cleavage system catalyzes the degradation of glycine. The P protein binds the alpha-amino group of glycine through its pyridoxal phosphate cofactor; CO(2) is released and the remaining methylamine moiety is then transferred to the lipoamide cofactor of the H protein. {ECO:0000255|HAMAP-Rule:MF_00711, ECO:0000269|PubMed:8375392}.	NA
I6D3N7_SHIFL	-2.8	TolA_bind_tri domain-containing protein	Unknown	I6D3N7	unreviewed	I6D3N7_SHIFL	TolA_bind_tri domain-containing protein	SFK315_0614	Shigella flexneri K-315	196	protein trimerization [GO:0070206]	NA	NA	GO:0070206	NA	NA	NA	NA	NA
A0A484YYU9_ECOLX	-2.8	Alanine--tRNA ligase	Cytoplasmic	A0A484YYU9	unreviewed	A0A484YYU9_ECOLX	Alanine--tRNA ligase (EC 6.1.1.7) (Alanyl-tRNA synthetase) (AlaRS)	alaS_4 alaS NCTC9001_06420	Escherichia coli	518	alanyl-tRNA aminoacylation [GO:0006419]	cytoplasm [GO:0005737]	alanine-tRNA ligase activity [GO:0004813]; ATP binding [GO:0005524]; tRNA binding [GO:0000049]; zinc ion binding [GO:0008270]	GO:0000049; GO:0004813; GO:0005524; GO:0005737; GO:0006419; GO:0008270	NA	NA	6.1.1.7	FUNCTION: Catalyzes the attachment of alanine to tRNA(Ala) in a two-step reaction: alanine is first activated by ATP to form Ala-AMP and then transferred to the acceptor end of tRNA(Ala). Also edits incorrectly charged Ser-tRNA(Ala) and Gly-tRNA(Ala) via its editing domain. {ECO:0000256|HAMAP-Rule:MF_00036}.	NA
SYN_ECOLI	-2.8	Asparagine--tRNA ligase	Cytoplasmic	P0A8M0	reviewed	SYN_ECOLI	Asparagine--tRNA ligase (EC 6.1.1.22) (Asparaginyl-tRNA synthetase) (AsnRS)	asnS tss b0930 JW0913	Escherichia coli (strain K12)	466	asparaginyl-tRNA aminoacylation [GO:0006421]; tRNA aminoacylation for protein translation [GO:0006418]	cytoplasm [GO:0005737]	asparagine-tRNA ligase activity [GO:0004816]; ATP binding [GO:0005524]; nucleic acid binding [GO:0003676]	GO:0003676; GO:0004816; GO:0005524; GO:0005737; GO:0006418; GO:0006421	2693216; 1425658; 8905232; 9278503; 16738553; 9298646; 2009959; 1544480; 9298644	NA	6.1.1.22	NA	NA
HEM2_ECOLI	-2.7	Delta-aminolevulinic acid dehydratase	Cytoplasmic	P0ACB2	reviewed	HEM2_ECOLI	Delta-aminolevulinic acid dehydratase (ALAD) (ALADH) (EC 4.2.1.24) (Porphobilinogen synthase)	hemB ncf b0369 JW0361	Escherichia coli (strain K12)	324	heme biosynthetic process [GO:0006783]; protoporphyrinogen IX biosynthetic process [GO:0006782]	cytosol [GO:0005829]	magnesium ion binding [GO:0000287]; porphobilinogen synthase activity [GO:0004655]; zinc ion binding [GO:0008270]	GO:0000287; GO:0004655; GO:0005829; GO:0006782; GO:0006783; GO:0008270	2656410; 2464127; 9278503; 16738553; 8439296; 7592604; 10194344; 11444968; 11909869	NA	4.2.1.24	FUNCTION: Catalyzes an early step in the biosynthesis of tetrapyrroles. Binds two molecules of 5-aminolevulinate per subunit, each at a distinct site, and catalyzes their condensation to form porphobilinogen.	PATHWAY: Porphyrin-containing compound metabolism; protoporphyrin-IX biosynthesis; coproporphyrinogen-III from 5-aminolevulinate: step 1/4.
GLMS_ECOLI	-2.7	Glutamine--fructose-6-phosphate aminotransferase [isomerizing]	Cytoplasmic	P17169	reviewed	GLMS_ECOLI	Glutamine--fructose-6-phosphate aminotransferase [isomerizing] (EC 2.6.1.16) (D-fructose-6-phosphate amidotransferase) (GFAT) (Glucosamine-6-phosphate synthase) (Hexosephosphate aminotransferase) (L-glutamine--D-fructose-6-phosphate amidotransferase)	glmS b3729 JW3707	Escherichia coli (strain K12)	609	carbohydrate metabolic process [GO:0005975]; fructose 6-phosphate metabolic process [GO:0006002]; glutamine metabolic process [GO:0006541]; protein N-linked glycosylation [GO:0006487]; UDP-N-acetylglucosamine biosynthetic process [GO:0006048]; UDP-N-acetylglucosamine metabolic process [GO:0006047]	cytosol [GO:0005829]	carbohydrate derivative binding [GO:0097367]; glutamine-fructose-6-phosphate transaminase (isomerizing) activity [GO:0004360]	GO:0004360; GO:0005829; GO:0005975; GO:0006002; GO:0006047; GO:0006048; GO:0006487; GO:0006541; GO:0097367	6395859; 7686882; 9278503; 16738553; 1915361; 6283361; 3010949; 2826397; 3134953; 18334534; 18351803; 23475961; 8805567; 9739095; 10091662	P62615; P76093	2.6.1.16	FUNCTION: Catalyzes the first step in hexosamine metabolism, converting fructose-6P into glucosamine-6P using glutamine as a nitrogen source.	NA
A0A0H2V449_SHIFL	-2.7	Putative LACI-type transcriptional regulator	Periplasmic	A0A0H2V449	unreviewed	A0A0H2V449_SHIFL	Putative LACI-type transcriptional regulator	ytfQ SF4263	Shigella flexneri	239	NA	outer membrane-bounded periplasmic space [GO:0030288]	NA	GO:0030288	12384590	NA	NA	NA	NA
PNP_ECOLI	-2.7	Polyribonucleotide nucleotidyltransferase	Cytoplasmic	P05055	reviewed	PNP_ECOLI	Polyribonucleotide nucleotidyltransferase (EC 2.7.7.8) (Polynucleotide phosphorylase) (PNPase)	pnp b3164 JW5851	Escherichia coli (strain K12)	711	mRNA catabolic process [GO:0006402]; response to heat [GO:0009408]; RNA catabolic process [GO:0006401]; RNA processing [GO:0006396]	bacterial degradosome [GO:1990061]; cytosol [GO:0005829]; membrane [GO:0016020]	3'-5'-exoribonuclease activity [GO:0000175]; cyclic-di-GMP binding [GO:0035438]; identical protein binding [GO:0042802]; magnesium ion binding [GO:0000287]; polyribonucleotide nucleotidyltransferase activity [GO:0004654]; RNA binding [GO:0003723]	GO:0000175; GO:0000287; GO:0003723; GO:0004654; GO:0005829; GO:0006396; GO:0006401; GO:0006402; GO:0009408; GO:0016020; GO:0035438; GO:0042802; GO:1990061	2432069; 9278503; 16738553; 6382163; 3005122; 9298646; 4866865; 1089072; 1628624; 7509797; 8898389; 9298644; 9732274; 11395447; 12162954; 15554978; 16079137; 18337249; 21135037; 9008164; 18812438; 19327365	P05055; P0A8J8; P21513; P21507	2.7.7.8	FUNCTION: Involved in mRNA degradation. Catalyzes the phosphorolysis of single-stranded polyribonucleotides processively in the 3'- to 5'-direction. Also involved, along with RNase II, in tRNA processing. RNases II and R contribute to rRNA degradation during starvation, while RNase R and PNPase are the major contributors to quality control of rRNA during steady state growth (PubMed:21135037). {EC…	NA
A0A376TLW1_ECOLX	-2.7	Acetyl-CoA carboxytransferase	Cytoplasmic	A0A376TLW1	unreviewed	A0A376TLW1_ECOLX	Acetyl-CoA carboxytransferase (EC 2.1.3.15)	accA_2 NCTC8985_03082	Escherichia coli	215	fatty acid biosynthetic process [GO:0006633]; malonyl-CoA biosynthetic process [GO:2001295]	acetyl-CoA carboxylase complex [GO:0009317]	acetyl-CoA carboxylase activity [GO:0003989]; ATP binding [GO:0005524]; transferase activity [GO:0016740]	GO:0003989; GO:0005524; GO:0006633; GO:0009317; GO:0016740; GO:2001295	NA	NA	2.1.3.15	NA	PATHWAY: Lipid metabolism; malonyl-CoA biosynthesis; malonyl-CoA from acetyl-CoA: step 1/1. {ECO:0000256|ARBA:ARBA00004956}.
RS1_ECOLI	-2.7	30S ribosomal protein S1	Cytoplasmic	P0AG67	reviewed	RS1_ECOLI	30S ribosomal protein S1 (Bacteriophage Q beta RNA-directed RNA polymerase subunit I) (Small ribosomal subunit protein bS1)	rpsA ssyF b0911 JW0894	Escherichia coli (strain K12)	557	cytoplasmic translation [GO:0002181]; negative regulation of cytoplasmic translation [GO:2000766]; positive regulation of cytoplasmic translation [GO:2000767]; ribosomal small subunit assembly [GO:0000028]; RNA secondary structure unwinding [GO:0010501]; translation [GO:0006412]	cytoplasm [GO:0005737]; cytosolic small ribosomal subunit [GO:0022627]; membrane [GO:0016020]	mRNA binding [GO:0003729]; RNA binding [GO:0003723]; single-stranded RNA binding [GO:0003727]; structural constituent of ribosome [GO:0003735]	GO:0000028; GO:0002181; GO:0003723; GO:0003727; GO:0003729; GO:0003735; GO:0005737; GO:0006412; GO:0010501; GO:0016020; GO:0022627; GO:2000766; GO:2000767	7041110; 6281725; 8905232; 9278503; 16738553; 6384724; 7003157; 3159903; 9298646; 778845; 816798; 342903; 6358207; 2120211; 1712292; 9298644; 9716382; 7783627; 9677288; 11101533; 12068815; 15340139; 17130171; 17376482; 17392345; 18723842; 22908248; 23653193; 24339747; 22370051; 24524803; 11593008; 19605565; 25122749	P0AG67	NA	FUNCTION: Required for translation of most natural mRNAs except for leaderless mRNA (PubMed:9677288, PubMed:7003157, PubMed:12068815, PubMed:17376482, PubMed:24339747). Binds mRNA upstream of the Shine-Dalgarno (SD) sequence and helps it bind to the 30S ribosomal subunit; acts as an RNA chaperone to unfold structured mRNA on the ribosome but is not essential for mRNAs with strong SDs and little 5…	NA
TREC_ECOLI	-2.6	Trehalose-6-phosphate hydrolase	Cytoplasmic	P28904	reviewed	TREC_ECOLI	Trehalose-6-phosphate hydrolase (EC 3.2.1.93) (Alpha,alpha-phosphotrehalase)	treC olgH b4239 JW4198	Escherichia coli (strain K12)	551	cellular response to DNA damage stimulus [GO:0006974]; oligosaccharide catabolic process [GO:0009313]; trehalose catabolic process [GO:0005993]	cytosol [GO:0005829]	alpha,alpha-phosphotrehalase activity [GO:0008788]; alpha-amylase activity [GO:0004556]	GO:0004556; GO:0005829; GO:0005993; GO:0006974; GO:0008788; GO:0009313	8083158; 7610040; 9278503; 16738553; 8421692	NA	3.2.1.93	FUNCTION: Hydrolyzes trehalose-6-phosphate to glucose and glucose 6-phosphate. Can also very effectively hydrolyze p-nitrophenyl-alpha-D-glucopyranoside, but it does not recognize trehalose, sucrose, maltose, isomaltose, or maltodextrins. {ECO:0000269|PubMed:8083158}.	NA
A0A2X1JEG9_ECOLX	-2.6	Cytochrome d ubiquinol oxidase subunit III	CytoplasmicMembrane	A0A2X1JEG9	unreviewed	A0A2X1JEG9_ECOLX	Cytochrome d ubiquinol oxidase subunit III (EC 1.10.3.-)	yhcB_1 NCTC11126_02860	Escherichia coli	67	NA	NA	oxidoreductase activity [GO:0016491]	GO:0016491	NA	NA	1.10.3.-	NA	NA
KPYK1_ECOLI	-2.6	Pyruvate kinase I	Cytoplasmic	P0AD61	reviewed	KPYK1_ECOLI	Pyruvate kinase I (EC 2.7.1.40) (PK-1)	pykF b1676 JW1666	Escherichia coli (strain K12)	470	glycolytic process [GO:0006096]; response to heat [GO:0009408]	cytoplasm [GO:0005737]; cytosol [GO:0005829]; membrane [GO:0016020]; pyruvate kinase complex [GO:1902912]	ATP binding [GO:0005524]; identical protein binding [GO:0042802]; kinase activity [GO:0016301]; magnesium ion binding [GO:0000287]; potassium ion binding [GO:0030955]; pyruvate kinase activity [GO:0004743]	GO:0000287; GO:0004743; GO:0005524; GO:0005737; GO:0005829; GO:0006096; GO:0009408; GO:0016020; GO:0016301; GO:0030955; GO:0042802; GO:1902912	2674937; 9023191; 9097039; 9278503; 16738553; 1859631; 9298646; 2653362; 7011316; 9298644; 18723842; 8591049; 10751408; 27050130	P0AD61	2.7.1.40	FUNCTION: Catalyzes the formation of pyruvate in the last step of glycolysis, it is irreversible under physiological conditions. The reaction is critical for the control of metabolic flux in the second part of glycolysis. {ECO:0000305|PubMed:8591049}.	PATHWAY: Carbohydrate degradation; glycolysis; pyruvate from D-glyceraldehyde 3-phosphate: step 5/5.
TNAA_ECOLI	-2.5	Tryptophanase	Cytoplasmic	P0A853	reviewed	TNAA_ECOLI	Tryptophanase (EC 4.1.99.1) (L-tryptophan indole-lyase) (TNase)	tnaA ind b3708 JW3686	Escherichia coli (strain K12)	471	tryptophan catabolic process [GO:0006569]	cell pole [GO:0060187]; cytosol [GO:0005829]; membrane [GO:0016020]; protein-containing complex [GO:0032991]	identical protein binding [GO:0042802]; L-cysteine desulfhydrase activity [GO:0080146]; potassium ion binding [GO:0030955]; pyridoxal phosphate binding [GO:0030170]; tryptophanase activity [GO:0009034]	GO:0005829; GO:0006569; GO:0009034; GO:0016020; GO:0030170; GO:0030955; GO:0032991; GO:0042802; GO:0060187; GO:0080146	6268608; 2502187; 7686882; 9278503; 16738553; 4551944; 3902796; 2022620; 9298646; 17895580; 2659590; 9298644; 14527658; 18723842; 22380631; 16790938	P0A6Y8; P0A853	4.1.99.1	NA	PATHWAY: Amino-acid degradation; L-tryptophan degradation via pyruvate pathway; indole and pyruvate from L-tryptophan: step 1/1.
A0A376P2K1_ECOLX	-2.4	Cysteine--tRNA ligase	Cytoplasmic	A0A376P2K1	unreviewed	A0A376P2K1_ECOLX	Cysteine--tRNA ligase (EC 6.1.1.16) (Cysteinyl-tRNA synthetase)	cysS_2 NCTC11341_04069	Escherichia coli	362	cysteinyl-tRNA aminoacylation [GO:0006423]	cytoplasm [GO:0005737]	ATP binding [GO:0005524]; cysteine-tRNA ligase activity [GO:0004817]; metal ion binding [GO:0046872]	GO:0004817; GO:0005524; GO:0005737; GO:0006423; GO:0046872	NA	NA	6.1.1.16	NA	NA
PURA_ECOLI	-2.4	Adenylosuccinate synthetase	Cytoplasmic	P0A7D4	reviewed	PURA_ECOLI	Adenylosuccinate synthetase (AMPSase) (AdSS) (EC 6.3.4.4) (IMP--aspartate ligase)	purA adeK b4177 JW4135	Escherichia coli (strain K12)	432	'de novo' AMP biosynthetic process [GO:0044208]; adenosine biosynthetic process [GO:0046086]; cellular response to DNA damage stimulus [GO:0006974]; IMP metabolic process [GO:0046040]; nucleobase-containing small molecule interconversion [GO:0015949]; purine nucleotide biosynthetic process [GO:0006164]	cytoplasm [GO:0005737]; cytosol [GO:0005829]; membrane [GO:0016020]	adenylosuccinate synthase activity [GO:0004019]; GTP binding [GO:0005525]; guanosine tetraphosphate binding [GO:0097216]; magnesium ion binding [GO:0000287]	GO:0000287; GO:0004019; GO:0005525; GO:0005737; GO:0005829; GO:0006164; GO:0006974; GO:0015949; GO:0016020; GO:0044208; GO:0046040; GO:0046086; GO:0097216	3058695; 7610040; 9278503; 16738553; 2061308; 9298646; 2108156; 1733940; 7490761; 8961938; 8663109; 9000627; 8790347; 9182542; 10556888; 10346917; 10364182; 11741996; 16981730	NA	6.3.4.4	FUNCTION: Plays an important role in the de novo pathway of purine nucleotide biosynthesis. Catalyzes the first committed step in the biosynthesis of AMP from IMP. {ECO:0000255|HAMAP-Rule:MF_00011}.	PATHWAY: Purine metabolism; AMP biosynthesis via de novo pathway; AMP from IMP: step 1/2. {ECO:0000255|HAMAP-Rule:MF_00011}.
SSPB_ECOLI	-2.4	Stringent starvation protein B	Cytoplasmic	P0AFZ3	reviewed	SSPB_ECOLI	Stringent starvation protein B (Adapter protein SspB) (Specificity-enhancing factor SspB)	sspB b3228 JW3197	Escherichia coli (strain K12)	165	positive regulation of ATP-dependent activity [GO:0032781]; positive regulation of protein catabolic process [GO:0045732]	cytosol [GO:0005829]; HslUV protease complex [GO:0009376]; ribosome [GO:0005840]	ATPase binding [GO:0051117]; molecular adaptor activity [GO:0060090]; protein homodimerization activity [GO:0042803]; RNA binding [GO:0003723]	GO:0003723; GO:0005829; GO:0005840; GO:0009376; GO:0032781; GO:0042803; GO:0045732; GO:0051117; GO:0060090	1721886; 9278503; 16738553; 3029697; 11009422; 8022275; 9298644; 15371343; 12887894; 15880122; 17258768	NA	NA	FUNCTION: Enhances recognition of ssrA-tagged proteins by the ClpX-ClpP protease; the ssrA degradation tag (AANDENYALAA) is added trans-translationally to proteins that are stalled on the ribosome, freeing the ribosome and targeting stalled peptides for degradation. SspB activates the ATPase activity of ClpX. Seems to act in concert with SspA in the regulation of several proteins during exponenti…	NA
A0A377ASG4_ECOLX	-2.4	Peptidyl-prolyl cis-trans isomerase	Cytoplasmic	A0A377ASG4	unreviewed	A0A377ASG4_ECOLX	Peptidyl-prolyl cis-trans isomerase (EC 5.2.1.8)	fklB NCTC9962_01762	Escherichia coli	168	protein folding [GO:0006457]	NA	peptidyl-prolyl cis-trans isomerase activity [GO:0003755]	GO:0003755; GO:0006457	NA	NA	5.2.1.8	NA	NA
ENO_ECOLI	-2.4	Enolase	Cytoplasmic	P0A6P9	reviewed	ENO_ECOLI	Enolase (EC 4.2.1.11) (2-phospho-D-glycerate hydro-lyase) (2-phosphoglycerate dehydratase)	eno b2779 JW2750	Escherichia coli (strain K12)	432	glycolytic process [GO:0006096]; RNA catabolic process [GO:0006401]; RNA processing [GO:0006396]	bacterial degradosome [GO:1990061]; cell surface [GO:0009986]; cytoskeleton [GO:0005856]; cytosol [GO:0005829]; extracellular region [GO:0005576]; membrane [GO:0016020]; phosphopyruvate hydratase complex [GO:0000015]	identical protein binding [GO:0042802]; magnesium ion binding [GO:0000287]; phosphopyruvate hydratase activity [GO:0004634]	GO:0000015; GO:0000287; GO:0004634; GO:0005576; GO:0005829; GO:0005856; GO:0006096; GO:0006396; GO:0006401; GO:0009986; GO:0016020; GO:0042802; GO:1990061	9278503; 16738553; 3514618; 8610017; 9298646; 9600841; 4942326; 2513001; 9298644; 9732274; 15003462; 14981237; 15522087; 17242352; 18337249; 18723842; 31328167; 11676541; 16516921; 20823555	P0A6P9; P21513; P0AG07	4.2.1.11	FUNCTION: Catalyzes the reversible conversion of 2-phosphoglycerate into phosphoenolpyruvate. It is essential for the degradation of carbohydrates via glycolysis. It is also a component of the RNA degradosome, a multi-enzyme complex involved in RNA processing and messenger RNA degradation. Its interaction with RNase E is important for the turnover of mRNA, in particular on transcripts encoding en…	PATHWAY: Carbohydrate degradation; glycolysis; pyruvate from D-glyceraldehyde 3-phosphate: step 4/5. {ECO:0000255|HAMAP-Rule:MF_00318}.
A0A376W675_ECOLX	-2.4	Glucose-specific PTS system EIIA component	Cytoplasmic	A0A376W675	unreviewed	A0A376W675_ECOLX	Glucose-specific PTS system EIIA component (EC 2.7.1.-)	crr_2 crr_1 NCTC9001_01734 NCTC9081_05440	Escherichia coli	131	phosphoenolpyruvate-dependent sugar phosphotransferase system [GO:0009401]	NA	transferase activity [GO:0016740]	GO:0009401; GO:0016740	NA	NA	2.7.1.-	NA	NA
ATPB_ECOLI	-2.4	ATP synthase subunit beta	CytoplasmicMembrane	P0ABB4	reviewed	ATPB_ECOLI	ATP synthase subunit beta (EC 7.1.2.2) (ATP synthase F1 sector subunit beta) (F-ATPase subunit beta)	atpD papB uncD b3732 JW3710	Escherichia coli (strain K12)	460	proton motive force-driven plasma membrane ATP synthesis [GO:0042777]	membrane [GO:0016020]; plasma membrane [GO:0005886]; proton-transporting ATP synthase complex [GO:0045259]; proton-transporting ATP synthase complex, catalytic core F(1) [GO:0045261]	ATP binding [GO:0005524]; proton-transporting ATP synthase activity, rotational mechanism [GO:0046933]; proton-transporting ATPase activity, rotational mechanism [GO:0046961]	GO:0005524; GO:0005886; GO:0016020; GO:0042777; GO:0045259; GO:0045261; GO:0046933; GO:0046961	6395859; 6272217; 6301339; 6285901; 7686882; 9278503; 16738553; 6277310; 2889623; 9298646; 1832155; 9298644; 10570135	P0ABB0	7.1.2.2	FUNCTION: Produces ATP from ADP in the presence of a proton gradient across the membrane. The catalytic sites are hosted primarily by the beta subunits.	NA
PTA_ECOLI	-2.3	Phosphate acetyltransferase	Cytoplasmic	P0A9M8	reviewed	PTA_ECOLI	Phosphate acetyltransferase (EC 2.3.1.8) (Phosphotransacetylase)	pta b2297 JW2294	Escherichia coli (strain K12)	714	acetate biosynthetic process [GO:0019413]; acetate catabolic process [GO:0045733]; acetate metabolic process [GO:0006083]; acetyl-CoA biosynthetic process from acetate [GO:0019427]; L-threonine catabolic process to propionate [GO:0070689]	cytosol [GO:0005829]	phosphate acetyltransferase activity [GO:0008959]; zinc ion binding [GO:0008270]	GO:0005829; GO:0006083; GO:0008270; GO:0008959; GO:0019413; GO:0019427; GO:0045733; GO:0070689	7883769; 7918659; 9205837; 9278503; 16738553; 2536666; 10542166; 15687190; 16080684; 19852855; 20236319	P08365; P0A9I5; P39332	2.3.1.8	FUNCTION: Involved in acetate metabolism (PubMed:16080684). Catalyzes the reversible interconversion of acetyl-CoA and acetyl phosphate (PubMed:16080684). The direction of the overall reaction changes depending on growth conditions (PubMed:16080684). On minimal medium acetyl-CoA is generated. In rich medium acetyl-CoA is converted to acetate and allowing the cell to dump the excess of acetylation…	PATHWAY: Metabolic intermediate biosynthesis; acetyl-CoA biosynthesis; acetyl-CoA from acetate: step 2/2.
GRCA_ECOLI	-2.3	Autonomous glycyl radical cofactor	Cytoplasmic	P68066	reviewed	GRCA_ECOLI	Autonomous glycyl radical cofactor	grcA yfiD b2579 JW2563	Escherichia coli (strain K12)	127	threonine catabolic process [GO:0006567]	cytoplasm [GO:0005737]; cytosol [GO:0005829]	formate C-acetyltransferase activity [GO:0008861]	GO:0005737; GO:0005829; GO:0006567; GO:0008861	9205837; 9278503; 16738553; 2836397; 9868784; 9600841; 7984428; 10493123; 11932447; 11444864; 18723842; 22412352	P0A9K9	NA	FUNCTION: Acts as a radical domain for damaged PFL and possibly other radical proteins. {ECO:0000269|PubMed:11444864}.	NA
A0A2B7LL68_9ESCH	-2.3	Citrate synthase	Cytoplasmic	A0A2B7LL68	unreviewed	A0A2B7LL68_9ESCH	Citrate synthase	gltA C4A13_02552 HV018_06630 HV138_18690 HV245_16850 HV276_06915 HV284_07345 NCTC8196_01441	Escherichia marmotae	427	tricarboxylic acid cycle [GO:0006099]	cytoplasm [GO:0005737]	citrate (Si)-synthase activity [GO:0004108]	GO:0004108; GO:0005737; GO:0006099	NA	NA	NA	NA	PATHWAY: Carbohydrate metabolism; tricarboxylic acid cycle; isocitrate from oxaloacetate: step 1/2. {ECO:0000256|ARBA:ARBA00004751, ECO:0000256|RuleBase:RU003370}.
GLMM_ECOLI	-2.3	Phosphoglucosamine mutase	Cytoplasmic	P31120	reviewed	GLMM_ECOLI	Phosphoglucosamine mutase (EC 5.4.2.10)	glmM mrsA yhbF b3176 JW3143	Escherichia coli (strain K12)	445	carbohydrate metabolic process [GO:0005975]; peptidoglycan biosynthetic process [GO:0009252]; protein autophosphorylation [GO:0046777]; UDP-N-acetylglucosamine biosynthetic process [GO:0006048]	cytosol [GO:0005829]	magnesium ion binding [GO:0000287]; phosphoglucosamine mutase activity [GO:0008966]; phosphomannomutase activity [GO:0004615]	GO:0000287; GO:0004615; GO:0005829; GO:0005975; GO:0006048; GO:0008966; GO:0009252; GO:0046777	8244950; 9278503; 16738553; 8550580; 10231382; 10671448	NA	5.4.2.10	FUNCTION: Catalyzes the conversion of glucosamine-6-phosphate to glucosamine-1-phosphate. Can also catalyze the formation of glucose-6-P from glucose-1-P, although at a 1400-fold lower rate. {ECO:0000269|PubMed:10231382}.	NA
TPIS_ECOLI	-2.3	Triosephosphate isomerase	Cytoplasmic	P0A858	reviewed	TPIS_ECOLI	Triosephosphate isomerase (TIM) (TPI) (EC 5.3.1.1) (Triose-phosphate isomerase)	tpiA tpi b3919 JW3890	Escherichia coli (strain K12)	255	gluconeogenesis [GO:0006094]; glyceraldehyde-3-phosphate biosynthetic process [GO:0046166]; glycerol catabolic process [GO:0019563]; glycolytic process [GO:0006096]	cytosol [GO:0005829]; membrane [GO:0016020]	identical protein binding [GO:0042802]; triose-phosphate isomerase activity [GO:0004807]	GO:0004807; GO:0005829; GO:0006094; GO:0006096; GO:0016020; GO:0019563; GO:0042802; GO:0046166	6092857; 8346018; 9278503; 16738553; 9298646; 17895580; 9600841; 7493933; 9442062; 16223443; 24745552; 8309937; 15299515; 7809033	P29745; P09373; P0A858	5.3.1.1	FUNCTION: Involved in the gluconeogenesis. Catalyzes stereospecifically the conversion of dihydroxyacetone phosphate (DHAP) to D-glyceraldehyde-3-phosphate (G3P). {ECO:0000255|HAMAP-Rule:MF_00147, ECO:0000269|PubMed:9442062}.	PATHWAY: Carbohydrate biosynthesis; gluconeogenesis. {ECO:0000255|HAMAP-Rule:MF_00147}.; PATHWAY: Carbohydrate degradation; glycolysis; D-glyceraldehyde 3-phosphate from glycerone phosphate: step 1/1. {ECO:0000255|HAMAP-Rule:MF_00147}.
A0A660GL98_ECOLX	-2.2	Adenylate kinase	Cytoplasmic	A0A660GL98	unreviewed	A0A660GL98_ECOLX	Adenylate kinase (AK) (EC 2.7.4.3) (ATP-AMP transphosphorylase) (ATP:AMP phosphotransferase) (Adenylate monophosphate kinase)	adk BON64_13960 E5S35_15325 E5S43_11705 G9448_08270	Escherichia coli	214	AMP salvage [GO:0044209]; phosphorylation [GO:0016310]	cytoplasm [GO:0005737]	adenylate kinase activity [GO:0004017]; ATP binding [GO:0005524]	GO:0004017; GO:0005524; GO:0005737; GO:0016310; GO:0044209	NA	NA	2.7.4.3	FUNCTION: Catalyzes the reversible transfer of the terminal phosphate group between ATP and AMP. Plays an important role in cellular energy homeostasis and in adenine nucleotide metabolism. {ECO:0000256|HAMAP-Rule:MF_00235}.	PATHWAY: Purine metabolism; AMP biosynthesis via salvage pathway; AMP from ADP: step 1/1. {ECO:0000256|HAMAP-Rule:MF_00235}.
KPYK2_ECOLI	-2.2	Pyruvate kinase II	Cytoplasmic	P21599	reviewed	KPYK2_ECOLI	Pyruvate kinase II (EC 2.7.1.40) (PK-2)	pykA b1854 JW1843	Escherichia coli (strain K12)	480	glycolytic process [GO:0006096]	cytoplasm [GO:0005737]; cytosol [GO:0005829]; pyruvate kinase complex [GO:1902912]	ATP binding [GO:0005524]; identical protein binding [GO:0042802]; kinase activity [GO:0016301]; magnesium ion binding [GO:0000287]; potassium ion binding [GO:0030955]; pyruvate kinase activity [GO:0004743]	GO:0000287; GO:0004743; GO:0005524; GO:0005737; GO:0005829; GO:0006096; GO:0016301; GO:0030955; GO:0042802; GO:1902912	9097040; 9278503; 16738553; 1732206; 1859631; 8439398; 18723842	P23930; P19642; P21599; P08390; P52052	2.7.1.40	FUNCTION: Catalyzes the formation of pyruvate in the last step of glycolysis, it is irreversible under physiological conditions. The reaction is critical for the control of metabolic flux in the second part of glycolysis. {ECO:0000305}.	PATHWAY: Carbohydrate degradation; glycolysis; pyruvate from D-glyceraldehyde 3-phosphate: step 5/5.
DMSB_ECOLI	-2.2	Anaerobic dimethyl sulfoxide reductase chain B	Unknown	P18776	reviewed	DMSB_ECOLI	Anaerobic dimethyl sulfoxide reductase chain B (DMSO reductase iron-sulfur subunit)	dmsB b0895 JW0878	Escherichia coli (strain K12)	205	anaerobic electron transport chain [GO:0019645]; anaerobic respiration [GO:0009061]; dimethyl sulfoxide metabolic process [GO:0018907]	dimethyl sulfoxide reductase complex [GO:0009390]; intrinsic component of periplasmic side of plasma membrane [GO:0031237]; plasma membrane [GO:0005886]	4 iron, 4 sulfur cluster binding [GO:0051539]; dimethyl sulfoxide reductase activity [GO:0009389]; metal ion binding [GO:0046872]	GO:0005886; GO:0009061; GO:0009389; GO:0009390; GO:0018907; GO:0019645; GO:0031237; GO:0046872; GO:0051539	3062312; 8905232; 9278503; 16738553; 2174699; 1653010	P18775	NA	FUNCTION: Electron transfer subunit of the terminal reductase during anaerobic growth on various sulfoxide and N-oxide compounds.	NA
PGK_ECOLI	-2.2	Phosphoglycerate kinase	Cytoplasmic	P0A799	reviewed	PGK_ECOLI	Phosphoglycerate kinase (EC 2.7.2.3)	pgk b2926 JW2893	Escherichia coli (strain K12)	387	gluconeogenesis [GO:0006094]; glycolytic process [GO:0006096]	cytosol [GO:0005829]	ADP binding [GO:0043531]; ATP binding [GO:0005524]; guanosine tetraphosphate binding [GO:0097216]; phosphoglycerate kinase activity [GO:0004618]	GO:0004618; GO:0005524; GO:0005829; GO:0006094; GO:0006096; GO:0043531; GO:0097216	2546007; 9278503; 16738553; 9298646; 9600841; 18723842	NA	2.7.2.3	NA	PATHWAY: Carbohydrate degradation; glycolysis; pyruvate from D-glyceraldehyde 3-phosphate: step 2/5.
RS2_ECOLI	-2.1	30S ribosomal protein S2	Cytoplasmic	P0A7V0	reviewed	RS2_ECOLI	30S ribosomal protein S2 (Small ribosomal subunit protein uS2)	rpsB b0169 JW0164	Escherichia coli (strain K12)	241	cytoplasmic translation [GO:0002181]; ribosomal small subunit assembly [GO:0000028]	cytoplasm [GO:0005737]; cytosolic small ribosomal subunit [GO:0022627]	structural constituent of ribosome [GO:0003735]; zinc ion binding [GO:0008270]	GO:0000028; GO:0002181; GO:0003735; GO:0005737; GO:0008270; GO:0022627	6272196; 8202364; 9278503; 16738553; 7023985; 1575737; 9298646; 7556101; 9298644; 9716382; 10094780; 12068815; 24524803; 12244297; 21151122; 12809609; 16272117; 27906160; 27906161; 27934701; 28077875	P0A9Q7; P0ACC7; P0ACG8; P0A8I8	NA	FUNCTION: Required for ribosomal protein S1 to bind to the 30S subunit. {ECO:0000269|PubMed:12068815}.	NA
CLPB_ECOLI	-2.1	Chaperone protein ClpB	Cytoplasmic	P63284	reviewed	CLPB_ECOLI	Chaperone protein ClpB (Heat shock protein F84.1)	clpB htpM b2592 JW2573	Escherichia coli (strain K12)	857	cellular response to heat [GO:0034605]; protein refolding [GO:0042026]; response to heat [GO:0009408]	cytoplasm [GO:0005737]; cytosol [GO:0005829]; membrane [GO:0016020]	ATP binding [GO:0005524]; ATP hydrolysis activity [GO:0016887]; identical protein binding [GO:0042802]	GO:0005524; GO:0005737; GO:0005829; GO:0009408; GO:0016020; GO:0016887; GO:0034605; GO:0042026; GO:0042802	2185473; 9205837; 9278503; 16738553; 1906060; 6285294; 1953774; 2066329; 8376377; 9298644; 11061966; 10982797; 12624113; 12805357; 14640692; 14978298; 15208691; 12139937; 12220194; 11717522; 12037306; 18723842; 12054807; 12623019	P63284; P0A6Y8; P33014	NA	FUNCTION: Part of a stress-induced multi-chaperone system, it is involved in the recovery of the cell from heat-induced damage, in cooperation with DnaK, DnaJ and GrpE. Acts before DnaK, in the processing of protein aggregates. Protein binding stimulates the ATPase activity; ATP hydrolysis unfolds the denatured protein aggregates, which probably helps expose new hydrophobic binding sites on the s…	NA
GYRA_ECOLI	-2.1	DNA gyrase subunit A	Cytoplasmic	P0AES4	reviewed	GYRA_ECOLI	DNA gyrase subunit A (EC 5.6.2.2)	gyrA hisW nalA parD b2231 JW2225	Escherichia coli (strain K12)	875	DNA topological change [GO:0006265]; DNA-templated DNA replication [GO:0006261]; DNA-templated transcription [GO:0006351]; negative regulation of DNA-templated DNA replication [GO:2000104]; response to antibiotic [GO:0046677]; response to xenobiotic stimulus [GO:0009410]	chromosome [GO:0005694]; cytoplasm [GO:0005737]; cytosol [GO:0005829]; DNA gyrase complex [GO:0120217]; DNA topoisomerase type II (double strand cut, ATP-hydrolyzing) complex [GO:0009330]; membrane [GO:0016020]	ATP binding [GO:0005524]; ATP-dependent activity, acting on DNA [GO:0008094]; DNA binding [GO:0003677]; DNA negative supercoiling activity [GO:0034335]; DNA topoisomerase type II (double strand cut, ATP-hydrolyzing) activity [GO:0003918]; identical protein binding [GO:0042802]	GO:0003677; GO:0003918; GO:0005524; GO:0005694; GO:0005737; GO:0005829; GO:0006261; GO:0006265; GO:0006351; GO:0008094; GO:0009330; GO:0009410; GO:0016020; GO:0034335; GO:0042802; GO:0046677; GO:0120217; GO:2000104	2828631; 2830458; 2834621; 2548439; 9205837; 9278503; 16738553; 3029031; 3031051; 186775; 337300; 2168148; 1850972; 1850970; 1324324; 8254658; 7811004; 8604132; 8962066; 9148951; 9298644; 9334322; 9426128; 12051842; 16332690; 17400739; 18642932; 19060136; 20356737; 22457353; 22457352; 23294697; 9278055; 15854646; 15897198; 19965760	P62554; P0AES4; P0AES6	5.6.2.2	FUNCTION: A type II topoisomerase that negatively supercoils closed circular double-stranded (ds) DNA in an ATP-dependent manner to maintain chromosomes in an underwound state (PubMed:3031051, PubMed:186775, PubMed:7811004, PubMed:9148951, PubMed:12051842, PubMed:18642932, PubMed:19060136, PubMed:20356737, PubMed:22457353, PubMed:23294697, PubMed:19965760). This makes better substrates for topois…	NA
Q9LAN9_ECO57	-2.1	Putative tellurium resistance protein B	Cytoplasmic	Q9LAN9	unreviewed	Q9LAN9_ECO57	Putative tellurium resistance protein B (Tellurium resistance protein TerE)	tlrB terE ECs_1356	Escherichia coli O157:H7	191	response to tellurium ion [GO:0046690]	NA	NA	GO:0046690	10734605; 11111050; 10678953; 11108008; 11258796	NA	NA	NA	NA
ACNA_ECOLI	-2	Aconitate hydratase A	Cytoplasmic	P25516	reviewed	ACNA_ECOLI	Aconitate hydratase A (ACN) (Aconitase) (EC 4.2.1.3) (Iron-responsive protein-like) (IRP-like) (RNA-binding protein) (Stationary phase enzyme)	acnA acn b1276 JW1268	Escherichia coli (strain K12)	891	anaerobic respiration [GO:0009061]; citrate metabolic process [GO:0006101]; glyoxylate cycle [GO:0006097]; response to oxidative stress [GO:0006979]; tricarboxylic acid cycle [GO:0006099]	cytoplasm [GO:0005737]; cytosol [GO:0005829]	4 iron, 4 sulfur cluster binding [GO:0051539]; aconitate hydratase activity [GO:0003994]; citrate dehydratase activity [GO:0047780]; iron ion binding [GO:0005506]; iron-responsive element binding [GO:0030350]; metal ion binding [GO:0046872]; mRNA 3'-UTR binding [GO:0003730]; mRNA binding [GO:0003729]	GO:0003729; GO:0003730; GO:0003994; GO:0005506; GO:0005737; GO:0005829; GO:0006097; GO:0006099; GO:0006101; GO:0006979; GO:0009061; GO:0030350; GO:0046872; GO:0047780; GO:0051539	1541275; 9097039; 9278503; 16738553; 1838390; 8000525; 7588761; 9202458; 9421904; 10585860; 10589714; 11932448; 11917098; 12486059; 15672380; 17015655	NA	4.2.1.3	FUNCTION: Catalyzes the reversible isomerization of citrate to isocitrate via cis-aconitate. The apo form of AcnA functions as a RNA-binding regulatory protein which plays a role as a maintenance or survival enzyme during nutritional or oxidative stress. During oxidative stress inactive AcnA apo-enzyme without iron sulfur clusters binds the acnA mRNA 3' UTRs (untranslated regions), stabilizes acn…	PATHWAY: Carbohydrate metabolism; tricarboxylic acid cycle; isocitrate from oxaloacetate: step 2/2. {ECO:0000305}.
K4Y7I2_ECOLX	-2	Ferric uptake regulation protein	Cytoplasmic	K4Y7I2	unreviewed	K4Y7I2_ECOLX	Ferric uptake regulation protein	fur ECO9455_20787	Escherichia coli O111:H11 str. CVM9455	141	NA	cytoplasm [GO:0005737]	DNA binding [GO:0003677]; DNA-binding transcription factor activity [GO:0003700]; metal ion binding [GO:0046872]	GO:0003677; GO:0003700; GO:0005737; GO:0046872	23052305	NA	NA	NA	NA
LIVJ_ECOLI	-2	Leu/Ile/Val-binding protein	Periplasmic	P0AD96	reviewed	LIVJ_ECOLI	Leu/Ile/Val-binding protein (LIV-BP)	livJ b3460 JW3425	Escherichia coli (strain K12)	367	branched-chain amino acid transport [GO:0015803]; isoleucine transport [GO:0015818]; leucine transport [GO:0015820]; valine transport [GO:0015829]	ATP-binding cassette (ABC) transporter complex, substrate-binding subunit-containing [GO:0055052]; membrane [GO:0016020]; outer membrane-bounded periplasmic space [GO:0030288]	NA	GO:0015803; GO:0015818; GO:0015820; GO:0015829; GO:0016020; GO:0030288; GO:0055052	3891753; 4077929; 2195019; 8041620; 9278503; 16738553; 328304; 9298646; 9298644; 2649682	NA	NA	FUNCTION: This protein is a component of the leucine, isoleucine, valine, (threonine) transport system, which is one of the two periplasmic binding protein-dependent transport systems of the high-affinity transport of the branched-chain amino acids.	NA
IF1_ECOLI	-2	Translation initiation factor IF-1	Cytoplasmic	P69222	reviewed	IF1_ECOLI	Translation initiation factor IF-1	infA b0884 JW0867	Escherichia coli (strain K12)	72	NA	cytosol [GO:0005829]	ribosome binding [GO:0043022]; rRNA binding [GO:0019843]; translation initiation factor activity [GO:0003743]	GO:0003743; GO:0005829; GO:0019843; GO:0043022	3037488; 1909328; 8331068; 8905232; 9278503; 16738553; 376343; 9868784; 22562136; 22515367; 9135158; 21750663	Q46864	NA	FUNCTION: One of the essential components for the initiation of protein synthesis. Binds in the vicinity of the A-site. Stabilizes the binding of IF-2 and IF-3 on the 30S subunit to which N-formylmethionyl-tRNA(fMet) subsequently binds. Helps modulate mRNA selection, yielding the 30S pre-initiation complex (PIC). Upon addition of the 50S ribosomal subunit, IF-1, IF-2 and IF-3 are released leaving…	NA
A0A7H9SFH4_ECOLX	-2	Uncharacterized protein	Unknown	A0A7H9SFH4	unreviewed	A0A7H9SFH4_ECOLX	Cytoplasmic protein	CHM61_002068 HVY77_16695	Escherichia coli	59	NA	NA	NA	NA	NA	NA	NA	NA	NA
SDHB_ECOLI	-1.9	Succinate dehydrogenase iron-sulfur subunit	CytoplasmicMembrane	P07014	reviewed	SDHB_ECOLI	Succinate dehydrogenase iron-sulfur subunit (EC 1.3.5.1)	sdhB b0724 JW0714	Escherichia coli (strain K12)	238	aerobic respiration [GO:0009060]; respiratory electron transport chain [GO:0022904]; tricarboxylic acid cycle [GO:0006099]	membrane [GO:0016020]; plasma membrane [GO:0005886]	2 iron, 2 sulfur cluster binding [GO:0051537]; 3 iron, 4 sulfur cluster binding [GO:0051538]; 4 iron, 4 sulfur cluster binding [GO:0051539]; electron transfer activity [GO:0009055]; iron-sulfur cluster binding [GO:0051536]; metal ion binding [GO:0046872]; succinate dehydrogenase (ubiquinone) activity [GO:0008177]	GO:0005886; GO:0006099; GO:0008177; GO:0009055; GO:0009060; GO:0016020; GO:0022904; GO:0046872; GO:0051536; GO:0051537; GO:0051538; GO:0051539	6388571; 8905232; 9278503; 16738553; 6376123; 9298646; 16079137; 12560550; 16407191; 19710024	P0AC41	1.3.5.1	FUNCTION: Two distinct, membrane-bound, FAD-containing enzymes are responsible for the catalysis of fumarate and succinate interconversion; the fumarate reductase is used in anaerobic growth, and the succinate dehydrogenase is used in aerobic growth.	PATHWAY: Carbohydrate metabolism; tricarboxylic acid cycle; fumarate from succinate (bacterial route): step 1/1.
ACNB_ECOLI	-1.9	Aconitate hydratase B	Cytoplasmic	P36683	reviewed	ACNB_ECOLI	Aconitate hydratase B (ACN) (Aconitase) (EC 4.2.1.3) ((2R,3S)-2-methylisocitrate dehydratase) ((2S,3R)-3-hydroxybutane-1,2,3-tricarboxylate dehydratase) (2-methyl-cis-aconitate hydratase) (EC 4.2.1.99) (Iron-responsive protein-like) (IRP-like) (RNA-binding protein)	acnB yacI yacJ b0118 JW0114	Escherichia coli (strain K12)	865	glyoxylate cycle [GO:0006097]; propionate catabolic process, 2-methylcitrate cycle [GO:0019629]; regulation of translation [GO:0006417]; tricarboxylic acid cycle [GO:0006099]	cytosol [GO:0005829]	2-methylisocitrate dehydratase activity [GO:0047456]; 4 iron, 4 sulfur cluster binding [GO:0051539]; aconitate hydratase activity [GO:0003994]; citrate dehydratase activity [GO:0047780]; metal ion binding [GO:0046872]; mRNA 3'-UTR binding [GO:0003730]; mRNA binding [GO:0003729]	GO:0003729; GO:0003730; GO:0003994; GO:0005829; GO:0006097; GO:0006099; GO:0006417; GO:0019629; GO:0046872; GO:0047456; GO:0047780; GO:0051539	8202364; 9278503; 16738553; 8932712; 9298646; 12473114; 10585860; 8000525; 9202458; 10589714; 11932448; 15882410; 11992126	NA	4.2.1.3; 4.2.1.99	FUNCTION: Involved in the catabolism of short chain fatty acids (SCFA) via the tricarboxylic acid (TCA)(acetyl degradation route) and the 2-methylcitrate cycle I (propionate degradation route). Catalyzes the reversible isomerization of citrate to isocitrate via cis-aconitate. Also catalyzes the hydration of 2-methyl-cis-aconitate to yield (2R,3S)-2-methylisocitrate. The apo form of AcnB functions…	PATHWAY: Organic acid metabolism; propanoate degradation. {ECO:0000305|PubMed:12473114}.; PATHWAY: Carbohydrate metabolism; tricarboxylic acid cycle; isocitrate from oxaloacetate: step 2/2. {ECO:0000305|PubMed:12473114}.
A0A377MT69_ECOLX	-1.9	DNA-directed RNA polymerase subunit alpha	Cytoplasmic	A0A377MT69	unreviewed	A0A377MT69_ECOLX	DNA-directed RNA polymerase subunit alpha (RNAP subunit alpha) (EC 2.7.7.6) (RNA polymerase subunit alpha) (Transcriptase subunit alpha)	rpoA D9H94_20865 J5U05_004094 NCTC9036_00546	Escherichia coli	329	DNA-templated transcription [GO:0006351]	cytoplasm [GO:0005737]; DNA-directed RNA polymerase complex [GO:0000428]	DNA binding [GO:0003677]; DNA-directed 5'-3' RNA polymerase activity [GO:0003899]; protein dimerization activity [GO:0046983]	GO:0000428; GO:0003677; GO:0003899; GO:0005737; GO:0006351; GO:0046983	30286803	NA	2.7.7.6	FUNCTION: DNA-dependent RNA polymerase catalyzes the transcription of DNA into RNA using the four ribonucleoside triphosphates as substrates. {ECO:0000256|HAMAP-Rule:MF_00059}.	NA
FRDA_ECOLI	-1.9	Fumarate reductase flavoprotein subunit	CytoplasmicMembrane	P00363	reviewed	FRDA_ECOLI	Fumarate reductase flavoprotein subunit (EC 1.3.5.4) (Quinol-fumarate reductase flavoprotein subunit) (QFR flavoprotein subunit)	frdA b4154 JW4115	Escherichia coli (strain K12)	602	anaerobic respiration [GO:0009061]; bacterial-type flagellum assembly [GO:0044780]; bacterial-type flagellum-dependent cell motility [GO:0071973]; cellular response to DNA damage stimulus [GO:0006974]; fermentation [GO:0006113]	cytosol [GO:0005829]; membrane [GO:0016020]; plasma membrane [GO:0005886]; plasma membrane fumarate reductase complex [GO:0045284]	electron transfer activity [GO:0009055]; FAD binding [GO:0071949]; flavin adenine dinucleotide binding [GO:0050660]; fumarate reductase (menaquinone) [GO:0102040]; succinate dehydrogenase activity [GO:0000104]	GO:0000104; GO:0005829; GO:0005886; GO:0006113; GO:0006974; GO:0009055; GO:0009061; GO:0016020; GO:0044780; GO:0045284; GO:0050660; GO:0071949; GO:0071973; GO:0102040	7037404; 7610040; 9278503; 16738553; 26644464; 2668268; 1856194; 9298644; 20484676; 24374335; 10373108; 11850430	P0AC47; P0ACB4; P76111	1.3.5.4	FUNCTION: Two distinct, membrane-bound, FAD-containing enzymes are responsible for the catalysis of fumarate and succinate interconversion; fumarate reductase is used during anaerobic growth, and succinate dehydrogenase is used during aerobic growth. The QFR enzyme complex binds 2 quinones in or near the membrane; 1 near the [3Fe-4S] cluster (QP is proximal to the [3Fe-4S] cluster, on the cytopla…	NA
HTPG_ECOLI	-1.9	Chaperone protein HtpG	Cytoplasmic	P0A6Z3	reviewed	HTPG_ECOLI	Chaperone protein HtpG (Heat shock protein C62.5) (Heat shock protein HtpG) (High temperature protein G)	htpG b0473 JW0462	Escherichia coli (strain K12)	624	cellular response to DNA damage stimulus [GO:0006974]; FtsZ-dependent cytokinesis [GO:0043093]; protein folding [GO:0006457]; response to heat [GO:0009408]	cytosol [GO:0005829]; plasma membrane [GO:0005886]	ATP binding [GO:0005524]; ATP hydrolysis activity [GO:0016887]; ATP-dependent protein folding chaperone [GO:0140662]; identical protein binding [GO:0042802]; protein folding chaperone [GO:0044183]; unfolded protein binding [GO:0051082]	GO:0005524; GO:0005829; GO:0005886; GO:0006457; GO:0006974; GO:0009408; GO:0016887; GO:0042802; GO:0043093; GO:0044183; GO:0051082; GO:0140662	3299380; 9278503; 16738553; 9298646; 2647735; 8419347; 9298644; 11606187; 11237871; 16079137; 15274928; 15837196; 17055434	P76236; P0A6Y8; P0A6Z3; P0A8T7; P75862	NA	FUNCTION: Molecular chaperone. Has ATPase activity.	NA
A0A447Y4G8_ECOLX	-1.8	Single-stranded DNA-binding protein	Cytoplasmic	A0A447Y4G8	unreviewed	A0A447Y4G8_ECOLX	Single-stranded DNA-binding protein (SSB)	ssb_3 NCTC9702_05548	Escherichia coli	100	DNA replication [GO:0006260]	NA	single-stranded DNA binding [GO:0003697]	GO:0003697; GO:0006260	NA	NA	NA	NA	NA
GPR_ECOLI	-1.8	L-glyceraldehyde 3-phosphate reductase	Cytoplasmic	Q46851	reviewed	GPR_ECOLI	L-glyceraldehyde 3-phosphate reductase (GAP reductase) (EC 1.1.1.-)	gpr mgrA yghZ b3001 JW2970	Escherichia coli (strain K12)	346	cellular response to DNA damage stimulus [GO:0006974]; methylglyoxal catabolic process [GO:0051596]	NA	oxidoreductase activity, acting on the CH-OH group of donors, NAD or NADP as acceptor [GO:0016616]	GO:0006974; GO:0016616; GO:0051596	9278503; 16738553; 12583903; 16077126; 18620424; 22393408	NA	1.1.1.-	FUNCTION: Catalyzes the stereospecific, NADPH-dependent reduction of L-glyceraldehyde 3-phosphate (L-GAP). The physiological role of gpr is the detoxification of L-GAP, which may be formed by non-enzymatic racemization of GAP. Also involved in the stress response as a methylglyoxal reductase which converts the toxic metabolite methylglyoxal to acetol in vitro and in vivo. {ECO:0000269|PubMed:1258…	NA
EFG_ECOLI	-1.8	Elongation factor G	Cytoplasmic	P0A6M8	reviewed	EFG_ECOLI	Elongation factor G (EF-G)	fusA far fus b3340 JW3302	Escherichia coli (strain K12)	704	ribosome disassembly [GO:0032790]	cytoplasm [GO:0005737]; cytosol [GO:0005829]	GTP binding [GO:0005525]; GTPase activity [GO:0003924]; guanosine tetraphosphate binding [GO:0097216]; translation elongation factor activity [GO:0003746]	GO:0003746; GO:0003924; GO:0005525; GO:0005737; GO:0005829; GO:0032790; GO:0097216	6322136; 1398129; 9278503; 16738553; 7042386; 6989816; 9298646; 7016587; 7011903; 9298644; 18723842; 12859903	NA	NA	FUNCTION: Catalyzes the GTP-dependent ribosomal translocation step during translation elongation. During this step, the ribosome changes from the pre-translocational (PRE) to the post-translocational (POST) state as the newly formed A-site-bound peptidyl-tRNA and P-site-bound deacylated tRNA move to the P and E sites, respectively. Catalyzes the coordinated movement of the two tRNA molecules, the…	NA
MLAC_ECOLI	-1.8	Intermembrane phospholipid transport system binding protein MlaC	Unknown	P0ADV7	reviewed	MLAC_ECOLI	Intermembrane phospholipid transport system binding protein MlaC	mlaC yrbC b3192 JW3159	Escherichia coli (strain K12)	211	intermembrane phospholipid transfer [GO:0120010]; phospholipid transport [GO:0015914]	outer membrane-bounded periplasmic space [GO:0030288]	NA	GO:0015914; GO:0030288; GO:0120010	9278503; 16738553; 19383799; 28388411	NA	NA	FUNCTION: Involved in a phospholipid transport pathway that maintains lipid asymmetry in the outer membrane by retrograde trafficking of phospholipids from the outer membrane to the inner membrane. May transfer phospholipid across the periplasmic space and deliver it to the MlaFEDB complex at the inner membrane. {ECO:0000269|PubMed:19383799, ECO:0000305|PubMed:28388411}.	NA
A0A376SAH6_ECOLX	-1.8	Phosphohistidinoprotein-hexose phosphotransferase component of PTS system	Cytoplasmic	A0A376SAH6	unreviewed	A0A376SAH6_ECOLX	Phosphohistidinoprotein-hexose phosphotransferase component of PTS system (EC 2.7.11.-)	ptsH_2 NCTC11112_07063	Escherichia coli	51	NA	NA	transferase activity [GO:0016740]	GO:0016740	NA	NA	2.7.11.-	NA	NA
FOLX_ECOLI	-1.8	Dihydroneopterin triphosphate 2'-epimerase	Cytoplasmic	P0AC19	reviewed	FOLX_ECOLI	Dihydroneopterin triphosphate 2'-epimerase (EC 5.1.99.7) (D-erythro-7,8-dihydroneopterin triphosphate epimerase)	folX b2303 JW2300	Escherichia coli (strain K12)	120	folic acid-containing compound metabolic process [GO:0006760]; pteridine-containing compound biosynthetic process [GO:0042559]	cytoplasm [GO:0005737]; cytosol [GO:0005829]	dihydroneopterin aldolase activity [GO:0004150]; dihydroneopterin triphosphate 2'-epimerase activity [GO:0008719]; identical protein binding [GO:0042802]	GO:0004150; GO:0005737; GO:0005829; GO:0006760; GO:0008719; GO:0042559; GO:0042802	9006053; 9182560; 9205837; 9278503; 16738553; 9651328; 19897652; 10378270	NA	5.1.99.7	FUNCTION: Catalyzes the epimerization of carbon 2' of the side chain of 7,8-dihydroneopterin triphosphate (H2NTP) to form 7,8-dihydromonapterin triphosphate (H2MTP) (PubMed:9182560) (PubMed:9651328). Is required for tetrahydromonapterin biosynthesis, a major pterin in E.coli (PubMed:19897652). {ECO:0000269|PubMed:19897652, ECO:0000269|PubMed:9182560, ECO:0000269|PubMed:9651328}.	NA
A0A0H2V2H8_SHIFL	-1.8	Biotin carboxylase	Cytoplasmic	A0A0H2V2H8	unreviewed	A0A0H2V2H8_SHIFL	Biotin carboxylase (EC 6.3.4.14) (Acetyl-coenzyme A carboxylase biotin carboxylase subunit A)	accC SF3294	Shigella flexneri	449	fatty acid biosynthetic process [GO:0006633]; malonyl-CoA biosynthetic process [GO:2001295]	NA	acetyl-CoA carboxylase activity [GO:0003989]; ATP binding [GO:0005524]; biotin carboxylase activity [GO:0004075]; metal ion binding [GO:0046872]	GO:0003989; GO:0004075; GO:0005524; GO:0006633; GO:0046872; GO:2001295	12384590	NA	6.3.4.14	FUNCTION: This protein is a component of the acetyl coenzyme A carboxylase complex; first, biotin carboxylase catalyzes the carboxylation of the carrier protein and then the transcarboxylase transfers the carboxyl group to form malonyl-CoA. {ECO:0000256|ARBA:ARBA00003761, ECO:0000256|RuleBase:RU365063}.	PATHWAY: Lipid metabolism; malonyl-CoA biosynthesis; malonyl-CoA from acetyl-CoA: step 1/1. {ECO:0000256|ARBA:ARBA00004956, ECO:0000256|RuleBase:RU365063}.
CAN_ECOLI	-1.7	Carbonic anhydrase 2	Cytoplasmic	P61517	reviewed	CAN_ECOLI	Carbonic anhydrase 2 (EC 4.2.1.1) (Carbonate dehydratase 2)	can cynT2 yadF b0126 JW0122	Escherichia coli (strain K12)	220	carbon utilization [GO:0015976]; protein homotetramerization [GO:0051289]	cytosol [GO:0005829]	carbonate dehydratase activity [GO:0004089]; identical protein binding [GO:0042802]; zinc ion binding [GO:0008270]	GO:0004089; GO:0005829; GO:0008270; GO:0015976; GO:0042802; GO:0051289	8202364; 9278503; 16738553; 10493123; 11316870	P0CE47	4.2.1.1	NA	NA
SYI_ECOLI	-1.7	Isoleucine--tRNA ligase	Cytoplasmic	P00956	reviewed	SYI_ECOLI	Isoleucine--tRNA ligase (EC 6.1.1.5) (Isoleucyl-tRNA synthetase) (IleRS)	ileS ilvS b0026 JW0024	Escherichia coli (strain K12)	938	isoleucyl-tRNA aminoacylation [GO:0006428]; response to antibiotic [GO:0046677]	cytosol [GO:0005829]	aminoacyl-tRNA editing activity [GO:0002161]; ATP binding [GO:0005524]; isoleucine-tRNA ligase activity [GO:0004822]; tRNA binding [GO:0000049]; zinc ion binding [GO:0008270]	GO:0000049; GO:0002161; GO:0004822; GO:0005524; GO:0005829; GO:0006428; GO:0008270; GO:0046677	6390679; 7929087; 1630901; 9278503; 16738553; 2985604; 19557155; 6378662; 6374664; 3282306; 9298644; 9554847; 10549284; 10889024; 11864608; 11782529; 12515858; 18723842	P19930; P02925; P0CE47; P39336	6.1.1.5	FUNCTION: Catalyzes the attachment of isoleucine to tRNA(Ile). As IleRS can inadvertently accommodate and process structurally similar amino acids such as valine, to avoid such errors it has two additional distinct tRNA(Ile)-dependent editing activities. One activity is designated as 'pretransfer' editing and involves the hydrolysis of activated Val-AMP. The other activity is designated 'posttran…	NA
RPOC_ECOLI	-1.7	DNA-directed RNA polymerase subunit beta'	Cytoplasmic	P0A8T7	reviewed	RPOC_ECOLI	DNA-directed RNA polymerase subunit beta' (RNAP subunit beta') (EC 2.7.7.6) (RNA polymerase subunit beta') (Transcriptase subunit beta')	rpoC tabB b3988 JW3951	Escherichia coli (strain K12)	1407	bacterial-type flagellum assembly [GO:0044780]; bacterial-type flagellum-dependent cell motility [GO:0071973]; cell motility [GO:0048870]; cellular response to cell envelope stress [GO:0036460]; DNA-templated transcription [GO:0006351]; iron ion homeostasis [GO:0055072]; nitrate assimilation [GO:0042128]; regulation of DNA-templated transcription elongation [GO:0032784]; regulation of DNA-templat…	cytoplasm [GO:0005737]; cytosol [GO:0005829]; cytosolic DNA-directed RNA polymerase complex [GO:0000345]; membrane [GO:0016020]; transcription elongation factor complex [GO:0008023]	DNA binding [GO:0003677]; DNA-directed 5'-3' RNA polymerase activity [GO:0003899]; magnesium ion binding [GO:0000287]; zinc ion binding [GO:0008270]	GO:0000287; GO:0000345; GO:0003677; GO:0003899; GO:0005737; GO:0005829; GO:0006351; GO:0008023; GO:0008270; GO:0009408; GO:0016020; GO:0031564; GO:0032784; GO:0036460; GO:0042128; GO:0044780; GO:0046677; GO:0048870; GO:0055072; GO:0071973; GO:0090605; GO:2000142	6287430; 8265357; 9278503; 16738553; 6266829; 1095419; 6278450; 1646077; 18723842; 9298644; 21696463; 19903881; 24843001; 32871103	P69441; P0A6Z3; P0A8V2; P00579; P03018	2.7.7.6	FUNCTION: DNA-dependent RNA polymerase (RNAP) catalyzes the transcription of DNA into RNA using the four ribonucleoside triphosphates as substrates. {ECO:0000255|HAMAP-Rule:MF_01322, ECO:0000269|PubMed:1646077, ECO:0000269|PubMed:24843001}.; FUNCTION: Resistance to the antibiotics salinamide A, salinamide B, rifampicin, streptolydigin, CBR703, myxopyronin, and lipiarmycin can result from mutation…	NA
ODO1_ECOLI	-1.7	2-oxoglutarate dehydrogenase E1 component	Cytoplasmic	P0AFG3	reviewed	ODO1_ECOLI	2-oxoglutarate dehydrogenase E1 component (EC 1.2.4.2) (Alpha-ketoglutarate dehydrogenase)	sucA b0726 JW0715	Escherichia coli (strain K12)	933	tricarboxylic acid cycle [GO:0006099]	cytoplasm [GO:0005737]; cytosol [GO:0005829]; oxoglutarate dehydrogenase complex [GO:0045252]	identical protein binding [GO:0042802]; magnesium ion binding [GO:0000287]; nucleotide binding [GO:0000166]; oxoglutarate dehydrogenase (succinyl-transferring) activity [GO:0004591]; thiamine pyrophosphate binding [GO:0030976]	GO:0000166; GO:0000287; GO:0004591; GO:0005737; GO:0005829; GO:0006099; GO:0030976; GO:0042802; GO:0045252	6376123; 8905232; 9278503; 16738553; 9298644; 30270044; 17367808	P0AFG3; P0AFG6; P63389	1.2.4.2	FUNCTION: E1 component of the 2-oxoglutarate dehydrogenase (OGDH) complex which catalyzes the decarboxylation of 2-oxoglutarate, the first step in the conversion of 2-oxoglutarate to succinyl-CoA and CO(2). {ECO:0000269|PubMed:17367808}.	NA
IF2_ECOLI	-1.7	Translation initiation factor IF-2	Cytoplasmic	P0A705	reviewed	IF2_ECOLI	Translation initiation factor IF-2	infB gicD ssyG b3168 JW3137	Escherichia coli (strain K12)	890	chaperone-mediated protein folding [GO:0061077]; response to cold [GO:0009409]; translational initiation [GO:0006413]	cytoplasm [GO:0005737]; cytosol [GO:0005829]; membrane [GO:0016020]	GTP binding [GO:0005525]; GTPase activity [GO:0003924]; guanosine tetraphosphate binding [GO:0097216]; ribosomal small subunit binding [GO:0043024]; translation initiation factor activity [GO:0003743]	GO:0003743; GO:0003924; GO:0005525; GO:0005737; GO:0005829; GO:0006413; GO:0009409; GO:0016020; GO:0043024; GO:0061077; GO:0097216	6096856; 9428651; 9278503; 16738553; 6326058; 3894004; 2849753; 1764105; 1374802; 2444251; 1805969; 9298644; 18223068; 18723842; 20224578; 22562136; 22515367; 12600987; 21750663	NA	NA	FUNCTION: One of the essential components for the initiation of protein synthesis. May protect N-formylmethionyl-tRNA(fMet) from spontaneous hydrolysis. Promotes N-formylmethionyl-tRNA(fMet) binding to the 30S pre-initiation complex (PIC) (PubMed:1764105, PubMed:20224578). Also involved in the hydrolysis of GTP during the formation of the 70S ribosomal complex. Upon addition of the 50S ribosomal …	NA
W1ETT4_ECOLX	-1.7	Shikimate kinase I	Unknown	W1ETT4	unreviewed	W1ETT4_ECOLX	Shikimate kinase I (EC 2.7.1.71)	NA	Escherichia coli ISC7	52	phosphorylation [GO:0016310]	NA	shikimate kinase activity [GO:0004765]	GO:0004765; GO:0016310	NA	NA	2.7.1.71	NA	NA
ODP2_ECOLI	-1.6	Dihydrolipoyllysine-residue acetyltransferase component of pyruvate dehydrogenase complex	Cytoplasmic	P06959	reviewed	ODP2_ECOLI	Dihydrolipoyllysine-residue acetyltransferase component of pyruvate dehydrogenase complex (EC 2.3.1.12) (Dihydrolipoamide acetyltransferase component of pyruvate dehydrogenase complex) (E2)	aceF b0115 JW0111	Escherichia coli (strain K12)	630	acetyl-CoA biosynthetic process from pyruvate [GO:0006086]; glycolytic process [GO:0006096]; pyruvate catabolic process [GO:0042867]; pyruvate metabolic process [GO:0006090]	cytoplasm [GO:0005737]; pyruvate dehydrogenase complex [GO:0045254]	acetyltransferase activity [GO:0016407]; dihydrolipoyllysine-residue acetyltransferase activity [GO:0004742]; lipoic acid binding [GO:0031405]	GO:0004742; GO:0005737; GO:0006086; GO:0006090; GO:0006096; GO:0016407; GO:0031405; GO:0042867; GO:0045254	6345153; 9278503; 16738553; 9298646; 6821375; 2201286; 2121129; 9298644; 18723842	P04395; P0AED9; P32053; P0A9P0; P0ADI0; P24230; P30014; P67087; P07604	2.3.1.12	FUNCTION: The pyruvate dehydrogenase complex catalyzes the overall conversion of pyruvate to acetyl-CoA and CO(2). It contains multiple copies of three enzymatic components: pyruvate dehydrogenase (E1), dihydrolipoamide acetyltransferase (E2) and lipoamide dehydrogenase (E3).	NA
YAEH_ECOLI	-1.6	UPF0325 protein YaeH	Cytoplasmic	P62768	reviewed	YAEH_ECOLI	UPF0325 protein YaeH	yaeH b0163 JW0159	Escherichia coli (strain K12)	128	NA	NA	NA	NA	8202364; 9278503; 16738553	NA	NA	NA	NA
XDHD_ECOLI	-1.6	Probable hypoxanthine oxidase XdhD	CytoplasmicMembrane	Q46814	reviewed	XDHD_ECOLI	Probable hypoxanthine oxidase XdhD (EC 1.-.-.-)	xdhD ygfN b2881 JW2849	Escherichia coli (strain K12)	956	purine nucleobase metabolic process [GO:0006144]; purine ribonucleoside salvage [GO:0006166]	NA	2 iron, 2 sulfur cluster binding [GO:0051537]; iron ion binding [GO:0005506]; oxidoreductase activity [GO:0016491]	GO:0005506; GO:0006144; GO:0006166; GO:0016491; GO:0051537	9278503; 16738553; 10986234	NA	1.-.-.-	FUNCTION: Probably has no xanthine dehydrogenase activity; however deletion results in increased adenine sensitivity, suggesting that this protein contributes to the conversion of adenine to guanine nucleotides during purine salvage. {ECO:0000269|PubMed:10986234}.	NA
DNAK_ECOLI	-1.5	Chaperone protein DnaK	Cytoplasmic	P0A6Y8	reviewed	DNAK_ECOLI	Chaperone protein DnaK (HSP70) (Heat shock 70 kDa protein) (Heat shock protein 70)	dnaK groP grpF seg b0014 JW0013	Escherichia coli (strain K12)	638	cellular response to unfolded protein [GO:0034620]; chaperone cofactor-dependent protein refolding [GO:0051085]; DNA replication [GO:0006260]; protein-containing complex assembly [GO:0065003]; protein-containing complex disassembly [GO:0032984]; response to heat [GO:0009408]	cytoplasm [GO:0005737]; cytosol [GO:0005829]; inclusion body [GO:0016234]; membrane [GO:0016020]; plasma membrane [GO:0005886]; protein-containing complex [GO:0032991]	ADP binding [GO:0043531]; ATP binding [GO:0005524]; ATP-dependent protein folding chaperone [GO:0140662]; chaperone binding [GO:0051087]; protein folding chaperone [GO:0044183]; sigma factor antagonist activity [GO:0016989]; unfolded protein binding [GO:0051082]; zinc ion binding [GO:0008270]	GO:0005524; GO:0005737; GO:0005829; GO:0005886; GO:0006260; GO:0008270; GO:0009408; GO:0016020; GO:0016234; GO:0016989; GO:0032984; GO:0032991; GO:0034620; GO:0043531; GO:0044183; GO:0051082; GO:0051085; GO:0051087; GO:0065003; GO:0140662	6322174; 1630901; 9278503; 16738553; 1396676; 9298646; 3003084; 3003085; 1592823; 2674651; 7783627; 1835085; 8206983; 9298644; 14726952; 16079137; 18723842; 21151122; 8658133; 9609686; 10742174	P0AC38; P36659; P63284; P08622; P0AAI5; P0AB71; P0AC81; P09372; P0A6Z3; P45578; P12282; P69924; P28304; P21513; P0AGB3; P0ADX9; P23721; P0A853; P0ACX3; Q46906; P37342; P04233; A0A0G4PYZ0	NA	FUNCTION: Plays an essential role in the initiation of phage lambda DNA replication, where it acts in an ATP-dependent fashion with the DnaJ protein to release lambda O and P proteins from the preprimosomal complex. DnaK is also involved in chromosomal DNA replication, possibly through an analogous interaction with the DnaA protein. Also participates actively in the response to hyperosmotic shock.	NA
DEOB_ECOLI	-1.5	Phosphopentomutase	Cytoplasmic	P0A6K6	reviewed	DEOB_ECOLI	Phosphopentomutase (EC 5.4.2.7) (Phosphodeoxyribomutase)	deoB drm thyR b4383 JW4346	Escherichia coli (strain K12)	407	5-phosphoribose 1-diphosphate biosynthetic process [GO:0006015]; cellular metabolic compound salvage [GO:0043094]; cellular response to DNA damage stimulus [GO:0006974]; deoxyribonucleotide catabolic process [GO:0009264]	cytosol [GO:0005829]	magnesium ion binding [GO:0000287]; manganese ion binding [GO:0030145]; phosphopentomutase activity [GO:0008973]	GO:0000287; GO:0005829; GO:0006015; GO:0006974; GO:0008973; GO:0009264; GO:0030145; GO:0043094	7610040; 9278503; 16738553; 6087276; 18723842	NA	5.4.2.7	FUNCTION: Phosphotransfer between the C1 and C5 carbon atoms of pentose.	PATHWAY: Metabolic intermediate biosynthesis; 5-phospho-alpha-D-ribose 1-diphosphate biosynthesis; 5-phospho-alpha-D-ribose 1-diphosphate from D-ribose 5-phosphate (route II): step 1/3.
A0A484WSY4_ECOLX	-1.5	Aldose 1-epimerase (Mutarotase)	Periplasmic	A0A484WSY4	unreviewed	A0A484WSY4_ECOLX	Aldose 1-epimerase (Mutarotase) (EC 5.1.3.3)	galM_2 NCTC9001_01451	Escherichia coli	144	carbohydrate metabolic process [GO:0005975]	NA	aldose 1-epimerase activity [GO:0004034]; carbohydrate binding [GO:0030246]	GO:0004034; GO:0005975; GO:0030246	NA	NA	5.1.3.3	NA	NA
SYL_ECOLI	-1.5	Leucine--tRNA ligase	Cytoplasmic	P07813	reviewed	SYL_ECOLI	Leucine--tRNA ligase (EC 6.1.1.4) (Leucyl-tRNA synthetase) (LeuRS)	leuS b0642 JW0637	Escherichia coli (strain K12)	860	leucyl-tRNA aminoacylation [GO:0006429]	cytosol [GO:0005829]	aminoacyl-tRNA editing activity [GO:0002161]; ATP binding [GO:0005524]; leucine-tRNA ligase activity [GO:0004823]	GO:0002161; GO:0004823; GO:0005524; GO:0005829; GO:0006429	3320963; 8905232; 9278503; 16738553; 9298644	P33129; P15042	6.1.1.4	NA	NA
ACKA_ECOLI	-1.5	Acetate kinase	Cytoplasmic	P0A6A3	reviewed	ACKA_ECOLI	Acetate kinase (EC 2.7.2.1) (Acetokinase)	ackA ack b2296 JW2293	Escherichia coli (strain K12)	400	acetate biosynthetic process [GO:0019413]; acetate metabolic process [GO:0006083]; acetyl-CoA biosynthetic process [GO:0006085]; phosphorylation [GO:0016310]; propionate biosynthetic process [GO:0019542]; single-species biofilm formation on inanimate substrate [GO:0044011]	cytosol [GO:0005829]; membrane [GO:0016020]	acetate kinase activity [GO:0008776]; ATP binding [GO:0005524]; magnesium ion binding [GO:0000287]; zinc ion binding [GO:0008270]	GO:0000287; GO:0005524; GO:0005829; GO:0006083; GO:0006085; GO:0008270; GO:0008776; GO:0016020; GO:0016310; GO:0019413; GO:0019542; GO:0044011	2536666; 7883769; 9205837; 9278503; 16738553; 9298644; 16080684	NA	2.7.2.1	FUNCTION: Catalyzes the formation of acetyl phosphate from acetate and ATP. Can also catalyze the reverse reaction. During anaerobic growth of the organism, this enzyme is also involved in the synthesis of most of the ATP formed catabolically. The main pathway for acetate production during exponential phase (PubMed:16080684). {ECO:0000269|PubMed:16080684}.	PATHWAY: Metabolic intermediate biosynthesis; acetyl-CoA biosynthesis; acetyl-CoA from acetate: step 1/2. {ECO:0000255|HAMAP-Rule:MF_00020}.
A0A377KAS4_ECOLX	-1.5	Nucleotide-binding protein	Cytoplasmic	A0A377KAS4	unreviewed	A0A377KAS4_ECOLX	Nucleotide-binding protein	yajQ_1 NCTC9075_05057	Escherichia coli	84	NA	NA	NA	NA	NA	NA	NA	NA	NA
YFCZ_ECOLI	-1.5	UPF0381 protein YfcZ	Unknown	P0AD33	reviewed	YFCZ_ECOLI	UPF0381 protein YfcZ	yfcZ b2343 JW2340	Escherichia coli (strain K12)	94	NA	cytosol [GO:0005829]	NA	GO:0005829	9205837; 9278503; 16738553	NA	NA	NA	NA
A0A485JIU4_ECOLX	-1.5	Adenine phosphoribosyltransferase	Cytoplasmic	A0A485JIU4	unreviewed	A0A485JIU4_ECOLX	Adenine phosphoribosyltransferase (EC 2.4.2.7)	apt_2 NCTC10974_04245	Escherichia coli	73	NA	NA	adenine phosphoribosyltransferase activity [GO:0003999]	GO:0003999	NA	NA	2.4.2.7	NA	NA
A0A377K8J8_ECOLX	-1.5	Phosphohydroxythreonine aminotransferase	Cytoplasmic	A0A377K8J8	unreviewed	A0A377K8J8_ECOLX	Phosphohydroxythreonine aminotransferase	serC_2 NCTC9075_04232	Escherichia coli	119	L-serine biosynthetic process [GO:0006564]; pyridoxine biosynthetic process [GO:0008615]	NA	O-phospho-L-serine:2-oxoglutarate aminotransferase activity [GO:0004648]	GO:0004648; GO:0006564; GO:0008615	NA	NA	NA	NA	NA
A0A370V2B8_9ESCH	-1.4	DNA-binding protein StpA	Cytoplasmic	A0A370V2B8	unreviewed	A0A370V2B8_9ESCH	DNA-binding protein StpA	stpA_2 C4A13_04062	Escherichia marmotae	153	regulation of DNA-templated transcription [GO:0006355]	cytoplasm [GO:0005737]; nucleoid [GO:0009295]	DNA binding [GO:0003677]; protein dimerization activity [GO:0046983]; structural constituent of chromatin [GO:0030527]	GO:0003677; GO:0005737; GO:0006355; GO:0009295; GO:0030527; GO:0046983	NA	NA	NA	NA	NA
MOG_ECOLI	-1.4	Molybdopterin adenylyltransferase	Cytoplasmic	P0AF03	reviewed	MOG_ECOLI	Molybdopterin adenylyltransferase (MPT adenylyltransferase) (EC 2.7.7.75)	mog chlG mogA yaaG b0009 JW0008	Escherichia coli (strain K12)	195	Mo-molybdopterin cofactor biosynthetic process [GO:0006777]; molybdopterin cofactor biosynthetic process [GO:0032324]	cytosol [GO:0005829]	ATP binding [GO:0005524]; molybdopterin adenylyltransferase activity [GO:0061598]	GO:0005524; GO:0005829; GO:0006777; GO:0032324; GO:0061598	8400364; 1630901; 9278503; 16738553; 12372836; 15632135; 10636880	NA	2.7.7.75	FUNCTION: Catalyzes the adenylation of molybdopterin as part of the biosynthesis of the molybdenum-cofactor. {ECO:0000269|PubMed:15632135}.	PATHWAY: Cofactor biosynthesis; molybdopterin biosynthesis.
A0A377FB15_ECOLX	-1.4	Putative ACR involved in intracellular sulfur reduction	Unknown	A0A377FB15	unreviewed	A0A377FB15_ECOLX	Putative ACR involved in intracellular sulfur reduction	ychN NCTC9706_00247	Escherichia coli	76	NA	NA	NA	NA	NA	NA	NA	NA	NA
CSPC_ECOLI	-1.4	Cold shock-like protein CspC	Cytoplasmic	P0A9Y6	reviewed	CSPC_ECOLI	Cold shock-like protein CspC (CSP-C)	cspC msmB b1823 JW1812	Escherichia coli (strain K12)	69	negative regulation of termination of DNA-templated transcription [GO:0060567]; regulation of gene expression [GO:0010468]	cytosol [GO:0005829]; membrane [GO:0016020]	chaperone binding [GO:0051087]; nucleic acid binding [GO:0003676]; RNA binding [GO:0003723]; single-stranded DNA binding [GO:0003697]; transcription antitermination factor activity, RNA binding [GO:0001072]	GO:0001072; GO:0003676; GO:0003697; GO:0003723; GO:0005829; GO:0010468; GO:0016020; GO:0051087; GO:0060567	8022261; 7984109; 9097040; 9278503; 16738553; 9298646; 9868784; 12071744	NA	NA	NA	NA
SKP_ECOLI	-1.4	Chaperone protein Skp	Periplasmic	P0AEU7	reviewed	SKP_ECOLI	Chaperone protein Skp (DNA-binding 17 kDa protein) (Histone-like protein HLP-1) (Seventeen kilodalton protein)	skp hlpA ompH b0178 JW0173	Escherichia coli (strain K12)	161	chaperone-mediated protein folding [GO:0061077]; Gram-negative-bacterium-type cell outer membrane assembly [GO:0043165]; protein folding [GO:0006457]; protein insertion into membrane from inner side [GO:0032978]; protein maturation by protein folding [GO:0022417]; protein stabilization [GO:0050821]	cytosol [GO:0005829]; outer membrane-bounded periplasmic space [GO:0030288]	identical protein binding [GO:0042802]; unfolded protein binding [GO:0051082]	GO:0005829; GO:0006457; GO:0022417; GO:0030288; GO:0032978; GO:0042802; GO:0043165; GO:0050821; GO:0051082; GO:0061077	2843433; 1991717; 9278503; 16738553; 1987124; 9298646; 2318304; 1838129; 8730870; 9914480; 10455120; 11278858; 12509434; 15101556; 15304217; 15361861	P0A910; P0A917; P0AEU7	NA	FUNCTION: Molecular chaperone that interacts specifically with outer membrane proteins, thus maintaining the solubility of early folding intermediates during passage through the periplasm. Required for the efficient release of OmpA from the inner membrane, the maintenance of its solubility in the periplasm, and, in association with lipopolysaccharide (LPS), for the efficient folding and insertion…	NA
A0A376LKG4_ECOLX	-1.4	Putative glycosyl transferase	Unknown	A0A376LKG4	unreviewed	A0A376LKG4_ECOLX	Putative glycosyl transferase	NCTC7928_05498	Escherichia coli	141	NA	NA	glycosyltransferase activity [GO:0016757]	GO:0016757	NA	NA	NA	NA	NA
W1EYF4_ECOLX	-1.4	Protein ydhR	Unknown	W1EYF4	unreviewed	W1EYF4_ECOLX	Protein ydhR	NA	Escherichia coli ISC7	44	NA	NA	NA	NA	NA	NA	NA	NA	NA
EX7S_ECOLI	-1.4	Exodeoxyribonuclease 7 small subunit	Cytoplasmic	P0A8G9	reviewed	EX7S_ECOLI	Exodeoxyribonuclease 7 small subunit (EC 3.1.11.6) (Exodeoxyribonuclease VII small subunit) (ExoVII small subunit) (Exonuclease VII small subunit)	xseB yajE b0422 JW0412	Escherichia coli (strain K12)	80	DNA catabolic process, exonucleolytic [GO:0000738]; mismatch repair [GO:0006298]	cytosol [GO:0005829]; exodeoxyribonuclease VII complex [GO:0009318]	exodeoxyribonuclease VII activity [GO:0008855]	GO:0000738; GO:0005829; GO:0006298; GO:0008855; GO:0009318	2089044; 9278503; 16738553; 4602029; 4602030; 6284744; 22718974; 26626352	P64503	3.1.11.6	FUNCTION: Bidirectionally degrades single-stranded DNA into large acid-insoluble oligonucleotides, which are then degraded further into small acid-soluble oligonucleotides. It can degrade 3' or 5' ss regions extending from the termini of duplex DNA molecules and displaced ss regions. It can also excise thymine dimers in vitro (PubMed:4602029, PubMed:4602030, PubMed:22718974) (Probable). Required …	NA
GUAA_ECOLI	-1.4	GMP synthase [glutamine-hydrolyzing]	Cytoplasmic	P04079	reviewed	GUAA_ECOLI	GMP synthase [glutamine-hydrolyzing] (EC 6.3.5.2) (GMP synthetase) (GMPS) (Glutamine amidotransferase)	guaA b2507 JW2491	Escherichia coli (strain K12)	525	glutamine metabolic process [GO:0006541]; GMP biosynthetic process [GO:0006177]	cytosol [GO:0005829]	ATP binding [GO:0005524]; GMP synthase (glutamine-hydrolyzing) activity [GO:0003922]; GMP synthase activity [GO:0003921]; identical protein binding [GO:0042802]; pyrophosphatase activity [GO:0016462]	GO:0003921; GO:0003922; GO:0005524; GO:0005829; GO:0006177; GO:0006541; GO:0016462; GO:0042802	3894345; 9205837; 9278503; 16738553; 2982857; 1736096; 9890911; 10856643; 8548458	P04079	6.3.5.2	FUNCTION: Catalyzes the synthesis of GMP from XMP.	PATHWAY: Purine metabolism; GMP biosynthesis; GMP from XMP (L-Gln route): step 1/1.
ECOT_ECOLI	-1.4	Ecotin	Periplasmic	P23827	reviewed	ECOT_ECOLI	Ecotin	eco eti b2209 JW2197	Escherichia coli (strain K12)	162	NA	outer membrane-bounded periplasmic space [GO:0030288]	serine-type endopeptidase inhibitor activity [GO:0004867]	GO:0004867; GO:0030288	2007606; 1879537; 9097040; 9278503; 16738553; 9298646; 9298644; 8156987; 8931142; 9154920; 10843853; 11513582; 7757004	P03951; P48740-2; P00763	NA	FUNCTION: General inhibitor of pancreatic serine proteases: inhibits chymotrypsin, trypsin, elastases, factor X, kallikrein as well as a variety of other proteases. The strength of inhibition does not appear to be correlated with a particular protease specificity.	NA
PT1_ECOLI	-1.3	Phosphoenolpyruvate-protein phosphotransferase	Cytoplasmic	P08839	reviewed	PT1_ECOLI	Phosphoenolpyruvate-protein phosphotransferase (EC 2.7.3.9) (Phosphotransferase system, enzyme I)	ptsI b2416 JW2409	Escherichia coli (strain K12)	575	phosphoenolpyruvate-dependent sugar phosphotransferase system [GO:0009401]; phosphorylation [GO:0016310]	cytosol [GO:0005829]	identical protein binding [GO:0042802]; kinase activity [GO:0016301]; metal ion binding [GO:0046872]; phosphoenolpyruvate-protein phosphotransferase activity [GO:0008965]	GO:0005829; GO:0008965; GO:0009401; GO:0016301; GO:0016310; GO:0042802; GO:0046872	2960675; 2457575; 9205837; 9278503; 16738553; 2411636; 3290198; 9298646; 7876255; 9298644; 12705838; 8805571; 9054557; 9541412; 10048929; 17053069	P11989; P0AA04; P08839	2.7.3.9	FUNCTION: General (non sugar-specific) component of the phosphoenolpyruvate-dependent sugar phosphotransferase system (sugar PTS). This major carbohydrate active-transport system catalyzes the phosphorylation of incoming sugar substrates concomitantly with their translocation across the cell membrane. Enzyme I transfers the phosphoryl group from phosphoenolpyruvate (PEP) to the phosphoryl carrier…	NA
SYFB_ECOLI	-1.3	Phenylalanine--tRNA ligase beta subunit	Cytoplasmic	P07395	reviewed	SYFB_ECOLI	Phenylalanine--tRNA ligase beta subunit (EC 6.1.1.20) (Phenylalanyl-tRNA synthetase beta subunit) (PheRS)	pheT b1713 JW1703	Escherichia coli (strain K12)	795	phenylalanyl-tRNA aminoacylation [GO:0006432]	cytosol [GO:0005829]; membrane [GO:0016020]; phenylalanine-tRNA ligase complex [GO:0009328]	ATP binding [GO:0005524]; identical protein binding [GO:0042802]; magnesium ion binding [GO:0000287]; phenylalanine-tRNA ligase activity [GO:0004826]; tRNA binding [GO:0000049]	GO:0000049; GO:0000287; GO:0004826; GO:0005524; GO:0005829; GO:0006432; GO:0009328; GO:0016020; GO:0042802	2991205; 9097039; 9278503; 16738553; 9298644	P32715; P08312; P07395; P0AG90	6.1.1.20	NA	NA
A0A3P6KEZ3_SHIDY	-1.3	Alkyl hydroperoxide reductase protein C22	Cytoplasmic	A0A3P6KEZ3	unreviewed	A0A3P6KEZ3_SHIDY	Alkyl hydroperoxide reductase protein C22	ahpC_1 NCTC11868_00382	Shigella dysenteriae	73	response to oxidative stress [GO:0006979]	NA	peroxiredoxin activity [GO:0051920]	GO:0006979; GO:0051920	NA	NA	NA	NA	NA
YGGE_ECOLI	-1.3	Uncharacterized protein YggE	Periplasmic	P0ADS6	reviewed	YGGE_ECOLI	Uncharacterized protein YggE	yggE b2922 JW2889	Escherichia coli (strain K12)	246	cellular response to DNA damage stimulus [GO:0006974]; cellular response to heat [GO:0034605]; cellular response to reactive oxygen species [GO:0034614]	integral component of external side of plasma membrane [GO:0071575]	NA	GO:0006974; GO:0034605; GO:0034614; GO:0071575	9278503; 16738553; 2546007	NA	NA	NA	NA
PROA_ECOLI	-1.3	Gamma-glutamyl phosphate reductase	Cytoplasmic	P07004	reviewed	PROA_ECOLI	Gamma-glutamyl phosphate reductase (GPR) (EC 1.2.1.41) (Glutamate-5-semialdehyde dehydrogenase) (Glutamyl-gamma-semialdehyde dehydrogenase) (GSA dehydrogenase)	proA b0243 JW0233	Escherichia coli (strain K12)	417	L-proline biosynthetic process [GO:0055129]	cytosol [GO:0005829]	glutamate-5-semialdehyde dehydrogenase activity [GO:0004350]; identical protein binding [GO:0042802]; NADP binding [GO:0050661]	GO:0004350; GO:0005829; GO:0042802; GO:0050661; GO:0055129	6089111; 9278503; 16738553; 1282191; 7034716; 7035170; 6319365	P0AFT5; P16676; P0A823	1.2.1.41	FUNCTION: Catalyzes the NADPH-dependent reduction of L-glutamate 5-phosphate into L-glutamate 5-semialdehyde and phosphate. The product spontaneously undergoes cyclization to form 1-pyrroline-5-carboxylate. {ECO:0000255|HAMAP-Rule:MF_00412, ECO:0000269|PubMed:7034716, ECO:0000269|PubMed:7035170}.	PATHWAY: Amino-acid biosynthesis; L-proline biosynthesis; L-glutamate 5-semialdehyde from L-glutamate: step 2/2. {ECO:0000255|HAMAP-Rule:MF_00412, ECO:0000269|PubMed:7035170}.
A0A377K8N2_ECOLX	-1.3	Thioredoxin reductase	Cytoplasmic	A0A377K8N2	unreviewed	A0A377K8N2_ECOLX	Thioredoxin reductase (EC 1.8.1.9)	trxB_2 NCTC9075_04263	Escherichia coli	234	NA	NA	thioredoxin-disulfide reductase activity [GO:0004791]	GO:0004791	NA	NA	1.8.1.9	NA	NA
W1F872_ECOLX	-1.3	Putrescine-binding periplasmic protein	Periplasmic	W1F872	unreviewed	W1F872_ECOLX	Putrescine-binding periplasmic protein	NA	Escherichia coli ISC7	348	polyamine transport [GO:0015846]	periplasmic space [GO:0042597]	polyamine binding [GO:0019808]	GO:0015846; GO:0019808; GO:0042597	NA	NA	NA	FUNCTION: Required for the activity of the bacterial periplasmic transport system of putrescine. {ECO:0000256|PIRNR:PIRNR019574}.	NA
RBSB_ECOLI	-1.2	Ribose import binding protein RbsB	Periplasmic	P02925	reviewed	RBSB_ECOLI	Ribose import binding protein RbsB	rbsB prlB rbsP b3751 JW3730	Escherichia coli (strain K12)	296	D-ribose transmembrane transport [GO:0015752]; positive chemotaxis [GO:0050918]	ATP-binding cassette (ABC) transporter complex, substrate-binding subunit-containing [GO:0055052]; membrane [GO:0016020]; outer membrane-bounded periplasmic space [GO:0030288]	monosaccharide binding [GO:0048029]	GO:0015752; GO:0016020; GO:0030288; GO:0048029; GO:0050918; GO:0055052	6313683; 7686882; 9278503; 16738553; 3011793; 3011794; 8899705; 9298646; 4608146; 6327617; 9298644; 25533465; 1583688; 7982928; 9641984	P00956; P0AGI1	NA	FUNCTION: Part of the ABC transporter complex RbsABC involved in ribose import. Binds ribose. Also serves as the primary chemoreceptor for chemotaxis. {ECO:0000269|PubMed:25533465, ECO:0000269|PubMed:4608146, ECO:0000269|PubMed:6327617, ECO:0000269|PubMed:7982928}.	NA
E1JG83_ECOLX	-1.2	6-phosphogluconate dehydrogenase, decarboxylating	Cytoplasmic	E1JG83	unreviewed	E1JG83_ECOLX	6-phosphogluconate dehydrogenase, decarboxylating	gnd HMPREF9347_06005	Escherichia coli MS 124-1	330	D-gluconate metabolic process [GO:0019521]; pentose-phosphate shunt [GO:0006098]	NA	phosphogluconate dehydrogenase (decarboxylating) activity [GO:0004616]	GO:0004616; GO:0006098; GO:0019521	NA	NA	NA	FUNCTION: Catalyzes the oxidative decarboxylation of 6-phosphogluconate to ribulose 5-phosphate and CO(2), with concomitant reduction of NADP to NADPH. {ECO:0000256|ARBA:ARBA00002526}.	NA
GLGC_ECOLI	-1.2	Glucose-1-phosphate adenylyltransferase	Cytoplasmic	P0A6V1	reviewed	GLGC_ECOLI	Glucose-1-phosphate adenylyltransferase (EC 2.7.7.27) (ADP-glucose pyrophosphorylase) (ADPGlc PPase) (ADP-glucose synthase)	glgC b3430 JW3393	Escherichia coli (strain K12)	431	glycogen biosynthetic process [GO:0005978]	glucose-1-phosphate adenylyltransferase complex [GO:0010170]	AMP binding [GO:0016208]; ATP binding [GO:0005524]; glucose-1-phosphate adenylyltransferase activity [GO:0008878]; magnesium ion binding [GO:0000287]	GO:0000287; GO:0005524; GO:0005978; GO:0008878; GO:0010170; GO:0016208	6300111; 1339262; 1320612; 8385906; 9278503; 2543670; 16738553; 826540; 359552; 2844780; 2162151; 1648099; 7751274; 21741429; 27545622	NA	2.7.7.27	FUNCTION: Involved in the biosynthesis of ADP-glucose, a building block required for the elongation reactions to produce glycogen. Catalyzes the reaction between ATP and alpha-D-glucose 1-phosphate (G1P) to produce pyrophosphate and ADP-Glc. {ECO:0000269|PubMed:1648099}.	PATHWAY: Glycan biosynthesis; glycogen biosynthesis. {ECO:0000305}.
A0A377E3B2_ECOLX	-1.2	50S ribosomal protein L9	Cytoplasmic	A0A377E3B2	unreviewed	A0A377E3B2_ECOLX	50S ribosomal protein L9	rplI NCTC10429_04667	Escherichia coli	148	translation [GO:0006412]	ribonucleoprotein complex [GO:1990904]; ribosome [GO:0005840]	rRNA binding [GO:0019843]; structural constituent of ribosome [GO:0003735]	GO:0003735; GO:0005840; GO:0006412; GO:0019843; GO:1990904	NA	NA	NA	FUNCTION: Binds to the 23S rRNA. {ECO:0000256|HAMAP-Rule:MF_00503}.	NA
KATG_ECOLI	-1.2	Catalase-peroxidase	Cytoplasmic	P13029	reviewed	KATG_ECOLI	Catalase-peroxidase (CP) (EC 1.11.1.21) (Hydroperoxidase I) (HPI) (Peroxidase/catalase)	katG b3942 JW3914	Escherichia coli (strain K12)	726	cellular response to hydrogen peroxide [GO:0070301]; hydrogen peroxide catabolic process [GO:0042744]; response to oxidative stress [GO:0006979]	cytosol [GO:0005829]	catalase activity [GO:0004096]; heme binding [GO:0020037]; identical protein binding [GO:0042802]; metal ion binding [GO:0046872]; oxidoreductase activity [GO:0016491]; peroxidase activity [GO:0004601]	GO:0004096; GO:0004601; GO:0005829; GO:0006979; GO:0016491; GO:0020037; GO:0042744; GO:0042802; GO:0046872; GO:0070301	3045098; 9278503; 16738553; 8346018; 8265357; 374409; 12832453; 18178143; 23416055; 15388929	NA	1.11.1.21	FUNCTION: Bifunctional enzyme with both catalase and broad-spectrum peroxidase activity. Also displays NADH oxidase, INH lyase and isonicotinoyl-NAD synthase activities. {ECO:0000269|PubMed:18178143, ECO:0000269|PubMed:23416055, ECO:0000269|PubMed:374409}.	NA
RIR2_ECOLI	-1.2	Ribonucleoside-diphosphate reductase 1 subunit beta	Cytoplasmic	P69924	reviewed	RIR2_ECOLI	Ribonucleoside-diphosphate reductase 1 subunit beta (EC 1.17.4.1) (Protein B2) (Protein R2) (Ribonucleotide reductase 1)	nrdB ftsB b2235 JW2229	Escherichia coli (strain K12)	376	2'-deoxyribonucleotide biosynthetic process [GO:0009265]; deoxyribonucleotide biosynthetic process [GO:0009263]; DNA replication [GO:0006260]; nucleobase-containing small molecule interconversion [GO:0015949]; ribonucleoside diphosphate metabolic process [GO:0009185]	cytoplasm [GO:0005737]; cytosol [GO:0005829]; ribonucleoside-diphosphate reductase complex [GO:0005971]	identical protein binding [GO:0042802]; iron ion binding [GO:0005506]; ribonucleoside-diphosphate reductase activity, thioredoxin disulfide as acceptor [GO:0004748]	GO:0004748; GO:0005506; GO:0005737; GO:0005829; GO:0005971; GO:0006260; GO:0009185; GO:0009263; GO:0009265; GO:0015949; GO:0042802	6087316; 9205837; 9278503; 16738553; 3511029; 20005847; 2190093; 8331655; 8805591; 9309223; 9558317; 9692970; 11315567	P0A6Y8; P00452; P69924	1.17.4.1	FUNCTION: Provides the precursors necessary for DNA synthesis. Catalyzes the biosynthesis of deoxyribonucleotides from the corresponding ribonucleotides. R2 contains the tyrosyl radical required for catalysis.	PATHWAY: Genetic information processing; DNA replication.
EFTU1_ECOLI	-1.2	Elongation factor Tu 1	Cytoplasmic	P0CE47	reviewed	EFTU1_ECOLI	Elongation factor Tu 1 (EF-Tu 1) (Bacteriophage Q beta RNA-directed RNA polymerase subunit III) (P-43)	tufA b3339 JW3301	Escherichia coli (strain K12)	394	response to antibiotic [GO:0046677]; translational elongation [GO:0006414]	cytoplasm [GO:0005737]; guanyl-nucleotide exchange factor complex [GO:0032045]; plasma membrane [GO:0005886]	GTP binding [GO:0005525]; GTPase activity [GO:0003924]; guanosine tetraphosphate binding [GO:0097216]; RNA binding [GO:0003723]; translation elongation factor activity [GO:0003746]	GO:0003723; GO:0003746; GO:0003924; GO:0005525; GO:0005737; GO:0005886; GO:0006414; GO:0032045; GO:0046677; GO:0097216	7011903; 9278503; 16738553; 6997043; 7021545; 389663; 2157708; 2022614; 9298646; 775340; 816798; 8416965; 3308869; 2684669; 2498311; 2508560; 8978702; 9298644; 9468511; 18723842; 7525272; 7957075; 15069072; 19150849; 24095282; 24141193; 28223500; 3908095; 9918724; 10625477; 16552145; 17057344; 28973472	P61517; P76251; P15038; P0A6Y5; P00956; P04951; P10441; P22634; P23909; P33590; P0A6Z6; P77756; P0AG30; P0ADX9; P0A6P1; P0A8J4; P63389; P39408; Q06259; P14647	NA	FUNCTION: This protein promotes the GTP-dependent binding of aminoacyl-tRNA to the A-site of ribosomes during protein biosynthesis.; FUNCTION: May play an important regulatory role in cell growth and in the bacterial response to nutrient deprivation.; FUNCTION: Plays a stimulatory role in trans-translation; binds tmRNA. {ECO:0000269|PubMed:15069072}.; FUNCTION: Protects glycyl-tRNA(Gly) from hydr…	NA
PYRB_ECOLI	-1.2	Aspartate carbamoyltransferase catalytic subunit	Cytoplasmic	P0A786	reviewed	PYRB_ECOLI	Aspartate carbamoyltransferase catalytic subunit (EC 2.1.3.2) (Aspartate transcarbamylase) (ATCase)	pyrB b4245 JW4204	Escherichia coli (strain K12)	311	'de novo' pyrimidine nucleobase biosynthetic process [GO:0006207]; 'de novo' UMP biosynthetic process [GO:0044205]; cellular amino acid metabolic process [GO:0006520]; nitrogen compound metabolic process [GO:0006807]	aspartate carbamoyltransferase complex [GO:0009347]; cytoplasm [GO:0005737]; cytosol [GO:0005829]	amino acid binding [GO:0016597]; aspartate carbamoyltransferase activity [GO:0004070]; identical protein binding [GO:0042802]	GO:0004070; GO:0005737; GO:0005829; GO:0006207; GO:0006520; GO:0006807; GO:0009347; GO:0016597; GO:0042802; GO:0044205	6302686; 6364131; 7610040; 9278503; 16738553; 6341995; 2459698; 3928602; 6300835; 1699940; 9298646; 9629924; 9298644; 6377306; 2271528; 2271529; 10318893	P0A786; P0A7F3	2.1.3.2	NA	PATHWAY: Pyrimidine metabolism; UMP biosynthesis via de novo pathway; (S)-dihydroorotate from bicarbonate: step 2/3.
DEOD_ECOLI	-1.2	Purine nucleoside phosphorylase DeoD-type	Cytoplasmic	P0ABP8	reviewed	DEOD_ECOLI	Purine nucleoside phosphorylase DeoD-type (PNP) (EC 2.4.2.1)	deoD pup b4384 JW4347	Escherichia coli (strain K12)	239	cellular response to DNA damage stimulus [GO:0006974]; purine nucleoside catabolic process [GO:0006152]; purine nucleoside interconversion [GO:0019686]	cytosol [GO:0005829]; membrane [GO:0016020]	guanosine phosphorylase activity [GO:0047975]; identical protein binding [GO:0042802]; purine-nucleoside phosphorylase activity [GO:0004731]	GO:0004731; GO:0005829; GO:0006152; GO:0006974; GO:0016020; GO:0019686; GO:0042802; GO:0047975	1714590; 7610040; 9278503; 16738553; 8506346; 3299264; 235429; 18723842; 9351810; 9653038; 11786017; 21672603; 30337572	P0ABP8	2.4.2.1	FUNCTION: Catalyzes the reversible phosphorolytic breakdown of the N-glycosidic bond in the beta-(deoxy)ribonucleoside molecules, with the formation of the corresponding free purine bases and pentose-1-phosphate (PubMed:235429, PubMed:11786017, PubMed:21672603, PubMed:30337572). Acts on 6-amino and 6-oxopurines including deoxyinosine, deoxyguanosine, deoxyadenosine, adenosine, guanosine, and inos…	NA
SYD_ECOLI	-1.2	Aspartate--tRNA ligase	Cytoplasmic	P21889	reviewed	SYD_ECOLI	Aspartate--tRNA ligase (EC 6.1.1.12) (Aspartyl-tRNA synthetase) (AspRS)	aspS tls b1866 JW1855	Escherichia coli (strain K12)	590	aspartyl-tRNA aminoacylation [GO:0006422]	cytosol [GO:0005829]	aspartate-tRNA ligase activity [GO:0004815]; ATP binding [GO:0005524]; nucleic acid binding [GO:0003676]	GO:0003676; GO:0004815; GO:0005524; GO:0005829; GO:0006422	2129559; 9097040; 9278503; 16738553; 1944398; 1885548; 9298644; 10918062; 10562565; 10873442	NA	6.1.1.12	FUNCTION: Catalyzes the attachment of L-aspartate to tRNA(Asp) in a two-step reaction: L-aspartate is first activated by ATP to form Asp-AMP and then transferred to the acceptor end of tRNA(Asp). Also mischarges tRNA(Asp) with D-aspartate, although it is a poor substrate (PubMed:10918062). {ECO:0000255|HAMAP-Rule:MF_00044, ECO:0000269|PubMed:10918062}.	NA
A0A376D408_ECOLX	-1.2	Protein GrpE	Cytoplasmic	A0A376D408	unreviewed	A0A376D408_ECOLX	Protein GrpE (HSP-70 cofactor)	grpE_2 grpE NCTC10767_02503	Escherichia coli	157	protein folding [GO:0006457]	cytoplasm [GO:0005737]	adenyl-nucleotide exchange factor activity [GO:0000774]; chaperone binding [GO:0051087]; protein homodimerization activity [GO:0042803]	GO:0000774; GO:0005737; GO:0006457; GO:0042803; GO:0051087	NA	NA	NA	FUNCTION: Participates actively in the response to hyperosmotic and heat shock by preventing the aggregation of stress-denatured proteins, in association with DnaK and GrpE. It is the nucleotide exchange factor for DnaK and may function as a thermosensor. Unfolded proteins bind initially to DnaJ; upon interaction with the DnaJ-bound protein, DnaK hydrolyzes its bound ATP, resulting in the formati…	NA
A0A376Y376_ECOLX	-1.2	S-adenosylmethionine synthetase	Cytoplasmic	A0A376Y376	unreviewed	A0A376Y376_ECOLX	S-adenosylmethionine synthetase (EC 2.5.1.6)	metK_2 NCTC9117_01403	Escherichia coli	263	S-adenosylmethionine biosynthetic process [GO:0006556]	NA	ATP binding [GO:0005524]; metal ion binding [GO:0046872]; methionine adenosyltransferase activity [GO:0004478]	GO:0004478; GO:0005524; GO:0006556; GO:0046872	NA	NA	2.5.1.6	NA	NA
ACEA_ECOLI	-1.2	Isocitrate lyase	Cytoplasmic	P0A9G6	reviewed	ACEA_ECOLI	Isocitrate lyase (ICL) (EC 4.1.3.1) (Isocitrase) (Isocitratase)	aceA icl b4015 JW3975	Escherichia coli (strain K12)	434	glyoxylate cycle [GO:0006097]; tricarboxylic acid cycle [GO:0006099]	cytosol [GO:0005829]	cation binding [GO:0043169]; isocitrate lyase activity [GO:0004451]; metal ion binding [GO:0046872]	GO:0004451; GO:0005829; GO:0006097; GO:0006099; GO:0043169; GO:0046872	3050899; 3060852; 3290857; 3049537; 8265357; 9278503; 16738553; 2836370; 3281659; 3276689; 3291954; 7826335; 15748982; 11526312	NA	4.1.3.1	FUNCTION: Involved in the metabolic adaptation in response to environmental changes. Catalyzes the reversible formation of succinate and glyoxylate from isocitrate, a key step of the glyoxylate cycle, which operates as an anaplerotic route for replenishing the tricarboxylic acid cycle during growth on fatty acid substrates. {ECO:0000269|PubMed:15748982, ECO:0000269|PubMed:3281659, ECO:0000269|Pub…	PATHWAY: Carbohydrate metabolism; glyoxylate cycle; (S)-malate from isocitrate: step 1/2. {ECO:0000305|PubMed:15748982}.
DHE4_ECOLI	-1.2	NADP-specific glutamate dehydrogenase	OuterMembrane	P00370	reviewed	DHE4_ECOLI	NADP-specific glutamate dehydrogenase (NADP-GDH) (EC 1.4.1.4)	gdhA b1761 JW1750	Escherichia coli (strain K12)	447	glutamate biosynthetic process [GO:0006537]; glutamate metabolic process [GO:0006536]	cytoplasm [GO:0005737]; cytosol [GO:0005829]; glutamate dehydrogenase complex [GO:1990148]	glutamate dehydrogenase (NADP+) activity [GO:0004354]; guanosine tetraphosphate binding [GO:0097216]	GO:0004354; GO:0005737; GO:0005829; GO:0006536; GO:0006537; GO:0097216; GO:1990148	6308576; 6373501; 9097039; 9278503; 16738553; 9298646; 235298; 241744; 3149742; 8355660; 9298644; 22393408	NA	1.4.1.4	FUNCTION: Catalyzes the reversible oxidative deamination of glutamate to alpha-ketoglutarate and ammonia. {ECO:0000269|PubMed:235298, ECO:0000269|PubMed:241744}.	NA
A0A2X1NJK9_ECOLX	-1.2	Endoribonuclease L-PSP	Cytoplasmic	A0A2X1NJK9	unreviewed	A0A2X1NJK9_ECOLX	Endoribonuclease L-PSP (EC 3.5.4.-)	ridA NCTC9073_03834	Escherichia coli	119	NA	NA	hydrolase activity [GO:0016787]	GO:0016787	NA	NA	3.5.4.-	NA	NA
I2UNU3_ECOLX	-1.2	DegT/DnrJ/EryC1/StrS aminotransferase family protein	Cytoplasmic	I2UNU3	unreviewed	I2UNU3_ECOLX	DegT/DnrJ/EryC1/StrS aminotransferase family protein	EC40522_2361	Escherichia coli 4.0522	388	NA	NA	transaminase activity [GO:0008483]	GO:0008483	NA	NA	NA	NA	NA
CSPA_ECOLI	-1.2	Cold shock protein CspA	Cytoplasmic	P0A9X9	reviewed	CSPA_ECOLI	Cold shock protein CspA (CSP-A) (7.4 kDa cold shock protein) (CS7.4)	cspA cspS b3556 JW3525	Escherichia coli (strain K12)	70	negative regulation of termination of DNA-templated transcription [GO:0060567]; positive regulation of DNA-templated transcription [GO:0045893]; regulation of gene expression [GO:0010468]; response to cold [GO:0009409]	cytosol [GO:0005829]	DNA binding [GO:0003677]; nucleic acid binding [GO:0003676]; RNA binding [GO:0003723]; single-stranded DNA binding [GO:0003697]; single-stranded RNA binding [GO:0003727]; transcription antitermination factor activity, RNA binding [GO:0001072]	GO:0001072; GO:0003676; GO:0003677; GO:0003697; GO:0003723; GO:0003727; GO:0005829; GO:0009409; GO:0010468; GO:0045893; GO:0060567	2404279; 1597410; 8041620; 9278503; 16738553; 9439003; 1961761; 8898389; 9298644; 7515185; 9692981; 8197194	NA	NA	FUNCTION: Binds to and stimulates the transcription of the CCAAT-containing, cold-shock-inducible promoters of the H-NS and GyrA proteins. Binds also to the inverted repeat 5'-ATTGG-3'. {ECO:0000269|PubMed:1961761}.	NA
APHA_ECOLI	-1.1	Class B acid phosphatase	Unknown	P0AE22	reviewed	APHA_ECOLI	Class B acid phosphatase (CBAP) (EC 3.1.3.2)	aphA napA yjbP b4055 JW4015	Escherichia coli (strain K12)	237	NA	outer membrane-bounded periplasmic space [GO:0030288]	acid phosphatase activity [GO:0003993]; identical protein binding [GO:0042802]; L-phosphoserine phosphatase activity [GO:0036424]; magnesium ion binding [GO:0000287]	GO:0000287; GO:0003993; GO:0030288; GO:0036424; GO:0042802	9011040; 8265357; 9278503; 16738553; 9298646; 12777773; 16297670; 14687572; 16330049; 18845157	NA	3.1.3.2	FUNCTION: Dephosphorylates several organic phosphate monoesters including 3'- and 5'-nucleotides, 2'-deoxy-5'-nucleotides, pNPP, phenyl phosphate, glycerol 2-phosphate, ribose 5-phosphate, O-phospho-L-amino acids and phytic acid, showing the highest activity with aryl phosphoesters (pNPP, phenyl phosphate and O-phospho-L-tyrosine), and to a lesser extent with 3'- and 5'-nucleotides. No activity t…	NA
YDFZ_ECOLI	-1.1	Putative selenoprotein YdfZ	Unknown	P64463	reviewed	YDFZ_ECOLI	Putative selenoprotein YdfZ	ydfZ b1541 JW1534	Escherichia coli (strain K12)	67	NA	cytosol [GO:0005829]	NA	GO:0005829	9278503; 16738553; 12084818	NA	NA	NA	NA
DCYD_ECOLI	-1.1	D-cysteine desulfhydrase	Cytoplasmic	P76316	reviewed	DCYD_ECOLI	D-cysteine desulfhydrase (EC 4.4.1.15)	dcyD yedO b1919 JW5313	Escherichia coli (strain K12)	328	cellular response to sulfur starvation [GO:0010438]; D-amino acid metabolic process [GO:0046416]; D-cysteine catabolic process [GO:0019447]; sulfur compound metabolic process [GO:0006790]; sulfur utilization [GO:0006791]	cytosol [GO:0005829]	3-chloro-D-alanine dehydrochlorinase activity [GO:0019149]; D-cysteine desulfhydrase activity [GO:0019148]; pyridoxal phosphate binding [GO:0030170]	GO:0005829; GO:0006790; GO:0006791; GO:0010438; GO:0019148; GO:0019149; GO:0019447; GO:0030170; GO:0046416	9097040; 9278503; 16738553; 11527960; 3908101	P0A761	4.4.1.15	FUNCTION: Catalyzes the alpha,beta-elimination reaction of D-cysteine and of several D-cysteine derivatives. It could be a defense mechanism against D-cysteine. Can also catalyze the degradation of 3-chloro-D-alanine. {ECO:0000255|HAMAP-Rule:MF_01045, ECO:0000269|PubMed:3908101}.	NA
FDOG_ECOLI	-1.1	Formate dehydrogenase-O major subunit	Periplasmic	P32176	reviewed	FDOG_ECOLI	Formate dehydrogenase-O major subunit (EC 1.17.1.9) (Aerobic formate dehydrogenase major subunit) (FDH-Z subunit alpha) (Formate dehydrogenase-O subunit alpha)	fdoG b3894 JW3865	Escherichia coli (strain K12)	1016	anaerobic electron transport chain [GO:0019645]; anaerobic respiration [GO:0009061]; cellular respiration [GO:0045333]; cellular response to DNA damage stimulus [GO:0006974]; formate oxidation [GO:0015944]; heme oxidation [GO:0006788]	cytosol [GO:0005829]; formate dehydrogenase complex [GO:0009326]; membrane [GO:0016020]; periplasmic space [GO:0042597]	4 iron, 4 sulfur cluster binding [GO:0051539]; electron transfer activity [GO:0009055]; formate dehydrogenase (cytochrome-c-553) activity [GO:0047111]; formate dehydrogenase (NAD+) activity [GO:0008863]; formate dehydrogenase (quinone) activity [GO:0036397]; molybdenum ion binding [GO:0030151]; molybdopterin cofactor binding [GO:0043546]	GO:0005829; GO:0006788; GO:0006974; GO:0008863; GO:0009055; GO:0009061; GO:0009326; GO:0015944; GO:0016020; GO:0019645; GO:0030151; GO:0036397; GO:0042597; GO:0043546; GO:0045333; GO:0047111; GO:0051539	8346018; 9278503; 16738553; 8522521; 17218314	P13024	1.17.1.9	FUNCTION: Allows to use formate as major electron donor during aerobic respiration. Subunit alpha possibly forms the active site.	NA
A0A0H2W190_SHIFL	-1.1	Inorganic pyrophosphatase	Cytoplasmic	A0A0H2W190	unreviewed	A0A0H2W190_SHIFL	Inorganic pyrophosphatase (EC 3.6.1.1) (Pyrophosphate phospho-hydrolase) (PPase)	ppa SF4264	Shigella flexneri	176	phosphate-containing compound metabolic process [GO:0006796]	cytoplasm [GO:0005737]	inorganic diphosphate phosphatase activity [GO:0004427]; magnesium ion binding [GO:0000287]	GO:0000287; GO:0004427; GO:0005737; GO:0006796	12384590	NA	3.6.1.1	FUNCTION: Catalyzes the hydrolysis of inorganic pyrophosphate (PPi) forming two phosphate ions. {ECO:0000256|HAMAP-Rule:MF_00209}.	NA
PFLB_ECOLI	-1.1	Formate acetyltransferase 1	Cytoplasmic	P09373	reviewed	PFLB_ECOLI	Formate acetyltransferase 1 (EC 2.3.1.54) (Pyruvate formate-lyase 1)	pflB pfl b0903 JW0886	Escherichia coli (strain K12)	760	glucose metabolic process [GO:0006006]; threonine catabolic process [GO:0006567]	cytosol [GO:0005829]; membrane [GO:0016020]	formate C-acetyltransferase activity [GO:0008861]	GO:0005829; GO:0006006; GO:0006567; GO:0008861; GO:0016020	3053170; 8905232; 9278503; 16738553; 2651404; 4615902; 1310545; 9629924; 9298644; 18723842; 21151122; 24887098; 10504733	P15082; P0A858	2.3.1.54	FUNCTION: Catalyzes the conversion of pyruvate to formate and acetyl-CoA (PubMed:4615902). In addition, may be involved in the control of the activity of the formate channel FocA, via direct interaction with FocA (PubMed:24887098). {ECO:0000269|PubMed:24887098, ECO:0000269|PubMed:4615902}.	PATHWAY: Fermentation; pyruvate fermentation; formate from pyruvate: step 1/1.
W1W747_ECOLX	-1.1	Maltose operon periplasmic protein (Fragment)	Periplasmic	W1W747	unreviewed	W1W747_ECOLX	Maltose operon periplasmic protein	Q609_ECAC02674G0001	Escherichia coli DORA_A_5_14_21	158	carbohydrate transport [GO:0008643]	periplasmic space [GO:0042597]	NA	GO:0008643; GO:0042597	NA	NA	NA	NA	NA
A0A377A742_ECOLX	-1.1	Peptidase B (Aminopeptidase B)	Cytoplasmic	A0A377A742	unreviewed	A0A377A742_ECOLX	Peptidase B (Aminopeptidase B) (EC 3.4.11.23)	pepB_2 NCTC8179_04417	Escherichia coli	96	proteolysis [GO:0006508]	cytoplasm [GO:0005737]	manganese ion binding [GO:0030145]; metalloaminopeptidase activity [GO:0070006]	GO:0005737; GO:0006508; GO:0030145; GO:0070006	NA	NA	3.4.11.23	NA	NA
OPPA_ECOLI	-1.1	Periplasmic oligopeptide-binding protein	Periplasmic	P23843	reviewed	OPPA_ECOLI	Periplasmic oligopeptide-binding protein	oppA b1243 JW1235	Escherichia coli (strain K12)	543	chaperone-mediated protein folding [GO:0061077]; oligopeptide import across plasma membrane [GO:0140205]; oligopeptide transport [GO:0006857]; peptide transport [GO:0015833]; protein transport [GO:0015031]; response to heat [GO:0009408]	ATP-binding cassette (ABC) transporter complex, substrate-binding subunit-containing [GO:0055052]; membrane [GO:0016020]; outer membrane-bounded periplasmic space [GO:0030288]	oligopeptide binding [GO:1900750]; peptide transmembrane transporter activity [GO:1904680]	GO:0006857; GO:0009408; GO:0015031; GO:0015833; GO:0016020; GO:0030288; GO:0055052; GO:0061077; GO:0140205; GO:1900750; GO:1904680	2187863; 9097039; 9278503; 16738553; 2015910; 9298646; 9600841	NA	NA	FUNCTION: This protein is a component of the oligopeptide permease, a binding protein-dependent transport system, it binds peptides up to five amino acids long with high affinity.	NA
FABA_ECOLI	-1.1	3-hydroxydecanoyl-[acyl-carrier-protein] dehydratase	Cytoplasmic	P0A6Q3	reviewed	FABA_ECOLI	3-hydroxydecanoyl-[acyl-carrier-protein] dehydratase (EC 4.2.1.59) (3-hydroxyacyl-[acyl-carrier-protein] dehydratase FabA) (Beta-hydroxydecanoyl thioester dehydrase) (Trans-2-decenoyl-[acyl-carrier-protein] isomerase) (EC 5.3.3.14)	fabA b0954 JW0937	Escherichia coli (strain K12)	172	fatty acid biosynthetic process [GO:0006633]	cytosol [GO:0005829]	(3R)-hydroxymyristoyl-[acyl-carrier-protein] dehydratase activity [GO:0008659]; 3-hydroxydecanoyl-[acyl-carrier-protein] dehydratase activity [GO:0008693]; 3-hydroxyoctanoyl-[acyl-carrier-protein] dehydratase activity [GO:0047451]; 3-hydroxypalmitoyl-[acyl-carrier-protein] dehydratase activity [GO:0004317]; trans-2-decenoyl-acyl-carrier-protein isomerase activity [GO:0034017]	GO:0004317; GO:0005829; GO:0006633; GO:0008659; GO:0008693; GO:0034017; GO:0047451	2832401; 1505031; 8905232; 9278503; 16738553; 7592873; 8808925; 8910376; 9298644; 10629181; 11859088; 21276098; 8805534	NA	4.2.1.59; 5.3.3.14	FUNCTION: Necessary for the introduction of cis unsaturation into fatty acids (PubMed:8910376). Catalyzes the dehydration of (3R)-3-hydroxydecanoyl-ACP to E-(2)-decenoyl-ACP and then its isomerization to Z-(3)-decenoyl-ACP (PubMed:8910376). Can catalyze the dehydratase reaction for beta-hydroxyacyl-ACPs with saturated chain lengths up to 16:0, being most active on intermediate chain length (PubMe…	PATHWAY: Lipid metabolism; fatty acid biosynthesis.
MDH_ECOLI	-1	Malate dehydrogenase	Unknown	P61889	reviewed	MDH_ECOLI	Malate dehydrogenase (EC 1.1.1.37)	mdh b3236 JW3205	Escherichia coli (strain K12)	312	anaerobic respiration [GO:0009061]; fermentation [GO:0006113]; glycolytic process [GO:0006096]; malate metabolic process [GO:0006108]; tricarboxylic acid cycle [GO:0006099]	cytoplasm [GO:0005737]; cytosol [GO:0005829]; extrinsic component of membrane [GO:0019898]; membrane [GO:0016020]	L-malate dehydrogenase activity [GO:0030060]; malate dehydrogenase activity [GO:0016615]; oxidoreductase activity [GO:0016491]	GO:0005737; GO:0005829; GO:0006096; GO:0006099; GO:0006108; GO:0006113; GO:0009061; GO:0016020; GO:0016491; GO:0016615; GO:0019898; GO:0030060	3299262; 3322223; 9278503; 16738553; 2993232; 7028159; 9298646; 9190829; 8506346; 8670822; 9600841; 8108402; 9199437; 11214793; 9298644; 1507230; 8331658; 11389141	NA	1.1.1.37	FUNCTION: Catalyzes the reversible oxidation of malate to oxaloacetate. {ECO:0000255|HAMAP-Rule:MF_01516, ECO:0000269|PubMed:2993232, ECO:0000269|PubMed:7028159}.	NA
W1F7Q9_ECOLX	-1	Aspartate-semialdehyde dehydrogenase	Cytoplasmic	W1F7Q9	unreviewed	W1F7Q9_ECOLX	Aspartate-semialdehyde dehydrogenase (EC 1.2.1.11)	NA	Escherichia coli ISC7	298	isoleucine biosynthetic process [GO:0009097]; lysine biosynthetic process via diaminopimelate [GO:0009089]; methionine biosynthetic process [GO:0009086]; threonine biosynthetic process [GO:0009088]	NA	aspartate-semialdehyde dehydrogenase activity [GO:0004073]; NAD binding [GO:0051287]; NADP binding [GO:0050661]; protein dimerization activity [GO:0046983]	GO:0004073; GO:0009086; GO:0009088; GO:0009089; GO:0009097; GO:0046983; GO:0050661; GO:0051287	NA	NA	1.2.1.11	FUNCTION: Catalyzes the NADPH-dependent formation of L-aspartate-semialdehyde (L-ASA) by the reductive dephosphorylation of L-aspartyl-4-phosphate. {ECO:0000256|ARBA:ARBA00002492}.	PATHWAY: Amino-acid biosynthesis; L-lysine biosynthesis via DAP pathway; (S)-tetrahydrodipicolinate from L-aspartate: step 2/4. {ECO:0000256|ARBA:ARBA00005076}.; PATHWAY: Amino-acid biosynthesis; L-methionine biosynthesis via de novo pathway; L-homoserine from L-aspartate: step 2/3. {ECO:0000256|ARBA:ARBA00005021}.; PATHWAY: Amino-acid biosynthesis; L-threonine biosynthesis; L-threonine from L-as…
A0A377DRE8_ECOLX	-1	Putative nitroreductase	Unknown	A0A377DRE8	unreviewed	A0A377DRE8_ECOLX	Putative nitroreductase (EC 1.-.-.-)	ydjA_1 NCTC8500_02501	Escherichia coli	100	NA	NA	oxidoreductase activity [GO:0016491]	GO:0016491	NA	NA	1.-.-.-	NA	NA
F5P116_SHIFL	-1	Glycerol dehydrogenase	Cytoplasmic	F5P116	unreviewed	F5P116_SHIFL	Glycerol dehydrogenase (EC 1.1.1.6)	SFK227_4173	Shigella flexneri K-227	259	NA	NA	glycerol dehydrogenase [NAD+] activity [GO:0008888]; metal ion binding [GO:0046872]	GO:0008888; GO:0046872	NA	NA	1.1.1.6	NA	NA
