# Supplementary material for: Growth dynamics and protein-expression of Escherichia coli serotypes O26:H11, O111:H8 and O145:NM in the bovine rumen
Source: PLoS One. 2025 Jun 4;20(6):e0313978. doi: 10.1371/journal.pone.0313978 (PMC12136435; doi:10.1371/journal.pone.0313978)
Supplement: S5 Table — (XLSX) [file pone.0313978.s012.xlsx]

## Sheet: Sheet 1 - Table S5
Table S5
GO.ID	Term	Annotated	Significant	Expected	pval	GO_aspect	involved_genes
GO:0055085	transmembrane transport	27	11	3.85	0.00045	Biological Process	A0A377DUY0_ECOLX_A0A485JPY6_ECOLX_ACRB_ECOLI_BTUB_ECOLI_FEPA_ECOLI_HISJ_ECOLI_OMPF_ECOLI_OMPW_ECOLI_PTGCB_ECOLI_TOLC_ECOLI_W1F098_ECOLX
GO:0006811	ion transport	26	9	3.71	0.00602	Biological Process	A0A376KWW8_ECOLX_A0A377DUY0_ECOLX_BTUB_ECOLI_FEPA_ECOLI_GFCE_ECOLI_HISJ_ECOLI_LAMB_ECOLI_OMPF_ECOLI_TOLC_ECOLI
GO:0042255	ribosome assembly	22	8	3.14	0.00693	Biological Process	RL1_ECOLI_RL20_ECOLI_RL22_ECOLI_RL4_ECOLI_RL5_ECOLI_RS15_ECOLI_RS20_ECOLI_RS4_ECOLI
GO:0002181	cytoplasmic translation	32	10	4.56	0.00858	Biological Process	RL1_ECOLI_RL14_ECOLI_RL20_ECOLI_RL22_ECOLI_RL4_ECOLI_RL5_ECOLI_RS15_ECOLI_RS18_ECOLI_RS20_ECOLI_RS4_ECOLI
GO:0034220	ion transmembrane transport	15	6	2.14	0.0118	Biological Process	A0A377DUY0_ECOLX_BTUB_ECOLI_FEPA_ECOLI_HISJ_ECOLI_OMPF_ECOLI_TOLC_ECOLI
GO:0022618	ribonucleoprotein complex assembly	21	7	2.99	0.0196	Biological Process	RL1_ECOLI_RL20_ECOLI_RL22_ECOLI_RL5_ECOLI_RS15_ECOLI_RS20_ECOLI_RS4_ECOLI
GO:0071826	ribonucleoprotein complex subunit organization	21	7	2.99	0.0196	Biological Process	RL1_ECOLI_RL20_ECOLI_RL22_ECOLI_RL5_ECOLI_RS15_ECOLI_RS20_ECOLI_RS4_ECOLI
GO:0034645	cellular macromolecule biosynthetic process	96	24	13.69	0.02324	Biological Process	A0A229AGN3_ECOLX_A0A2X1J1B6_ECOLX_A0A2X1MVK9_ECOLX_A0A377C3N1_ECOLX_A0A377DYI8_ECOLX_A0A485JLJ4_ECOLX_A0A5B9ASM8_ECOLX_A0A8B4PR90_ECOLX_GMHA_ECOLI_LPOA_ECOLI_RL1_ECOLI_RL14_ECOLI_RL2_SHIDS_RL20_ECOLI_RL22_ECOLI_RL4_ECOLI_RL5_ECOLI_RS15_ECOLI_RS18_ECOLI_RS20_ECOLI_RS4_ECOLI_RS9_ESCF3_SYP_ECOLI_WZZB_ECOLI
GO:0071702	organic substance transport	33	9	4.7	0.03186	Biological Process	A0A485JPY6_ECOLX_BTUB_ECOLI_FEPA_ECOLI_HISJ_ECOLI_LAMB_ECOLI_LPTD_ECOLI_PTGCB_ECOLI_TOLC_ECOLI_W1F098_ECOLX
GO:0065008	regulation of biological quality	23	7	3.28	0.03256	Biological Process	A0A0H2V4T4_ECOL6_A0A2X1J1B6_ECOLX_FEPA_ECOLI_FHUA_ECOLI_HSLO_ECOLI_LPOA_ECOLI_RS4_ECOLI
GO:0065003	protein-containing complex assembly	34	9	4.85	0.0384	Biological Process	ADHE_ECOLI_GRPE_ECOLI_RL1_ECOLI_RL20_ECOLI_RL22_ECOLI_RL5_ECOLI_RS15_ECOLI_RS20_ECOLI_RS4_ECOLI
GO:0008643	carbohydrate transport	10	4	1.43	0.04061	Biological Process	A0A485JPY6_ECOLX_LAMB_ECOLI_PTGCB_ECOLI_W1F098_ECOLX
GO:0009059	macromolecule biosynthetic process	121	27	17.25	0.04511	Biological Process	A0A229AGN3_ECOLX_A0A2X1J1B6_ECOLX_A0A2X1MVK9_ECOLX_A0A377C3N1_ECOLX_A0A377DYI8_ECOLX_A0A485JLJ4_ECOLX_A0A5B9ASM8_ECOLX_A0A8B4PR90_ECOLX_GMHA_ECOLI_LPOA_ECOLI_PTGCB_ECOLI_RHO_ECOLI_RL1_ECOLI_RL14_ECOLI_RL2_SHIDS_RL20_ECOLI_RL22_ECOLI_RL4_ECOLI_RL5_ECOLI_RS15_ECOLI_RS18_ECOLI_RS20_ECOLI_RS4_ECOLI_RS9_ESCF3_SYP_ECOLI_W1W5Q0_ECOLX_WZZB_ECOLI
GO:0043933	protein-containing complex organization	46	11	6.56	0.04601	Biological Process	ADHE_ECOLI_GRPE_ECOLI_RL1_ECOLI_RL20_ECOLI_RL22_ECOLI_RL4_ECOLI_RL5_ECOLI_RS15_ECOLI_RS20_ECOLI_RS4_ECOLI_W1W5Q0_ECOLX
GO:0006508	proteolysis	26	7	3.71	0.06117	Biological Process	A0A3Q0N561_ECOLX_A0A484YMA4_ECOLX_DCP_ECOLI_DEGP_ECOLI_HSLU_ECOLI_I2UJY0_ECOLX_OMPT_ECOLI
GO:0043170	macromolecule metabolic process	178	34	25.37	0.08895	Biological Process	A0A229AGN3_ECOLX_A0A2X1J1B6_ECOLX_A0A2X1MVK9_ECOLX_A0A377C3N1_ECOLX_A0A377DYI8_ECOLX_A0A3Q0N561_ECOLX_A0A484YMA4_ECOLX_A0A485JLJ4_ECOLX_A0A5B9ASM8_ECOLX_A0A8B4PR90_ECOLX_DCP_ECOLI_DEGP_ECOLI_GMHA_ECOLI_HSLU_ECOLI_I2UJY0_ECOLX_LPOA_ECOLI_OMPT_ECOLI_PTGCB_ECOLI_RHO_ECOLI_RL1_ECOLI_RL14_ECOLI_RL2_SHIDS_RL20_ECOLI_RL22_ECOLI_RL4_ECOLI_RL5_ECOLI_RS15_ECOLI_RS18_ECOLI_RS20_ECOLI_RS4_ECOLI_RS9_ESCF3_SYP…
GO:0019538	protein metabolic process	122	26	17.39	0.09416	Biological Process	A0A229AGN3_ECOLX_A0A2X1MVK9_ECOLX_A0A377DYI8_ECOLX_A0A3Q0N561_ECOLX_A0A484YMA4_ECOLX_A0A485JLJ4_ECOLX_A0A5B9ASM8_ECOLX_A0A8B4PR90_ECOLX_DCP_ECOLI_DEGP_ECOLI_HSLU_ECOLI_I2UJY0_ECOLX_OMPT_ECOLI_RL1_ECOLI_RL14_ECOLI_RL2_SHIDS_RL20_ECOLI_RL22_ECOLI_RL4_ECOLI_RL5_ECOLI_RS15_ECOLI_RS18_ECOLI_RS20_ECOLI_RS4_ECOLI_RS9_ESCF3_SYP_ECOLI
GO:0098657	import into cell	13	4	1.85	0.09905	Biological Process	FEPA_ECOLI_HISJ_ECOLI_PTGCB_ECOLI_W1F098_ECOLX
GO:1902495	transmembrane transporter complex	23	11	3.98	0.00047	Cellular Component	A0A7U9AZ42_ECOLX_ACRB_ECOLI_BTUB_ECOLI_FEPA_ECOLI_FHUA_ECOLI_HISJ_ECOLI_NUOCD_ECOLI_NUOG_ECOLI_OMPF_ECOLI_PTGCB_ECOLI_TOLC_ECOLI
GO:0046930	pore complex	12	7	2.07	0.00134	Cellular Component	A0A376KWW8_ECOLX_A0A377DUY0_ECOLX_A0A485JPY6_ECOLX_BTUB_ECOLI_GFCE_ECOLI_LAMB_ECOLI_OMPF_ECOLI
GO:1990904	ribonucleoprotein complex	49	15	8.47	0.01043	Cellular Component	A0A229AGN3_ECOLX_A0A2X1MVK9_ECOLX_A0A5B9ASM8_ECOLX_RL1_ECOLI_RL14_ECOLI_RL2_SHIDS_RL20_ECOLI_RL22_ECOLI_RL4_ECOLI_RL5_ECOLI_RS15_ECOLI_RS18_ECOLI_RS20_ECOLI_RS4_ECOLI_RS9_ESCF3
GO:0031230	intrinsic component of cell outer membrane	13	6	2.25	0.01359	Cellular Component	BAMD_ECOLI_BTUB_ECOLI_FEPA_ECOLI_LAMB_ECOLI_OMPT_ECOLI_TOLC_ECOLI
GO:0044391	ribosomal subunit	33	11	5.7	0.01494	Cellular Component	RL1_ECOLI_RL14_ECOLI_RL2_SHIDS_RL20_ECOLI_RL22_ECOLI_RL4_ECOLI_RL5_ECOLI_RS15_ECOLI_RS18_ECOLI_RS20_ECOLI_RS4_ECOLI
GO:0005840	ribosome	51	15	8.81	0.01564	Cellular Component	A0A229AGN3_ECOLX_A0A2X1MVK9_ECOLX_A0A5B9ASM8_ECOLX_RL1_ECOLI_RL14_ECOLI_RL2_SHIDS_RL20_ECOLI_RL22_ECOLI_RL4_ECOLI_RL5_ECOLI_RS15_ECOLI_RS18_ECOLI_RS20_ECOLI_RS4_ECOLI_RS9_ESCF3
GO:0015934	large ribosomal subunit	18	7	3.11	0.02212	Cellular Component	RL1_ECOLI_RL14_ECOLI_RL2_SHIDS_RL20_ECOLI_RL22_ECOLI_RL4_ECOLI_RL5_ECOLI
GO:0071944	cell periphery	89	34	15.38	0.02894	Cellular Component	A0A0H2V4T4_ECOL6_A0A376KWW8_ECOLX_A0A376UFU4_ECOLX_A0A377DUY0_ECOLX_A0A3Q0N561_ECOLX_A0A4C3ABB4_ECOLX_ACRB_ECOLI_BAMD_ECOLI_BTUB_ECOLI_DEGP_ECOLI_FADL_ECOLI_FEPA_ECOLI_FHUA_ECOLI_GFCD_ECOLI_GFCE_ECOLI_HISJ_ECOLI_I2UJY0_ECOLX_LAMB_ECOLI_LPOA_ECOLI_LPTD_ECOLI_NARG_ECOLI_NUOCD_ECOLI_NUOG_ECOLI_OMPF_ECOLI_OMPT_ECOLI_OMPW_ECOLI_OMPX_ECOLI_PTGCB_ECOLI_SLYB_ECOLI_TOLC_ECOLI_W1EVD7_ECOLX_W1F098_ECOLX_WZZ…
GO:0022626	cytosolic ribosome	32	10	5.53	0.03249	Cellular Component	RL1_ECOLI_RL14_ECOLI_RL20_ECOLI_RL22_ECOLI_RL4_ECOLI_RL5_ECOLI_RS15_ECOLI_RS18_ECOLI_RS20_ECOLI_RS4_ECOLI
GO:0098552	side of membrane	12	5	2.07	0.03943	Cellular Component	ACRB_ECOLI_BAMD_ECOLI_LPOA_ECOLI_NARG_ECOLI_TOLC_ECOLI
GO:0031224	intrinsic component of membrane	74	26	12.79	0.05365	Cellular Component	A0A376KWW8_ECOLX_A0A376UFU4_ECOLX_A0A377DUY0_ECOLX_A0A485JPY6_ECOLX_A0A7U9AZ42_ECOLX_ACRB_ECOLI_BAMD_ECOLI_BTUB_ECOLI_FADL_ECOLI_FEPA_ECOLI_FHUA_ECOLI_GFCE_ECOLI_HISJ_ECOLI_I2UJY0_ECOLX_LAMB_ECOLI_NARG_ECOLI_NUOCD_ECOLI_NUOG_ECOLI_OMPF_ECOLI_OMPT_ECOLI_OMPW_ECOLI_OMPX_ECOLI_PTGCB_ECOLI_TOLC_ECOLI_W1F098_ECOLX_WZZB_ECOLI
GO:0022625	cytosolic large ribosomal subunit	17	6	2.94	0.05476	Cellular Component	RL1_ECOLI_RL14_ECOLI_RL20_ECOLI_RL22_ECOLI_RL4_ECOLI_RL5_ECOLI
GO:0043228	non-membrane-bounded organelle	59	15	10.2	0.05857	Cellular Component	A0A229AGN3_ECOLX_A0A2X1MVK9_ECOLX_A0A5B9ASM8_ECOLX_RL1_ECOLI_RL14_ECOLI_RL2_SHIDS_RL20_ECOLI_RL22_ECOLI_RL4_ECOLI_RL5_ECOLI_RS15_ECOLI_RS18_ECOLI_RS20_ECOLI_RS4_ECOLI_RS9_ESCF3
GO:0043232	intracellular non-membrane-bounded organelle	59	15	10.2	0.05857	Cellular Component	A0A229AGN3_ECOLX_A0A2X1MVK9_ECOLX_A0A5B9ASM8_ECOLX_RL1_ECOLI_RL14_ECOLI_RL2_SHIDS_RL20_ECOLI_RL22_ECOLI_RL4_ECOLI_RL5_ECOLI_RS15_ECOLI_RS18_ECOLI_RS20_ECOLI_RS4_ECOLI_RS9_ESCF3
GO:0016021	integral component of membrane	70	25	12.1	0.06782	Cellular Component	A0A376KWW8_ECOLX_A0A376UFU4_ECOLX_A0A377DUY0_ECOLX_A0A485JPY6_ECOLX_A0A7U9AZ42_ECOLX_ACRB_ECOLI_BTUB_ECOLI_FADL_ECOLI_FEPA_ECOLI_FHUA_ECOLI_GFCE_ECOLI_HISJ_ECOLI_I2UJY0_ECOLX_LAMB_ECOLI_NARG_ECOLI_NUOCD_ECOLI_NUOG_ECOLI_OMPF_ECOLI_OMPT_ECOLI_OMPW_ECOLI_OMPX_ECOLI_PTGCB_ECOLI_TOLC_ECOLI_W1F098_ECOLX_WZZB_ECOLI
GO:0009986	cell surface	10	4	1.73	0.07552	Cellular Component	ACRB_ECOLI_B7MMG5_ECO45_I2UJY0_ECOLX_TOLC_ECOLI
GO:0043226	organelle	63	15	10.89	0.09783	Cellular Component	A0A229AGN3_ECOLX_A0A2X1MVK9_ECOLX_A0A5B9ASM8_ECOLX_RL1_ECOLI_RL14_ECOLI_RL2_SHIDS_RL20_ECOLI_RL22_ECOLI_RL4_ECOLI_RL5_ECOLI_RS15_ECOLI_RS18_ECOLI_RS20_ECOLI_RS4_ECOLI_RS9_ESCF3
GO:0043229	intracellular organelle	63	15	10.89	0.09783	Cellular Component	A0A229AGN3_ECOLX_A0A2X1MVK9_ECOLX_A0A5B9ASM8_ECOLX_RL1_ECOLI_RL14_ECOLI_RL2_SHIDS_RL20_ECOLI_RL22_ECOLI_RL4_ECOLI_RL5_ECOLI_RS15_ECOLI_RS18_ECOLI_RS20_ECOLI_RS4_ECOLI_RS9_ESCF3
GO:0003735	structural constituent of ribosome	50	15	6.49	0.0007	Molecular Function	A0A229AGN3_ECOLX_A0A2X1MVK9_ECOLX_A0A5B9ASM8_ECOLX_RL1_ECOLI_RL14_ECOLI_RL2_SHIDS_RL20_ECOLI_RL22_ECOLI_RL4_ECOLI_RL5_ECOLI_RS15_ECOLI_RS18_ECOLI_RS20_ECOLI_RS4_ECOLI_RS9_ESCF3
GO:0019843	rRNA binding	37	12	4.8	0.0012	Molecular Function	A0A229AGN3_ECOLX_RL1_ECOLI_RL14_ECOLI_RL2_SHIDS_RL20_ECOLI_RL22_ECOLI_RL4_ECOLI_RL5_ECOLI_RS15_ECOLI_RS18_ECOLI_RS20_ECOLI_RS4_ECOLI
GO:0004175	endopeptidase activity	12	6	1.56	0.0019	Molecular Function	A0A3Q0N561_ECOLX_A0A484YMA4_ECOLX_DCP_ECOLI_DEGP_ECOLI_I2UJY0_ECOLX_OMPT_ECOLI
GO:0003729	mRNA binding	14	6	1.82	0.005	Molecular Function	A0A229AGN3_ECOLX_RL20_ECOLI_RL4_ECOLI_RS15_ECOLI_RS18_ECOLI_RS4_ECOLI
GO:0022804	active transmembrane transporter activity	14	6	1.82	0.005	Molecular Function	A0A7U9AZ42_ECOLX_BTUB_ECOLI_NUOCD_ECOLI_NUOG_ECOLI_PTGCB_ECOLI_W1F098_ECOLX
GO:0045182	translation regulator activity	10	4	1.3	0.0299	Molecular Function	RL20_ECOLI_RL4_ECOLI_RS15_ECOLI_RS4_ECOLI
GO:0098772	molecular function regulator activity	10	4	1.3	0.0299	Molecular Function	GRPE_ECOLI_LPOA_ECOLI_RL4_ECOLI_RS20_ECOLI
GO:0022857	transmembrane transporter activity	47	19	6.1	0.039	Molecular Function	A0A0H2V4T4_ECOL6_A0A376KWW8_ECOLX_A0A377DUY0_ECOLX_A0A485JPY6_ECOLX_A0A7U9AZ42_ECOLX_ACRB_ECOLI_B7LL07_ESCF3_BTUB_ECOLI_FADL_ECOLI_FEPA_ECOLI_FHUA_ECOLI_GFCE_ECOLI_LAMB_ECOLI_NUOCD_ECOLI_NUOG_ECOLI_OMPF_ECOLI_PTGCB_ECOLI_TOLC_ECOLI_W1F098_ECOLX
GO:0005215	transporter activity	47	19	6.1	0.039	Molecular Function	A0A0H2V4T4_ECOL6_A0A376KWW8_ECOLX_A0A377DUY0_ECOLX_A0A485JPY6_ECOLX_A0A7U9AZ42_ECOLX_ACRB_ECOLI_B7LL07_ESCF3_BTUB_ECOLI_FADL_ECOLI_FEPA_ECOLI_FHUA_ECOLI_GFCE_ECOLI_LAMB_ECOLI_NUOCD_ECOLI_NUOG_ECOLI_OMPF_ECOLI_PTGCB_ECOLI_TOLC_ECOLI_W1F098_ECOLX
GO:0015399	primary active transmembrane transporter activity	11	4	1.43	0.0424	Molecular Function	A0A7U9AZ42_ECOLX_BTUB_ECOLI_NUOCD_ECOLI_NUOG_ECOLI
GO:0005515	protein binding	100	18	12.98	0.0729	Molecular Function	ACRB_ECOLI_ADHE_ECOLI_BTUB_ECOLI_CDD_ECOLI_DEGP_ECOLI_FEPA_ECOLI_FHUA_ECOLI_G6PI_ECOLI_GRPE_ECOLI_HDHA_ECOLI_HSLO_ECOLI_HSLU_ECOLI_OMPF_ECOLI_RHO_ECOLI_STPA_ECOLI_TOLC_ECOLI_YCDX_ECOLI_ZAPB_ECOLI
