# Supplementary material for: Growth dynamics and protein-expression of Escherichia coli serotypes O26:H11, O111:H8 and O145:NM in the bovine rumen
Source: PLoS One. 2025 Jun 4;20(6):e0313978. doi: 10.1371/journal.pone.0313978 (PMC12136435; doi:10.1371/journal.pone.0313978)
Supplement: S6 Table — (XLSX) [file pone.0313978.s013.xlsx]

## Sheet: Sheet 1 - Table S6
Table S6
GO.ID	Term	Annotated	Significant	Expected	pval	GO_aspect	involved_genes
GO:0055086	nucleobase-containing small molecule metabolic process	64	36	20.7	0.0018	Biological Process	A0A0H2V2H8_SHIFL_A0A2W6QBS2_ECOLX_A0A2X3LVH8_ECOLX_A0A376TLW1_ECOLX_A0A377C6P1_ECOLX_A0A377DEH7_ECOLX_A0A660GL98_ECOLX_ACKA_ECOLI_ATPB_ECOLI_DEOB_ECOLI_DEOC_ECOLI_DEOD_ECOLI_DUT_ECOLI_ENO_ECOLI_GLMM_ECOLI_GLMS_ECOLI_GLMU_ECOLI_GUAA_ECOLI_HLDD_ECOLI_KPYK1_ECOLI_KPYK2_ECOLI_MANA_ECOLI_MDH_ECOLI_ODO2_ECOLI_ODP2_ECOLI_PGK_ECOLI_PTA_ECOLI_PURA_ECOLI_PYRB_ECOLI_RIR2_ECOLI_SUCC_ECOLI_TPIS_ECOLI_UDP_ECOL…
GO:0009152	purine ribonucleotide biosynthetic process	18	12	5.82	0.0025	Biological Process	A0A0H2V2H8_SHIFL_A0A2X3LVH8_ECOLX_A0A376TLW1_ECOLX_A0A377C6P1_ECOLX_A0A660GL98_ECOLX_ACKA_ECOLI_ATPB_ECOLI_GUAA_ECOLI_ODP2_ECOLI_PTA_ECOLI_PURA_ECOLI_W1F7S9_ECOLX
GO:0006637	acyl-CoA metabolic process	10	8	3.23	0.0025	Biological Process	A0A0H2V2H8_SHIFL_A0A2X3LVH8_ECOLX_A0A376TLW1_ECOLX_ACKA_ECOLI_ODO2_ECOLI_ODP2_ECOLI_PTA_ECOLI_SUCC_ECOLI
GO:0044272	sulfur compound biosynthetic process	12	9	3.88	0.0027	Biological Process	A0A0H2V2H8_SHIFL_A0A2X3LVH8_ECOLX_A0A376TLW1_ECOLX_A0A376Y376_ECOLX_ACKA_ECOLI_CYSK_ECOLI_ODP2_ECOLI_PTA_ECOLI_W1F7Q9_ECOLX
GO:0006631	fatty acid metabolic process	12	9	3.88	0.0027	Biological Process	A0A0H2V2H8_SHIFL_A0A0H2YVT3_ECOK1_A0A2X3KDR7_ECOLX_A0A376RLV2_ECOLX_A0A376TLW1_ECOLX_ACKA_ECOLI_ACNB_ECOLI_FABA_ECOLI_PTA_ECOLI
GO:1901605	alpha-amino acid metabolic process	35	19	11.32	0.0044	Biological Process	A0A2W6QBS2_ECOLX_A0A377K8J8_ECOLX_ASPA_ECOLI_CYSK_ECOLI_DCYD_ECOLI_DHE4_ECOLI_GCSP_ECOLI_GLMS_ECOLI_GRCA_ECOLI_GUAA_ECOLI_HINT_ECOLI_LEU3_ECOLI_ODO2_ECOLI_PFLB_ECOLI_PROA_ECOLI_PTA_ECOLI_SYS_ECOLI_TNAA_ECOLI_W1F7Q9_ECOLX
GO:0006099	tricarboxylic acid cycle	19	12	6.14	0.0048	Biological Process	A0A2B7LL68_9ESCH_ACEA_ECOLI_ACNA_ECOLI_ACNB_ECOLI_ASPA_ECOLI_FUMA_ECOLI_MDH_ECOLI_ODO1_ECOLI_ODO2_ECOLI_SDHB_ECOLI_SUCC_ECOLI_SUCD_ECOLI
GO:0044248	cellular catabolic process	51	25	16.49	0.0065	Biological Process	ACNB_ECOLI_DCYD_ECOLI_DEOB_ECOLI_DEOC_ECOLI_DEOD_ECOLI_DUT_ECOLI_ENO_ECOLI_EX7S_ECOLI_FDOG_ECOLI_GCSP_ECOLI_GPR_ECOLI_GRCA_ECOLI_HINT_ECOLI_KATG_ECOLI_MHPC_ECOLI_ODO2_ECOLI_ODP2_ECOLI_PFLB_ECOLI_PNP_ECOLI_PTA_ECOLI_TNAA_ECOLI_TPIS_ECOLI_TREC_ECOLI_UDP_ECOLI_UXAB_ECOLI
GO:0072330	monocarboxylic acid biosynthetic process	11	8	3.56	0.0066	Biological Process	A0A0H2V2H8_SHIFL_A0A0H2YVT3_ECOK1_A0A2X3KDR7_ECOLX_A0A376RLV2_ECOLX_A0A376TLW1_ECOLX_ACKA_ECOLI_FABA_ECOLI_PTA_ECOLI
GO:0018130	heterocycle biosynthetic process	82	41	26.52	0.0066	Biological Process	A0A0H2V2H8_SHIFL_A0A2W6QBS2_ECOLX_A0A2X1LCI4_ECOLX_A0A2X3LVH8_ECOLX_A0A370V2B8_9ESCH_A0A376TLW1_ECOLX_A0A376WNV4_ECOLX_A0A377C6P1_ECOLX_A0A377K8J8_ECOLX_A0A377MT69_ECOLX_A0A660GL98_ECOLX_ACKA_ECOLI_ATPB_ECOLI_CSPA_ECOLI_CSPC_ECOLI_CSPE_ECOLI_DUT_ECOLI_FOLX_ECOLI_GLMM_ECOLI_GLMS_ECOLI_GLMU_ECOLI_GUAA_ECOLI_GYRA_ECOLI_HEM2_ECOLI_HLDD_ECOLI_MANA_ECOLI_MOG_ECOLI_NUSA_ECOLI_ODP2_ECOLI_PROA_ECOLI_PTA_E…
GO:0019438	aromatic compound biosynthetic process	74	38	23.93	0.0069	Biological Process	A0A0H2V2H8_SHIFL_A0A2W6QBS2_ECOLX_A0A2X3LVH8_ECOLX_A0A370V2B8_9ESCH_A0A376TLW1_ECOLX_A0A376WNV4_ECOLX_A0A377C6P1_ECOLX_A0A377K8J8_ECOLX_A0A377MT69_ECOLX_A0A660GL98_ECOLX_ACKA_ECOLI_ATPB_ECOLI_CSPA_ECOLI_CSPC_ECOLI_CSPE_ECOLI_DUT_ECOLI_FOLX_ECOLI_GLMM_ECOLI_GLMS_ECOLI_GLMU_ECOLI_GUAA_ECOLI_GYRA_ECOLI_HEM2_ECOLI_HLDD_ECOLI_MANA_ECOLI_NUSA_ECOLI_ODP2_ECOLI_PTA_ECOLI_PURA_ECOLI_PYRB_ECOLI_RIR2_ECOLI_…
GO:0006418	tRNA aminoacylation for protein translation	20	12	6.47	0.0086	Biological Process	A0A2X1K217_ECOLX_A0A376P2K1_ECOLX_A0A484YYU9_ECOLX_SYA_ECOLI_SYD_ECOLI_SYFB_ECOLI_SYGB_ECOLI_SYI_ECOLI_SYL_ECOLI_SYN_ECOLI_SYS_ECOLI_SYV_ECOLI
GO:1901362	organic cyclic compound biosynthetic process	83	41	26.84	0.0087	Biological Process	A0A0H2V2H8_SHIFL_A0A2W6QBS2_ECOLX_A0A2X1LCI4_ECOLX_A0A2X3LVH8_ECOLX_A0A370V2B8_9ESCH_A0A376TLW1_ECOLX_A0A376WNV4_ECOLX_A0A377C6P1_ECOLX_A0A377K8J8_ECOLX_A0A377MT69_ECOLX_A0A660GL98_ECOLX_ACKA_ECOLI_ATPB_ECOLI_CSPA_ECOLI_CSPC_ECOLI_CSPE_ECOLI_DUT_ECOLI_FOLX_ECOLI_GLMM_ECOLI_GLMS_ECOLI_GLMU_ECOLI_GUAA_ECOLI_GYRA_ECOLI_HEM2_ECOLI_HLDD_ECOLI_MANA_ECOLI_MOG_ECOLI_NUSA_ECOLI_ODP2_ECOLI_PROA_ECOLI_PTA_E…
GO:0044270	cellular nitrogen compound catabolic process	16	10	5.17	0.0114	Biological Process	DEOB_ECOLI_DEOC_ECOLI_DEOD_ECOLI_DUT_ECOLI_ENO_ECOLI_EX7S_ECOLI_FDOG_ECOLI_PNP_ECOLI_TNAA_ECOLI_UDP_ECOLI
GO:0046700	heterocycle catabolic process	16	10	5.17	0.0114	Biological Process	DEOB_ECOLI_DEOC_ECOLI_DEOD_ECOLI_DUT_ECOLI_ENO_ECOLI_EX7S_ECOLI_FDOG_ECOLI_PNP_ECOLI_TNAA_ECOLI_UDP_ECOLI
GO:0034654	nucleobase-containing compound biosynthetic process	68	35	21.99	0.013	Biological Process	A0A0H2V2H8_SHIFL_A0A2W6QBS2_ECOLX_A0A2X3LVH8_ECOLX_A0A370V2B8_9ESCH_A0A376TLW1_ECOLX_A0A376WNV4_ECOLX_A0A377C6P1_ECOLX_A0A377MT69_ECOLX_A0A660GL98_ECOLX_ACKA_ECOLI_ATPB_ECOLI_CSPA_ECOLI_CSPC_ECOLI_CSPE_ECOLI_DUT_ECOLI_GLMM_ECOLI_GLMS_ECOLI_GLMU_ECOLI_GUAA_ECOLI_GYRA_ECOLI_HLDD_ECOLI_MANA_ECOLI_NUSA_ECOLI_ODP2_ECOLI_PTA_ECOLI_PURA_ECOLI_PYRB_ECOLI_RIR2_ECOLI_RPOC_ECOLI_SSPA_ECOLI_SYA_ECOLI_SYS_ECO…
GO:0009123	nucleoside monophosphate metabolic process	12	8	3.88	0.0143	Biological Process	A0A377C6P1_ECOLX_A0A660GL98_ECOLX_DUT_ECOLI_GUAA_ECOLI_PURA_ECOLI_PYRB_ECOLI_UDP_ECOLI_W1F7S9_ECOLX
GO:0009124	nucleoside monophosphate biosynthetic process	12	8	3.88	0.0143	Biological Process	A0A377C6P1_ECOLX_A0A660GL98_ECOLX_DUT_ECOLI_GUAA_ECOLI_PURA_ECOLI_PYRB_ECOLI_UDP_ECOLI_W1F7S9_ECOLX
GO:0009063	cellular amino acid catabolic process	12	8	3.88	0.0143	Biological Process	DCYD_ECOLI_GCSP_ECOLI_GRCA_ECOLI_HINT_ECOLI_ODO2_ECOLI_PFLB_ECOLI_PTA_ECOLI_TNAA_ECOLI
GO:1901606	alpha-amino acid catabolic process	12	8	3.88	0.0143	Biological Process	DCYD_ECOLI_GCSP_ECOLI_GRCA_ECOLI_HINT_ECOLI_ODO2_ECOLI_PFLB_ECOLI_PTA_ECOLI_TNAA_ECOLI
GO:1901575	organic substance catabolic process	70	31	22.64	0.016	Biological Process	ACNB_ECOLI_BGLX_ECOLI_DCYD_ECOLI_DEOB_ECOLI_DEOC_ECOLI_DEOD_ECOLI_DUT_ECOLI_ENO_ECOLI_EX7S_ECOLI_FDOG_ECOLI_GCSP_ECOLI_GPR_ECOLI_GRCA_ECOLI_HINT_ECOLI_KPYK1_ECOLI_KPYK2_ECOLI_MANA_ECOLI_MDH_ECOLI_MHPC_ECOLI_ODO2_ECOLI_ODP2_ECOLI_PFLB_ECOLI_PGK_ECOLI_PNP_ECOLI_PTA_ECOLI_SSPB_ECOLI_TNAA_ECOLI_TPIS_ECOLI_TREC_ECOLI_UDP_ECOLI_UXAB_ECOLI
GO:1901137	carbohydrate derivative biosynthetic process	45	26	14.55	0.0161	Biological Process	A0A0H2V2H8_SHIFL_A0A0H2YVT3_ECOK1_A0A2W6QBS2_ECOLX_A0A2X3LVH8_ECOLX_A0A376TLW1_ECOLX_A0A377C6P1_ECOLX_A0A660GL98_ECOLX_ACKA_ECOLI_ATPB_ECOLI_DEOB_ECOLI_DUT_ECOLI_GLMM_ECOLI_GLMS_ECOLI_GLMU_ECOLI_GUAA_ECOLI_HLDD_ECOLI_MANA_ECOLI_ODP2_ECOLI_PTA_ECOLI_PURA_ECOLI_PYRB_ECOLI_RIR2_ECOLI_TPIS_ECOLI_UDP_ECOLI_W1F7S9_ECOLX_XDHD_ECOLI
GO:1901361	organic cyclic compound catabolic process	19	11	6.14	0.0171	Biological Process	DEOB_ECOLI_DEOC_ECOLI_DEOD_ECOLI_DUT_ECOLI_ENO_ECOLI_EX7S_ECOLI_FDOG_ECOLI_MHPC_ECOLI_PNP_ECOLI_TNAA_ECOLI_UDP_ECOLI
GO:0019439	aromatic compound catabolic process	19	11	6.14	0.0171	Biological Process	DEOB_ECOLI_DEOC_ECOLI_DEOD_ECOLI_DUT_ECOLI_ENO_ECOLI_EX7S_ECOLI_FDOG_ECOLI_MHPC_ECOLI_PNP_ECOLI_TNAA_ECOLI_UDP_ECOLI
GO:0005975	carbohydrate metabolic process	64	28	20.7	0.0269	Biological Process	A0A0H2YVT3_ECOK1_A0A484WSY4_ECOLX_A0A6N8R6C7_ECOLX_A0A8I0NK89_ECOLX_ACEA_ECOLI_ACNA_ECOLI_ACNB_ECOLI_BGLX_ECOLI_DEOC_ECOLI_E1JG83_ECOLX_ENO_ECOLI_GLGC_ECOLI_GLMM_ECOLI_GLMS_ECOLI_GLMU_ECOLI_HLDD_ECOLI_KPYK1_ECOLI_KPYK2_ECOLI_MANA_ECOLI_MDH_ECOLI_ODP2_ECOLI_PCKA_ECOLI_PFLB_ECOLI_PGK_ECOLI_PPSA_ECOLI_TPIS_ECOLI_TREC_ECOLI_UXAB_ECOLI
GO:0009161	ribonucleoside monophosphate metabolic process	11	7	3.56	0.0311	Biological Process	A0A377C6P1_ECOLX_A0A660GL98_ECOLX_GUAA_ECOLI_PURA_ECOLI_PYRB_ECOLI_UDP_ECOLI_W1F7S9_ECOLX
GO:0009156	ribonucleoside monophosphate biosynthetic process	11	7	3.56	0.0311	Biological Process	A0A377C6P1_ECOLX_A0A660GL98_ECOLX_GUAA_ECOLI_PURA_ECOLI_PYRB_ECOLI_UDP_ECOLI_W1F7S9_ECOLX
GO:1901135	carbohydrate derivative metabolic process	82	39	26.52	0.0373	Biological Process	A0A0H2V2H8_SHIFL_A0A0H2YVT3_ECOK1_A0A2W6QBS2_ECOLX_A0A2X3LVH8_ECOLX_A0A376TLW1_ECOLX_A0A377C6P1_ECOLX_A0A377DEH7_ECOLX_A0A660GL98_ECOLX_A0A8I0NK89_ECOLX_ACKA_ECOLI_ATPB_ECOLI_DEOB_ECOLI_DEOC_ECOLI_DEOD_ECOLI_DUT_ECOLI_E1JG83_ECOLX_ENO_ECOLI_GLMM_ECOLI_GLMS_ECOLI_GLMU_ECOLI_GUAA_ECOLI_HLDD_ECOLI_KPYK1_ECOLI_KPYK2_ECOLI_MANA_ECOLI_MDH_ECOLI_ODO2_ECOLI_ODP2_ECOLI_PGK_ECOLI_PTA_ECOLI_PURA_ECOLI_PYRB_…
GO:0016051	carbohydrate biosynthetic process	16	9	5.17	0.0388	Biological Process	A0A0H2YVT3_ECOK1_GLGC_ECOLI_GLMU_ECOLI_HLDD_ECOLI_MANA_ECOLI_PCKA_ECOLI_PGK_ECOLI_PPSA_ECOLI_TPIS_ECOLI
GO:0006457	protein folding	16	9	5.17	0.0388	Biological Process	A0A376D408_ECOLX_A0A377ASG4_ECOLX_CLPB_ECOLI_DNAK_ECOLI_HTPG_ECOLI_IF2_ECOLI_OPPA_ECOLI_SKP_ECOLI_TIG_ECOLI
GO:0032787	monocarboxylic acid metabolic process	46	24	14.88	0.0417	Biological Process	A0A0H2V2H8_SHIFL_A0A0H2YVT3_ECOK1_A0A2X3KDR7_ECOLX_A0A376RLV2_ECOLX_A0A376TLW1_ECOLX_A0A8I0NK89_ECOLX_ACEA_ECOLI_ACKA_ECOLI_ACNA_ECOLI_ACNB_ECOLI_E1JG83_ECOLX_ENO_ECOLI_FABA_ECOLI_FDOG_ECOLI_KPYK1_ECOLI_KPYK2_ECOLI_MDH_ECOLI_MHPC_ECOLI_ODP2_ECOLI_PGK_ECOLI_PPSA_ECOLI_PTA_ECOLI_TPIS_ECOLI_UXAB_ECOLI
GO:0006974	cellular response to DNA damage stimulus	26	13	8.41	0.0417	Biological Process	A0A376WNV4_ECOLX_DEOB_ECOLI_DEOC_ECOLI_DEOD_ECOLI_EX7S_ECOLI_FDOG_ECOLI_FRDA_ECOLI_GPR_ECOLI_HTPG_ECOLI_PURA_ECOLI_TREC_ECOLI_UDP_ECOLI_YGGE_ECOLI
GO:1901565	organonitrogen compound catabolic process	26	13	8.41	0.0417	Biological Process	DCYD_ECOLI_DEOD_ECOLI_DUT_ECOLI_FDOG_ECOLI_GCSP_ECOLI_GRCA_ECOLI_HINT_ECOLI_ODO2_ECOLI_PFLB_ECOLI_PTA_ECOLI_SSPB_ECOLI_TNAA_ECOLI_UDP_ECOLI
GO:0034655	nucleobase-containing compound catabolic process	14	8	4.53	0.0461	Biological Process	DEOB_ECOLI_DEOC_ECOLI_DEOD_ECOLI_DUT_ECOLI_ENO_ECOLI_EX7S_ECOLI_PNP_ECOLI_UDP_ECOLI
GO:0006950	response to stress	72	30	23.29	0.0461	Biological Process	A0A376WNV4_ECOLX_A0A3P6KEZ3_SHIDY_ACNA_ECOLI_CLPB_ECOLI_CSPA_ECOLI_DCYD_ECOLI_DEOB_ECOLI_DEOC_ECOLI_DEOD_ECOLI_DNAK_ECOLI_EX7S_ECOLI_FDOG_ECOLI_FRDA_ECOLI_GPR_ECOLI_HTPG_ECOLI_IF2_ECOLI_KATG_ECOLI_KPYK1_ECOLI_LEU3_ECOLI_NFUA_ECOLI_OPPA_ECOLI_PNP_ECOLI_PURA_ECOLI_RPOC_ECOLI_SSPA_ECOLI_TIG_ECOLI_TREC_ECOLI_UDP_ECOLI_W1EVA6_ECOLX_YGGE_ECOLI
GO:0006793	phosphorus metabolic process	92	42	29.75	0.049	Biological Process	A0A0H2V2H8_SHIFL_A0A0H2W190_SHIFL_A0A0H2YVT3_ECOK1_A0A2W6QBS2_ECOLX_A0A2X3LVH8_ECOLX_A0A376TLW1_ECOLX_A0A377C6P1_ECOLX_A0A660GL98_ECOLX_A0A8I0NK89_ECOLX_ACKA_ECOLI_ATPB_ECOLI_DEOB_ECOLI_DEOC_ECOLI_DUT_ECOLI_E1JG83_ECOLX_ENO_ECOLI_GLMM_ECOLI_GLMS_ECOLI_GLMU_ECOLI_GUAA_ECOLI_HLDD_ECOLI_KPYK1_ECOLI_KPYK2_ECOLI_MDH_ECOLI_MOG_ECOLI_ODO2_ECOLI_ODP2_ECOLI_PGK_ECOLI_PPSA_ECOLI_PT1_ECOLI_PTA_ECOLI_PTFAH_E…
GO:0046395	carboxylic acid catabolic process	24	12	7.76	0.05	Biological Process	ACNB_ECOLI_DCYD_ECOLI_GCSP_ECOLI_GRCA_ECOLI_HINT_ECOLI_MHPC_ECOLI_ODO2_ECOLI_ODP2_ECOLI_PFLB_ECOLI_PTA_ECOLI_TNAA_ECOLI_UXAB_ECOLI
GO:0033554	cellular response to stress	45	20	14.55	0.0509	Biological Process	A0A376WNV4_ECOLX_CLPB_ECOLI_DCYD_ECOLI_DEOB_ECOLI_DEOC_ECOLI_DEOD_ECOLI_DNAK_ECOLI_EX7S_ECOLI_FDOG_ECOLI_FRDA_ECOLI_GPR_ECOLI_HTPG_ECOLI_KATG_ECOLI_LEU3_ECOLI_NFUA_ECOLI_PURA_ECOLI_RPOC_ECOLI_TREC_ECOLI_UDP_ECOLI_YGGE_ECOLI
GO:0044283	small molecule biosynthetic process	41	22	13.26	0.051	Biological Process	A0A0H2V2H8_SHIFL_A0A0H2YVT3_ECOK1_A0A2X1LCI4_ECOLX_A0A2X3KDR7_ECOLX_A0A376RLV2_ECOLX_A0A376TLW1_ECOLX_A0A377K8J8_ECOLX_ACKA_ECOLI_CYSK_ECOLI_DHE4_ECOLI_FABA_ECOLI_LEU3_ECOLI_PCKA_ECOLI_PGK_ECOLI_PPSA_ECOLI_PROA_ECOLI_PTA_ECOLI_PURA_ECOLI_SYS_ECOLI_TPIS_ECOLI_W1F7Q9_ECOLX_XDHD_ECOLI
GO:0006796	phosphate-containing compound metabolic process	90	41	29.11	0.0584	Biological Process	A0A0H2V2H8_SHIFL_A0A0H2W190_SHIFL_A0A0H2YVT3_ECOK1_A0A2W6QBS2_ECOLX_A0A2X3LVH8_ECOLX_A0A376TLW1_ECOLX_A0A377C6P1_ECOLX_A0A660GL98_ECOLX_A0A8I0NK89_ECOLX_ACKA_ECOLI_ATPB_ECOLI_DEOB_ECOLI_DEOC_ECOLI_DUT_ECOLI_E1JG83_ECOLX_ENO_ECOLI_GLMM_ECOLI_GLMS_ECOLI_GLMU_ECOLI_GUAA_ECOLI_KPYK1_ECOLI_KPYK2_ECOLI_MDH_ECOLI_MOG_ECOLI_ODO2_ECOLI_ODP2_ECOLI_PGK_ECOLI_PPSA_ECOLI_PT1_ECOLI_PTA_ECOLI_PTFAH_ECOLI_PURA_E…
GO:0008610	lipid biosynthetic process	17	9	5.5	0.0598	Biological Process	A0A0H2V2H8_SHIFL_A0A0H2YVT3_ECOK1_A0A2X3KDR7_ECOLX_A0A376RLV2_ECOLX_A0A376TLW1_ECOLX_ACKA_ECOLI_FABA_ECOLI_GLMU_ECOLI_HLDD_ECOLI
GO:0009116	nucleoside metabolic process	10	6	3.23	0.0648	Biological Process	A0A377DEH7_ECOLX_DEOD_ECOLI_PURA_ECOLI_UDP_ECOLI_W1EVI3_ECOLX_XDHD_ECOLI
GO:0009061	anaerobic respiration	10	6	3.23	0.0648	Biological Process	ACNA_ECOLI_DMSB_ECOLI_FDOG_ECOLI_FRDA_ECOLI_MDH_ECOLI_YNFG_ECOLI
GO:1901657	glycosyl compound metabolic process	10	6	3.23	0.0648	Biological Process	A0A377DEH7_ECOLX_DEOD_ECOLI_PURA_ECOLI_UDP_ECOLI_W1EVI3_ECOLX_XDHD_ECOLI
GO:0016310	phosphorylation	38	17	12.29	0.0662	Biological Process	A0A2X3LVH8_ECOLX_A0A660GL98_ECOLX_ACKA_ECOLI_ENO_ECOLI_GLMM_ECOLI_KPYK1_ECOLI_KPYK2_ECOLI_MDH_ECOLI_ODP2_ECOLI_PGK_ECOLI_PPSA_ECOLI_PT1_ECOLI_PTFAH_ECOLI_Q08JA8_ECOLX_SUCD_ECOLI_TPIS_ECOLI_W1ETT4_ECOLX
GO:0016054	organic acid catabolic process	25	12	8.09	0.0695	Biological Process	ACNB_ECOLI_DCYD_ECOLI_GCSP_ECOLI_GRCA_ECOLI_HINT_ECOLI_MHPC_ECOLI_ODO2_ECOLI_ODP2_ECOLI_PFLB_ECOLI_PTA_ECOLI_TNAA_ECOLI_UXAB_ECOLI
GO:0009117	nucleotide metabolic process	51	27	16.49	0.0718	Biological Process	A0A0H2V2H8_SHIFL_A0A2W6QBS2_ECOLX_A0A2X3LVH8_ECOLX_A0A376TLW1_ECOLX_A0A377C6P1_ECOLX_A0A660GL98_ECOLX_ACKA_ECOLI_ATPB_ECOLI_DEOB_ECOLI_DEOC_ECOLI_DUT_ECOLI_ENO_ECOLI_GUAA_ECOLI_KPYK1_ECOLI_KPYK2_ECOLI_MDH_ECOLI_ODO2_ECOLI_ODP2_ECOLI_PGK_ECOLI_PTA_ECOLI_PURA_ECOLI_PYRB_ECOLI_RIR2_ECOLI_SUCC_ECOLI_TPIS_ECOLI_UDP_ECOLI_W1F7S9_ECOLX
GO:0006753	nucleoside phosphate metabolic process	51	27	16.49	0.0718	Biological Process	A0A0H2V2H8_SHIFL_A0A2W6QBS2_ECOLX_A0A2X3LVH8_ECOLX_A0A376TLW1_ECOLX_A0A377C6P1_ECOLX_A0A660GL98_ECOLX_ACKA_ECOLI_ATPB_ECOLI_DEOB_ECOLI_DEOC_ECOLI_DUT_ECOLI_ENO_ECOLI_GUAA_ECOLI_KPYK1_ECOLI_KPYK2_ECOLI_MDH_ECOLI_ODO2_ECOLI_ODP2_ECOLI_PGK_ECOLI_PTA_ECOLI_PURA_ECOLI_PYRB_ECOLI_RIR2_ECOLI_SUCC_ECOLI_TPIS_ECOLI_UDP_ECOLI_W1F7S9_ECOLX
GO:0019752	carboxylic acid metabolic process	107	54	34.6	0.0777	Biological Process	A0A0H2V2H8_SHIFL_A0A0H2YVT3_ECOK1_A0A2W6QBS2_ECOLX_A0A2X1K217_ECOLX_A0A2X3KDR7_ECOLX_A0A376P2K1_ECOLX_A0A376RLV2_ECOLX_A0A376TLW1_ECOLX_A0A377K8J8_ECOLX_A0A484YYU9_ECOLX_A0A8I0NK89_ECOLX_ACEA_ECOLI_ACKA_ECOLI_ACNA_ECOLI_ACNB_ECOLI_ASPA_ECOLI_CYSK_ECOLI_DCYD_ECOLI_DHE4_ECOLI_E1JG83_ECOLX_ENO_ECOLI_FABA_ECOLI_FDOG_ECOLI_GCSP_ECOLI_GLMS_ECOLI_GRCA_ECOLI_GUAA_ECOLI_HINT_ECOLI_KPYK1_ECOLI_KPYK2_ECOLI_…
GO:0009266	response to temperature stimulus	23	11	7.44	0.0834	Biological Process	CLPB_ECOLI_CSPA_ECOLI_DNAK_ECOLI_HTPG_ECOLI_IF2_ECOLI_KPYK1_ECOLI_OPPA_ECOLI_PNP_ECOLI_RPOC_ECOLI_TIG_ECOLI_YGGE_ECOLI
GO:0050896	response to stimulus	99	38	32.02	0.0933	Biological Process	A0A376WNV4_ECOLX_A0A3P6KEZ3_SHIDY_ACNA_ECOLI_CLPB_ECOLI_CSPA_ECOLI_DCYD_ECOLI_DEOB_ECOLI_DEOC_ECOLI_DEOD_ECOLI_DNAK_ECOLI_EFTU1_ECOLI_EX7S_ECOLI_FDOG_ECOLI_FRDA_ECOLI_GPR_ECOLI_GYRA_ECOLI_HTPG_ECOLI_IF2_ECOLI_KATG_ECOLI_KPYK1_ECOLI_LEU3_ECOLI_MHPC_ECOLI_NFUA_ECOLI_OPPA_ECOLI_PNP_ECOLI_PURA_ECOLI_Q08JA8_ECOLX_Q9LAN9_ECO57_RBSB_ECOLI_RL25_ECOLI_RPOC_ECOLI_SSPA_ECOLI_SYI_ECOLI_TIG_ECOLI_TREC_ECOLI_U…
GO:0016052	carbohydrate catabolic process	26	12	8.41	0.0933	Biological Process	BGLX_ECOLI_DEOC_ECOLI_ENO_ECOLI_KPYK1_ECOLI_KPYK2_ECOLI_MANA_ECOLI_MDH_ECOLI_ODP2_ECOLI_PGK_ECOLI_TPIS_ECOLI_TREC_ECOLI_UXAB_ECOLI
GO:1902494	catalytic complex	45	25	14.44	0.00048	Cellular Component	A0A376TLW1_ECOLX_A0A377MT69_ECOLX_CYSK_ECOLI_DHE4_ECOLI_DMSB_ECOLI_ENO_ECOLI_EX7S_ECOLI_FDOG_ECOLI_GCSP_ECOLI_GLGC_ECOLI_KPYK1_ECOLI_KPYK2_ECOLI_ODO1_ECOLI_ODO2_ECOLI_ODP2_ECOLI_PNP_ECOLI_PYRB_ECOLI_RIR2_ECOLI_RPOC_ECOLI_SSPB_ECOLI_SUCC_ECOLI_SUCD_ECOLI_SYFB_ECOLI_SYGB_ECOLI_YNFG_ECOLI
GO:0005737	cytoplasm	248	107	79.6	0.00108	Cellular Component	A0A0H2W190_SHIFL_A0A0H2YVT3_ECOK1_A0A2B7LL68_9ESCH_A0A2X1MWA7_ECOLX_A0A2X3LVH8_ECOLX_A0A370V2B8_9ESCH_A0A376D408_ECOLX_A0A376P2K1_ECOLX_A0A376TLW1_ECOLX_A0A377A742_ECOLX_A0A377DEH7_ECOLX_A0A377MT69_ECOLX_A0A484YYU9_ECOLX_A0A660GL98_ECOLX_ACEA_ECOLI_ACKA_ECOLI_ACNA_ECOLI_ACNB_ECOLI_ASPA_ECOLI_CAN_ECOLI_CLPB_ECOLI_CSPA_ECOLI_CSPC_ECOLI_CSPE_ECOLI_CYSK_ECOLI_DCYD_ECOLI_DEOB_ECOLI_DEOC_ECOLI_DEOD_ECO…
GO:1990204	oxidoreductase complex	16	9	5.14	0.0365	Cellular Component	DHE4_ECOLI_DMSB_ECOLI_FDOG_ECOLI_GCSP_ECOLI_ODO1_ECOLI_ODO2_ECOLI_ODP2_ECOLI_RIR2_ECOLI_YNFG_ECOLI
GO:1990234	transferase complex	16	9	5.14	0.0365	Cellular Component	A0A377MT69_ECOLX_CYSK_ECOLI_GLGC_ECOLI_KPYK1_ECOLI_KPYK2_ECOLI_ODO1_ECOLI_ODO2_ECOLI_PYRB_ECOLI_RPOC_ECOLI
GO:0016747	acyltransferase activity, transferring groups other than amino-acyl groups	16	11	4.55	0.0008	Molecular Function	A0A0H2YVT3_ECOK1_A0A2X3KDR7_ECOLX_A0A376RLV2_ECOLX_A0A376UB84_ECOLX_FABA_ECOLI_GLMU_ECOLI_GRCA_ECOLI_ODO2_ECOLI_ODP2_ECOLI_PFLB_ECOLI_PTA_ECOLI
GO:0016740	transferase activity	104	46	29.56	0.0037	Molecular Function	A0A0H2YVT3_ECOK1_A0A2B7LL68_9ESCH_A0A2X3KDR7_ECOLX_A0A2X3LVH8_ECOLX_A0A376LKG4_ECOLX_A0A376RLV2_ECOLX_A0A376SAH6_ECOLX_A0A376TLW1_ECOLX_A0A376UB84_ECOLX_A0A376W675_ECOLX_A0A376Y376_ECOLX_A0A376ZVH9_ECOLX_A0A377BWA7_ECOLX_A0A377DEH7_ECOLX_A0A377K8J8_ECOLX_A0A377MT69_ECOLX_A0A485JIU4_ECOLX_A0A660GL98_ECOLX_ACKA_ECOLI_CYSK_ECOLI_DEOD_ECOLI_FABA_ECOLI_GLGC_ECOLI_GLMS_ECOLI_GLMU_ECOLI_GRCA_ECOLI_I2UNU…
GO:0016462	pyrophosphatase activity	14	9	3.98	0.0051	Molecular Function	A0A0H2W190_SHIFL_A0A8H2GHM4_ECOLX_CLPB_ECOLI_DUT_ECOLI_EFG_ECOLI_EFTU1_ECOLI_GUAA_ECOLI_HTPG_ECOLI_IF2_ECOLI
GO:0004812	aminoacyl-tRNA ligase activity	22	12	6.25	0.0077	Molecular Function	A0A2X1K217_ECOLX_A0A376P2K1_ECOLX_A0A484YYU9_ECOLX_SYA_ECOLI_SYD_ECOLI_SYFB_ECOLI_SYGB_ECOLI_SYI_ECOLI_SYL_ECOLI_SYN_ECOLI_SYS_ECOLI_SYV_ECOLI
GO:0005515	protein binding	100	39	28.42	0.0079	Molecular Function	A0A370V2B8_9ESCH_A0A376D408_ECOLX_A0A377MT69_ECOLX_APHA_ECOLI_CAN_ECOLI_CLPB_ECOLI_CSPC_ECOLI_CYSK_ECOLI_DEOD_ECOLI_DNAK_ECOLI_ENO_ECOLI_FOLX_ECOLI_FUMA_ECOLI_GCSP_ECOLI_GLMU_ECOLI_GUAA_ECOLI_GYRA_ECOLI_HTPG_ECOLI_KATG_ECOLI_KPYK1_ECOLI_KPYK2_ECOLI_MHPC_ECOLI_NUSA_ECOLI_ODO1_ECOLI_PNP_ECOLI_PROA_ECOLI_PT1_ECOLI_PYRB_ECOLI_RIR2_ECOLI_SKP_ECOLI_SSPB_ECOLI_SYA_ECOLI_SYFB_ECOLI_SYS_ECOLI_TIG_ECOLI_TN…
GO:0042802	identical protein binding	85	33	24.16	0.0164	Molecular Function	A0A376D408_ECOLX_APHA_ECOLI_CAN_ECOLI_CLPB_ECOLI_CYSK_ECOLI_DEOD_ECOLI_ENO_ECOLI_FOLX_ECOLI_FUMA_ECOLI_GCSP_ECOLI_GLMU_ECOLI_GUAA_ECOLI_GYRA_ECOLI_HTPG_ECOLI_KATG_ECOLI_KPYK1_ECOLI_KPYK2_ECOLI_MHPC_ECOLI_ODO1_ECOLI_PNP_ECOLI_PROA_ECOLI_PT1_ECOLI_PYRB_ECOLI_RIR2_ECOLI_SKP_ECOLI_SSPB_ECOLI_SYA_ECOLI_SYFB_ECOLI_SYS_ECOLI_TIG_ECOLI_TNAA_ECOLI_TPIS_ECOLI_UDP_ECOLI
GO:0003824	catalytic activity	411	136	116.81	0.0178	Molecular Function	A0A0H2V2H8_SHIFL_A0A0H2W190_SHIFL_A0A0H2YVT3_ECOK1_A0A2B7LL68_9ESCH_A0A2W6QBS2_ECOLX_A0A2X1JEG9_ECOLX_A0A2X1K217_ECOLX_A0A2X1LCI4_ECOLX_A0A2X1NJK9_ECOLX_A0A2X3KDR7_ECOLX_A0A2X3LVH8_ECOLX_A0A376JF04_ECOLX_A0A376LKG4_ECOLX_A0A376P2K1_ECOLX_A0A376RLV2_ECOLX_A0A376SAH6_ECOLX_A0A376TLW1_ECOLX_A0A376TQE5_ECOLX_A0A376UB84_ECOLX_A0A376W675_ECOLX_A0A376WNV4_ECOLX_A0A376Y376_ECOLX_A0A376ZVH9_ECOLX_A0A377A7…
GO:0016772	transferase activity, transferring phosphorus-containing groups	38	17	10.8	0.0196	Molecular Function	A0A2X3LVH8_ECOLX_A0A377MT69_ECOLX_A0A660GL98_ECOLX_ACKA_ECOLI_GLGC_ECOLI_GLMU_ECOLI_KPYK1_ECOLI_KPYK2_ECOLI_MOG_ECOLI_PGK_ECOLI_PNP_ECOLI_PPSA_ECOLI_PT1_ECOLI_PTFAH_ECOLI_Q08JA8_ECOLX_RPOC_ECOLI_W1ETT4_ECOLX
GO:0016835	carbon-oxygen lyase activity	14	8	3.98	0.0214	Molecular Function	A0A0H2YVT3_ECOK1_ACNA_ECOLI_ACNB_ECOLI_CAN_ECOLI_ENO_ECOLI_FABA_ECOLI_FUMA_ECOLI_HEM2_ECOLI
GO:0016836	hydro-lyase activity	14	8	3.98	0.0214	Molecular Function	A0A0H2YVT3_ECOK1_ACNA_ECOLI_ACNB_ECOLI_CAN_ECOLI_ENO_ECOLI_FABA_ECOLI_FUMA_ECOLI_HEM2_ECOLI
GO:0036094	small molecule binding	142	63	40.36	0.022	Molecular Function	A0A0H2V2H8_SHIFL_A0A2W6QBS2_ECOLX_A0A2X1K217_ECOLX_A0A2X3LVH8_ECOLX_A0A376D408_ECOLX_A0A376P2K1_ECOLX_A0A376TLW1_ECOLX_A0A376TQE5_ECOLX_A0A376Y376_ECOLX_A0A377BWA7_ECOLX_A0A484YYU9_ECOLX_A0A660GL98_ECOLX_A0A8H2GHM4_ECOLX_ACKA_ECOLI_ATPB_ECOLI_CLPB_ECOLI_CYSK_ECOLI_DCYD_ECOLI_DHE4_ECOLI_DNAK_ECOLI_EFG_ECOLI_EFTU1_ECOLI_FRDA_ECOLI_GCSP_ECOLI_GLGC_ECOLI_GUAA_ECOLI_GYRA_ECOLI_HINT_ECOLI_HLDD_ECOLI_HT…
GO:0043168	anion binding	113	54	32.12	0.0313	Molecular Function	A0A0H2V2H8_SHIFL_A0A2W6QBS2_ECOLX_A0A2X1K217_ECOLX_A0A2X3LVH8_ECOLX_A0A376P2K1_ECOLX_A0A376TLW1_ECOLX_A0A376TQE5_ECOLX_A0A376Y376_ECOLX_A0A377BWA7_ECOLX_A0A484YYU9_ECOLX_A0A660GL98_ECOLX_A0A8H2GHM4_ECOLX_ACKA_ECOLI_ATPB_ECOLI_CLPB_ECOLI_CYSK_ECOLI_DCYD_ECOLI_DHE4_ECOLI_DNAK_ECOLI_EFG_ECOLI_EFTU1_ECOLI_FRDA_ECOLI_GCSP_ECOLI_GLGC_ECOLI_GUAA_ECOLI_GYRA_ECOLI_HLDD_ECOLI_HTPG_ECOLI_IF2_ECOLI_KPYK1_ECO…
GO:0097216	guanosine tetraphosphate binding	10	6	2.84	0.0354	Molecular Function	DHE4_ECOLI_EFG_ECOLI_EFTU1_ECOLI_IF2_ECOLI_PGK_ECOLI_PURA_ECOLI
GO:0017111	nucleoside-triphosphatase activity	10	6	2.84	0.0354	Molecular Function	A0A8H2GHM4_ECOLX_CLPB_ECOLI_EFG_ECOLI_EFTU1_ECOLI_HTPG_ECOLI_IF2_ECOLI
GO:1901265	nucleoside phosphate binding	114	54	32.4	0.039	Molecular Function	A0A0H2V2H8_SHIFL_A0A2W6QBS2_ECOLX_A0A2X1K217_ECOLX_A0A2X3LVH8_ECOLX_A0A376D408_ECOLX_A0A376P2K1_ECOLX_A0A376TLW1_ECOLX_A0A376TQE5_ECOLX_A0A376Y376_ECOLX_A0A484YYU9_ECOLX_A0A660GL98_ECOLX_A0A8H2GHM4_ECOLX_ACKA_ECOLI_ATPB_ECOLI_CLPB_ECOLI_DHE4_ECOLI_DNAK_ECOLI_EFG_ECOLI_EFTU1_ECOLI_FRDA_ECOLI_GLGC_ECOLI_GUAA_ECOLI_GYRA_ECOLI_HINT_ECOLI_HLDD_ECOLI_HTPG_ECOLI_IF2_ECOLI_KPYK1_ECOLI_KPYK2_ECOLI_LEU3_EC…
GO:0000166	nucleotide binding	114	54	32.4	0.039	Molecular Function	A0A0H2V2H8_SHIFL_A0A2W6QBS2_ECOLX_A0A2X1K217_ECOLX_A0A2X3LVH8_ECOLX_A0A376D408_ECOLX_A0A376P2K1_ECOLX_A0A376TLW1_ECOLX_A0A376TQE5_ECOLX_A0A376Y376_ECOLX_A0A484YYU9_ECOLX_A0A660GL98_ECOLX_A0A8H2GHM4_ECOLX_ACKA_ECOLI_ATPB_ECOLI_CLPB_ECOLI_DHE4_ECOLI_DNAK_ECOLI_EFG_ECOLI_EFTU1_ECOLI_FRDA_ECOLI_GLGC_ECOLI_GUAA_ECOLI_GYRA_ECOLI_HINT_ECOLI_HLDD_ECOLI_HTPG_ECOLI_IF2_ECOLI_KPYK1_ECOLI_KPYK2_ECOLI_LEU3_EC…
GO:0043167	ion binding	215	87	61.11	0.0494	Molecular Function	A0A0H2V2H8_SHIFL_A0A0H2W190_SHIFL_A0A2W6QBS2_ECOLX_A0A2X1K217_ECOLX_A0A2X1LCI4_ECOLX_A0A2X3LVH8_ECOLX_A0A376P2K1_ECOLX_A0A376TLW1_ECOLX_A0A376TQE5_ECOLX_A0A376Y376_ECOLX_A0A377A742_ECOLX_A0A377BWA7_ECOLX_A0A377C6P1_ECOLX_A0A484YYU9_ECOLX_A0A660GL98_ECOLX_A0A7U9BB87_ECOLX_A0A8H2GHM4_ECOLX_ACEA_ECOLI_ACKA_ECOLI_ACNA_ECOLI_ACNB_ECOLI_APHA_ECOLI_ATPB_ECOLI_CAN_ECOLI_CLPB_ECOLI_CYSK_ECOLI_DCYD_ECOLI_D…
GO:0017076	purine nucleotide binding	83	44	23.59	0.0528	Molecular Function	A0A0H2V2H8_SHIFL_A0A2W6QBS2_ECOLX_A0A2X1K217_ECOLX_A0A2X3LVH8_ECOLX_A0A376D408_ECOLX_A0A376P2K1_ECOLX_A0A376TLW1_ECOLX_A0A376TQE5_ECOLX_A0A376Y376_ECOLX_A0A484YYU9_ECOLX_A0A660GL98_ECOLX_A0A8H2GHM4_ECOLX_ACKA_ECOLI_ATPB_ECOLI_CLPB_ECOLI_DHE4_ECOLI_DNAK_ECOLI_EFG_ECOLI_EFTU1_ECOLI_GLGC_ECOLI_GUAA_ECOLI_GYRA_ECOLI_HTPG_ECOLI_IF2_ECOLI_KPYK1_ECOLI_KPYK2_ECOLI_MOG_ECOLI_PCKA_ECOLI_PGK_ECOLI_PNP_ECOLI…
GO:0016853	isomerase activity	39	16	11.08	0.0553	Molecular Function	A0A376JF04_ECOLX_A0A376TQE5_ECOLX_A0A377ASG4_ECOLX_A0A377BWE3_ECOLX_A0A484WSY4_ECOLX_A0A6N8R6C7_ECOLX_DEOB_ECOLI_FABA_ECOLI_FOLX_ECOLI_FUMA_ECOLI_GLMM_ECOLI_GYRA_ECOLI_HLDD_ECOLI_MANA_ECOLI_TIG_ECOLI_TPIS_ECOLI
GO:0043169	cation binding	141	58	40.07	0.0585	Molecular Function	A0A0H2V2H8_SHIFL_A0A0H2W190_SHIFL_A0A2X1LCI4_ECOLX_A0A2X3LVH8_ECOLX_A0A376P2K1_ECOLX_A0A376Y376_ECOLX_A0A377A742_ECOLX_A0A377C6P1_ECOLX_A0A484YYU9_ECOLX_A0A7U9BB87_ECOLX_ACEA_ECOLI_ACKA_ECOLI_ACNA_ECOLI_ACNB_ECOLI_APHA_ECOLI_CAN_ECOLI_DEOB_ECOLI_DMSB_ECOLI_DNAK_ECOLI_DUT_ECOLI_ENO_ECOLI_F5P116_SHIFL_FDOG_ECOLI_FUMA_ECOLI_GCSP_ECOLI_GLGC_ECOLI_GLMM_ECOLI_GLMU_ECOLI_HEM2_ECOLI_K4Y7I2_ECOLX_KATG_ECO…
GO:0016779	nucleotidyltransferase activity	11	6	3.13	0.0598	Molecular Function	A0A377MT69_ECOLX_GLGC_ECOLI_GLMU_ECOLI_MOG_ECOLI_PNP_ECOLI_RPOC_ECOLI
GO:0008270	zinc ion binding	25	11	7.11	0.0656	Molecular Function	A0A484YYU9_ECOLX_ACKA_ECOLI_CAN_ECOLI_DNAK_ECOLI_HEM2_ECOLI_MANA_ECOLI_PTA_ECOLI_RPOC_ECOLI_RS2_ECOLI_SYA_ECOLI_SYI_ECOLI
GO:0046872	metal ion binding	139	57	39.51	0.072	Molecular Function	A0A0H2V2H8_SHIFL_A0A0H2W190_SHIFL_A0A2X1LCI4_ECOLX_A0A2X3LVH8_ECOLX_A0A376P2K1_ECOLX_A0A376Y376_ECOLX_A0A377A742_ECOLX_A0A377C6P1_ECOLX_A0A484YYU9_ECOLX_A0A7U9BB87_ECOLX_ACEA_ECOLI_ACKA_ECOLI_ACNA_ECOLI_ACNB_ECOLI_APHA_ECOLI_CAN_ECOLI_DEOB_ECOLI_DMSB_ECOLI_DNAK_ECOLI_DUT_ECOLI_ENO_ECOLI_F5P116_SHIFL_FDOG_ECOLI_FUMA_ECOLI_GLGC_ECOLI_GLMM_ECOLI_GLMU_ECOLI_HEM2_ECOLI_K4Y7I2_ECOLX_KATG_ECOLI_KPYK1_EC…
GO:0032555	purine ribonucleotide binding	81	43	23.02	0.0762	Molecular Function	A0A0H2V2H8_SHIFL_A0A2W6QBS2_ECOLX_A0A2X1K217_ECOLX_A0A2X3LVH8_ECOLX_A0A376P2K1_ECOLX_A0A376TLW1_ECOLX_A0A376TQE5_ECOLX_A0A376Y376_ECOLX_A0A484YYU9_ECOLX_A0A660GL98_ECOLX_A0A8H2GHM4_ECOLX_ACKA_ECOLI_ATPB_ECOLI_CLPB_ECOLI_DHE4_ECOLI_DNAK_ECOLI_EFG_ECOLI_EFTU1_ECOLI_GLGC_ECOLI_GUAA_ECOLI_GYRA_ECOLI_HTPG_ECOLI_IF2_ECOLI_KPYK1_ECOLI_KPYK2_ECOLI_MOG_ECOLI_PCKA_ECOLI_PGK_ECOLI_PNP_ECOLI_PPSA_ECOLI_PURA_…
GO:0051539	4 iron, 4 sulfur cluster binding	17	8	4.83	0.0766	Molecular Function	ACNA_ECOLI_ACNB_ECOLI_DMSB_ECOLI_FDOG_ECOLI_FUMA_ECOLI_NFUA_ECOLI_SDHB_ECOLI_YNFG_ECOLI
GO:0016874	ligase activity	40	20	11.37	0.0871	Molecular Function	A0A0H2V2H8_SHIFL_A0A2W6QBS2_ECOLX_A0A2X1K217_ECOLX_A0A376P2K1_ECOLX_A0A376TLW1_ECOLX_A0A484YYU9_ECOLX_ATPB_ECOLI_GUAA_ECOLI_PURA_ECOLI_SUCC_ECOLI_SUCD_ECOLI_SYA_ECOLI_SYD_ECOLI_SYFB_ECOLI_SYGB_ECOLI_SYI_ECOLI_SYL_ECOLI_SYN_ECOLI_SYS_ECOLI_SYV_ECOLI
GO:0046983	protein dimerization activity	12	6	3.41	0.0921	Molecular Function	A0A370V2B8_9ESCH_A0A376D408_ECOLX_A0A377MT69_ECOLX_MHPC_ECOLI_SSPB_ECOLI_W1F7Q9_ECOLX
GO:0016757	glycosyltransferase activity	12	6	3.41	0.0921	Molecular Function	A0A376LKG4_ECOLX_A0A377DEH7_ECOLX_A0A485JIU4_ECOLX_DEOD_ECOLI_UDP_ECOLI_W1EVI3_ECOLX
GO:0046914	transition metal ion binding	51	19	14.49	0.0981	Molecular Function	A0A377A742_ECOLX_A0A484YYU9_ECOLX_ACKA_ECOLI_ACNA_ECOLI_CAN_ECOLI_DEOB_ECOLI_DNAK_ECOLI_FDOG_ECOLI_HEM2_ECOLI_LEU3_ECOLI_MANA_ECOLI_NFUA_ECOLI_PTA_ECOLI_RIR2_ECOLI_RPOC_ECOLI_RS2_ECOLI_SYA_ECOLI_SYI_ECOLI_XDHD_ECOLI
