# Supplementary material for: Growth dynamics and protein-expression of Escherichia coli serotypes O26:H11, O111:H8 and O145:NM in the bovine rumen
Source: PLoS One. 2025 Jun 4;20(6):e0313978. doi: 10.1371/journal.pone.0313978 (PMC12136435; doi:10.1371/journal.pone.0313978)
Supplement: S7 Table — (XLSX) [file pone.0313978.s014.xlsx]

## Sheet: Sheet 1 - Table S7
Table S7
gene_name	method	estimate	p.value	FDR	description	Localization	Entry	Reviewed	Entry Name	Protein names	Gene Names	Organism	Length	Gene Ontology (biological process)	Gene Ontology (cellular component)	Gene Ontology (molecular function)	Gene Ontology IDs	PubMed ID	Interacts with	EC number	Function [CC]	Pathway
A0A376RSG8_ECOLX	clr	-0.98	0.0035	0.18	Tartrate/fumarate subfamily Fe-S type hydro-lyase subunit beta	Cytoplasmic	A0A376RSG8	unreviewed	A0A376RSG8_ECOLX	Tartrate/fumarate subfamily Fe-S type hydro-lyase subunit beta (EC 4.2.1.2)	fumB_1 NCTC10865_05680	Escherichia coli	353	metabolic process [GO:0008152]	NA	4 iron, 4 sulfur cluster binding [GO:0051539]; fumarate hydratase activity [GO:0004333]; metal ion binding [GO:0046872]	GO:0004333; GO:0008152; GO:0046872; GO:0051539	NA	NA	4.2.1.2	NA	NA
SYS_ECOLI	clr	-0.8	0.0033	0.18	Serine--tRNA ligase	Cytoplasmic	P0A8L1	reviewed	SYS_ECOLI	Serine--tRNA ligase (EC 6.1.1.11) (Seryl-tRNA synthetase) (SerRS) (Seryl-tRNA(Ser/Sec) synthetase)	serS b0893 JW0876	Escherichia coli (strain K12)	430	selenocysteine biosynthetic process [GO:0016260]; selenocysteinyl-tRNA(Sec) biosynthetic process [GO:0097056]; seryl-tRNA aminoacylation [GO:0006434]	cytosol [GO:0005829]	ATP binding [GO:0005524]; identical protein binding [GO:0042802]; magnesium ion binding [GO:0000287]; serine-tRNA ligase activity [GO:0004828]	GO:0000287; GO:0004828; GO:0005524; GO:0005829; GO:0006434; GO:0016260; GO:0042802; GO:0097056	3029694; 8905232; 9278503; 16738553; 3062312; 2963963; 1859832; 8508916; 8065908; 7537870; 9298644; 2205803	P0A8L1	6.1.1.11	FUNCTION: Catalyzes the attachment of serine to tRNA(Ser) (PubMed:7537870). Is also able to aminoacylate tRNA(Sec) with serine, to form the misacylated tRNA L-seryl-tRNA(Sec), which will be further converted into selenocysteinyl-tRNA(Sec). {ECO:0000269|PubMed:2963963, ECO:0000269|PubMed:7537870, ECO:0000269|PubMed:8065908}.	PATHWAY: Aminoacyl-tRNA biosynthesis; selenocysteinyl-tRNA(Sec) biosynthesis; L-seryl-tRNA(Sec) from L-serine and tRNA(Sec): step 1/1.
CLPB_ECOLI	clr	-0.7	0.0024	0.18	Chaperone protein ClpB	Cytoplasmic	P63284	reviewed	CLPB_ECOLI	Chaperone protein ClpB (Heat shock protein F84.1)	clpB htpM b2592 JW2573	Escherichia coli (strain K12)	857	cellular response to heat [GO:0034605]; protein refolding [GO:0042026]; response to heat [GO:0009408]	cytoplasm [GO:0005737]; cytosol [GO:0005829]; membrane [GO:0016020]	ATP binding [GO:0005524]; ATP hydrolysis activity [GO:0016887]; identical protein binding [GO:0042802]	GO:0005524; GO:0005737; GO:0005829; GO:0009408; GO:0016020; GO:0016887; GO:0034605; GO:0042026; GO:0042802	2185473; 9205837; 9278503; 16738553; 1906060; 6285294; 1953774; 2066329; 8376377; 9298644; 11061966; 10982797; 12624113; 12805357; 14640692; 14978298; 15208691; 12139937; 12220194; 11717522; 12037306; 18723842; 12054807; 12623019	P63284; P0A6Y8; P33014	NA	FUNCTION: Part of a stress-induced multi-chaperone system, it is involved in the recovery of the cell from heat-induced damage, in cooperation with DnaK, DnaJ and GrpE. Acts before DnaK, in the processing of protein aggregates. Protein binding stimulates the ATPase activity; ATP hydrolysis unfolds the denatured protein aggregates, which probably helps expose new hydrophobic binding sites on the s…	NA
A0A377K8J8_ECOLX	clr	-0.54	0.0034	0.18	Phosphohydroxythreonine aminotransferase	Cytoplasmic	A0A377K8J8	unreviewed	A0A377K8J8_ECOLX	Phosphohydroxythreonine aminotransferase	serC_2 NCTC9075_04232	Escherichia coli	119	L-serine biosynthetic process [GO:0006564]; pyridoxine biosynthetic process [GO:0008615]	NA	O-phospho-L-serine:2-oxoglutarate aminotransferase activity [GO:0004648]	GO:0004648; GO:0006564; GO:0008615	NA	NA	NA	NA	NA
B1ENM1_ESCAT	clr	-0.52	0.006	0.18	Threonine--tRNA ligase	Cytoplasmic	B1ENM1	unreviewed	B1ENM1_ESCAT	Threonine--tRNA ligase (EC 6.1.1.3) (Threonyl-tRNA synthetase) (ThrRS)	thrS ESCAB7627_2950	Escherichia albertii (strain TW07627)	642	threonyl-tRNA aminoacylation [GO:0006435]	cytoplasm [GO:0005737]	ATP binding [GO:0005524]; metal ion binding [GO:0046872]; threonine-tRNA ligase activity [GO:0004829]; tRNA binding [GO:0000049]	GO:0000049; GO:0004829; GO:0005524; GO:0005737; GO:0006435; GO:0046872	NA	NA	6.1.1.3	NA	NA
STPA_ECOLI	clr	-0.51	0.0059	0.18	DNA-binding protein StpA	Cytoplasmic	P0ACG1	reviewed	STPA_ECOLI	DNA-binding protein StpA (H-NS homolog StpA)	stpA hnsB b2669 JW2644	Escherichia coli (strain K12)	134	NA	cytosol [GO:0005829]; nucleoid [GO:0009295]; protein-DNA complex [GO:0032993]	bent DNA binding [GO:0003681]; DNA binding [GO:0003677]; DNA-binding transcription repressor activity [GO:0001217]; minor groove of adenine-thymine-rich DNA binding [GO:0003680]; protein dimerization activity [GO:0046983]; RNA binding [GO:0003723]; structural constituent of chromatin [GO:0030527]; transcription cis-regulatory region binding [GO:0000976]	GO:0000976; GO:0001217; GO:0003677; GO:0003680; GO:0003681; GO:0003723; GO:0005829; GO:0009295; GO:0030527; GO:0032993; GO:0046983	1480493; 7961433; 9205837; 9278503; 16738553; 8890170; 8755860; 17267410; 21903814; 23543115	P0ACF8	NA	FUNCTION: A DNA-binding protein that acts in a fashion similar to H-NS protein upon overexpression, represses a number of genes including the cryptic blg operon, hns, papB and the proU locus (PubMed:8890170). A subset of H-NS/StpA-regulated genes also require Hha for repression; Hha and Cnu (YdgT) increases the number of genes DNA bound by H-NS/StpA and may also modulate the oligomerization of th…	NA
A0A377CFQ9_ECOLX	clr	-0.3	0.0045	0.18	Host factor-I protein (HF-I)	Cytoplasmic	A0A377CFQ9	unreviewed	A0A377CFQ9_ECOLX	Host factor-I protein (HF-I)	hfq_1 NCTC13148_04684	Escherichia coli	42	regulation of DNA-templated transcription [GO:0006355]	NA	RNA binding [GO:0003723]	GO:0003723; GO:0006355	NA	NA	NA	NA	NA
PROA_ECOLI	clr	-0.29	0.0061	0.18	Gamma-glutamyl phosphate reductase	Cytoplasmic	P07004	reviewed	PROA_ECOLI	Gamma-glutamyl phosphate reductase (GPR) (EC 1.2.1.41) (Glutamate-5-semialdehyde dehydrogenase) (Glutamyl-gamma-semialdehyde dehydrogenase) (GSA dehydrogenase)	proA b0243 JW0233	Escherichia coli (strain K12)	417	L-proline biosynthetic process [GO:0055129]	cytosol [GO:0005829]	glutamate-5-semialdehyde dehydrogenase activity [GO:0004350]; identical protein binding [GO:0042802]; NADP binding [GO:0050661]	GO:0004350; GO:0005829; GO:0042802; GO:0050661; GO:0055129	6089111; 9278503; 16738553; 1282191; 7034716; 7035170; 6319365	P0AFT5; P16676; P0A823	1.2.1.41	FUNCTION: Catalyzes the NADPH-dependent reduction of L-glutamate 5-phosphate into L-glutamate 5-semialdehyde and phosphate. The product spontaneously undergoes cyclization to form 1-pyrroline-5-carboxylate. {ECO:0000255|HAMAP-Rule:MF_00412, ECO:0000269|PubMed:7034716, ECO:0000269|PubMed:7035170}.	PATHWAY: Amino-acid biosynthesis; L-proline biosynthesis; L-glutamate 5-semialdehyde from L-glutamate: step 2/2. {ECO:0000255|HAMAP-Rule:MF_00412, ECO:0000269|PubMed:7035170}.
RIR2_ECOLI	clr	-0.24	0.0047	0.18	Ribonucleoside-diphosphate reductase 1 subunit beta	Cytoplasmic	P69924	reviewed	RIR2_ECOLI	Ribonucleoside-diphosphate reductase 1 subunit beta (EC 1.17.4.1) (Protein B2) (Protein R2) (Ribonucleotide reductase 1)	nrdB ftsB b2235 JW2229	Escherichia coli (strain K12)	376	2'-deoxyribonucleotide biosynthetic process [GO:0009265]; deoxyribonucleotide biosynthetic process [GO:0009263]; DNA replication [GO:0006260]; nucleobase-containing small molecule interconversion [GO:0015949]; ribonucleoside diphosphate metabolic process [GO:0009185]	cytoplasm [GO:0005737]; cytosol [GO:0005829]; ribonucleoside-diphosphate reductase complex [GO:0005971]	identical protein binding [GO:0042802]; iron ion binding [GO:0005506]; ribonucleoside-diphosphate reductase activity, thioredoxin disulfide as acceptor [GO:0004748]	GO:0004748; GO:0005506; GO:0005737; GO:0005829; GO:0005971; GO:0006260; GO:0009185; GO:0009263; GO:0009265; GO:0015949; GO:0042802	6087316; 9205837; 9278503; 16738553; 3511029; 20005847; 2190093; 8331655; 8805591; 9309223; 9558317; 9692970; 11315567	P0A6Y8; P00452; P69924	1.17.4.1	FUNCTION: Provides the precursors necessary for DNA synthesis. Catalyzes the biosynthesis of deoxyribonucleotides from the corresponding ribonucleotides. R2 contains the tyrosyl radical required for catalysis.	PATHWAY: Genetic information processing; DNA replication.
SYL_ECOLI	clr	-0.41	0.007	0.19	Leucine--tRNA ligase	Cytoplasmic	P07813	reviewed	SYL_ECOLI	Leucine--tRNA ligase (EC 6.1.1.4) (Leucyl-tRNA synthetase) (LeuRS)	leuS b0642 JW0637	Escherichia coli (strain K12)	860	leucyl-tRNA aminoacylation [GO:0006429]	cytosol [GO:0005829]	aminoacyl-tRNA editing activity [GO:0002161]; ATP binding [GO:0005524]; leucine-tRNA ligase activity [GO:0004823]	GO:0002161; GO:0004823; GO:0005524; GO:0005829; GO:0006429	3320963; 8905232; 9278503; 16738553; 9298644	P33129; P15042	6.1.1.4	NA	NA
SYA_ECOLI	clr	-0.49	0.0086	0.2	Alanine--tRNA ligase	Cytoplasmic	P00957	reviewed	SYA_ECOLI	Alanine--tRNA ligase (EC 6.1.1.7) (Alanyl-tRNA synthetase) (AlaRS)	alaS lovB b2697 JW2667	Escherichia coli (strain K12)	876	alanyl-tRNA aminoacylation [GO:0006419]; negative regulation of DNA-templated transcription [GO:0045892]; tRNA modification [GO:0006400]	cytosol [GO:0005829]; membrane [GO:0016020]	alanine-tRNA ligase activity [GO:0004813]; amino acid binding [GO:0016597]; aminoacyl-tRNA editing activity [GO:0002161]; ATP binding [GO:0005524]; DNA-binding transcription repressor activity [GO:0001217]; identical protein binding [GO:0042802]; Ser-tRNA(Ala) hydrolase activity [GO:0002196]; tRNA binding [GO:0000049]; zinc ion binding [GO:0008270]	GO:0000049; GO:0001217; GO:0002161; GO:0002196; GO:0004813; GO:0005524; GO:0005829; GO:0006400; GO:0006419; GO:0008270; GO:0016020; GO:0016597; GO:0042802; GO:0045892	9205837; 9278503; 16738553; 7005898; 7025207; 7005211; 8292605; 8604133; 8393005; 6256345; 1712632; 7524073; 9298644; 12554667; 18723508; 18172502; 18723842; 19661429; 28362257; 20010690	P00957	6.1.1.7	FUNCTION: Catalyzes the attachment of L-alanine to tRNA(Ala) in a two-step reaction: L-alanine is first activated by ATP to form Ala-AMP and then transferred to the acceptor end of tRNA(Ala). AlaRS also incorrectly activates the sterically smaller amino acid glycine as well as the sterically larger amino acid L-serine; generates 2-fold more mischarged Gly than Ser (PubMed:28362257). These mischar…	NA
FABI_ECOLI	clr	-0.48	0.0083	0.2	Enoyl-[acyl-carrier-protein] reductase [NADH] FabI	CytoplasmicMembrane	P0AEK4	reviewed	FABI_ECOLI	Enoyl-[acyl-carrier-protein] reductase [NADH] FabI (ENR) (EC 1.3.1.9) (NADH-dependent enoyl-ACP reductase)	fabI envM b1288 JW1281	Escherichia coli (strain K12)	262	biotin biosynthetic process [GO:0009102]; fatty acid elongation [GO:0030497]; lipid biosynthetic process [GO:0008610]; response to antibiotic [GO:0046677]	catalytic complex [GO:1902494]; cytosol [GO:0005829]; membrane [GO:0016020]; protein-containing complex [GO:0032991]	enoyl-[acyl-carrier-protein] reductase (NADH) activity [GO:0004318]; enoyl-[acyl-carrier-protein] reductase activity [GO:0016631]; identical protein binding [GO:0042802]; NADH binding [GO:0070404]	GO:0004318; GO:0005829; GO:0008610; GO:0009102; GO:0016020; GO:0016631; GO:0030497; GO:0032991; GO:0042802; GO:0046677; GO:0070404; GO:1902494	1364817; 8075395; 9097039; 9278503; 16738553; 8119879; 9298646; 7592873; 8910376; 9707111; 10629181; 11007778; 19959361; 20693992; 8953047; 10493822; 10398587; 10201369; 10595560; 11514139; 12109908; 12699381; 17012233	P0AF90	1.3.1.9	FUNCTION: Catalyzes the reduction of a carbon-carbon double bond in an enoyl moiety that is covalently linked to an acyl carrier protein (ACP). Involved in the elongation cycle of fatty acid which are used in the lipid metabolism and in the biotin biosynthesis. {ECO:0000269|PubMed:10629181, ECO:0000269|PubMed:20693992, ECO:0000269|PubMed:7592873, ECO:0000269|PubMed:8119879, ECO:0000269|PubMed:891…	PATHWAY: Lipid metabolism; fatty acid biosynthesis. {ECO:0000269|PubMed:7592873}.; PATHWAY: Cofactor biosynthesis; biotin biosynthesis. {ECO:0000305|PubMed:20693992}.
A0A485JPK4_ECOLX	clr	-0.64	0.017	0.26	Membrane-bound ATP synthase F0 sector subunit b	CytoplasmicMembrane	A0A485JPK4	unreviewed	A0A485JPK4_ECOLX	Membrane-bound ATP synthase F0 sector subunit b	atpF NCTC10974_05703	Escherichia coli	131	proton motive force-driven ATP synthesis [GO:0015986]	integral component of membrane [GO:0016021]; proton-transporting ATP synthase complex, coupling factor F(o) [GO:0045263]	proton transmembrane transporter activity [GO:0015078]	GO:0015078; GO:0015986; GO:0016021; GO:0045263	NA	NA	NA	FUNCTION: Component of the F(0) channel, it forms part of the peripheral stalk, linking F(1) to F(0). The b'-subunit is a diverged and duplicated form of b found in plants and photosynthetic bacteria. {ECO:0000256|ARBA:ARBA00025614}.; FUNCTION: F(1)F(0) ATP synthase produces ATP from ADP in the presence of a proton or sodium gradient. F-type ATPases consist of two structural domains, F(1) contain…	NA
A0A376RLV2_ECOLX	clr	-0.63	0.016	0.26	3-oxoacyl-ACP synthase	Cytoplasmic	A0A376RLV2	unreviewed	A0A376RLV2_ECOLX	3-oxoacyl-ACP synthase (EC 2.3.1.179)	fabF_2 NCTC10865_03677	Escherichia coli	262	fatty acid biosynthetic process [GO:0006633]	NA	3-oxoacyl-[acyl-carrier-protein] synthase activity [GO:0004315]	GO:0004315; GO:0006633	NA	NA	2.3.1.179	NA	PATHWAY: Lipid metabolism; fatty acid biosynthesis. {ECO:0000256|ARBA:ARBA00005194}.
A0A377DRE8_ECOLX	clr	-0.59	0.017	0.26	Putative nitroreductase	Unknown	A0A377DRE8	unreviewed	A0A377DRE8_ECOLX	Putative nitroreductase (EC 1.-.-.-)	ydjA_1 NCTC8500_02501	Escherichia coli	100	NA	NA	oxidoreductase activity [GO:0016491]	GO:0016491	NA	NA	1.-.-.-	NA	NA
HTPG_ECOLI	clr	-0.57	0.013	0.26	Chaperone protein HtpG	CytoplasmicMembrane	P0A6Z3	reviewed	HTPG_ECOLI	Chaperone protein HtpG (Heat shock protein C62.5) (Heat shock protein HtpG) (High temperature protein G)	htpG b0473 JW0462	Escherichia coli (strain K12)	624	cellular response to DNA damage stimulus [GO:0006974]; FtsZ-dependent cytokinesis [GO:0043093]; protein folding [GO:0006457]; response to heat [GO:0009408]	cytosol [GO:0005829]; plasma membrane [GO:0005886]	ATP binding [GO:0005524]; ATP hydrolysis activity [GO:0016887]; ATP-dependent protein folding chaperone [GO:0140662]; identical protein binding [GO:0042802]; protein folding chaperone [GO:0044183]; unfolded protein binding [GO:0051082]	GO:0005524; GO:0005829; GO:0005886; GO:0006457; GO:0006974; GO:0009408; GO:0016887; GO:0042802; GO:0043093; GO:0044183; GO:0051082; GO:0140662	3299380; 9278503; 16738553; 9298646; 2647735; 8419347; 9298644; 11606187; 11237871; 16079137; 15274928; 15837196; 17055434	P76236; P0A6Y8; P0A6Z3; P0A8T7; P75862	NA	FUNCTION: Molecular chaperone. Has ATPase activity.	NA
RPOZ_ECOLI	clr	-0.48	0.017	0.26	DNA-directed RNA polymerase subunit omega	Cytoplasmic	P0A800	reviewed	RPOZ_ECOLI	DNA-directed RNA polymerase subunit omega (RNAP omega subunit) (EC 2.7.7.6) (RNA polymerase omega subunit) (Transcriptase subunit omega)	rpoZ b3649 JW3624	Escherichia coli (strain K12)	91	bacterial-type flagellum assembly [GO:0044780]; bacterial-type flagellum-dependent cell motility [GO:0071973]; cell motility [GO:0048870]; cellular response to cell envelope stress [GO:0036460]; DNA-templated transcription [GO:0006351]; iron ion homeostasis [GO:0055072]; nitrate assimilation [GO:0042128]; protein-containing complex assembly [GO:0065003]; regulation of DNA-templated transcription …	cytosol [GO:0005829]; cytosolic DNA-directed RNA polymerase complex [GO:0000345]; RNA polymerase complex [GO:0030880]; transcription elongation factor complex [GO:0008023]	DNA binding [GO:0003677]; DNA-directed 5'-3' RNA polymerase activity [GO:0003899]	GO:0000345; GO:0003677; GO:0003899; GO:0005829; GO:0006351; GO:0008023; GO:0009408; GO:0030880; GO:0031564; GO:0032784; GO:0036460; GO:0042128; GO:0044780; GO:0048870; GO:0055072; GO:0065003; GO:0071973; GO:0090605; GO:2000142	3549461; 2549050; 7686882; 9278503; 16738553; 9868784; 19903881; 24843001; 32871103	NA	2.7.7.6	FUNCTION: Promotes RNA polymerase (RNAP) assembly. Latches the N- and C-terminal regions of the beta' subunit thereby facilitating its interaction with the beta and alpha subunits. {ECO:0000269|PubMed:24843001}.; FUNCTION: Part of the processive rRNA transcription and antitermination complex (rrnTAC). The complex forms an RNA-chaperone ring around the RNA exit tunnel of RNAP. It supports rapid tr…	NA
GRCA_ECOLI	clr	-0.34	0.014	0.26	Autonomous glycyl radical cofactor	Cytoplasmic	P68066	reviewed	GRCA_ECOLI	Autonomous glycyl radical cofactor	grcA yfiD b2579 JW2563	Escherichia coli (strain K12)	127	threonine catabolic process [GO:0006567]	cytoplasm [GO:0005737]; cytosol [GO:0005829]	formate C-acetyltransferase activity [GO:0008861]	GO:0005737; GO:0005829; GO:0006567; GO:0008861	9205837; 9278503; 16738553; 2836397; 9868784; 9600841; 7984428; 10493123; 11932447; 11444864; 18723842; 22412352	P0A9K9	NA	FUNCTION: Acts as a radical domain for damaged PFL and possibly other radical proteins. {ECO:0000269|PubMed:11444864}.	NA
SYI_ECOLI	clr	-0.67	0.022	0.28	Isoleucine--tRNA ligase	Cytoplasmic	P00956	reviewed	SYI_ECOLI	Isoleucine--tRNA ligase (EC 6.1.1.5) (Isoleucyl-tRNA synthetase) (IleRS)	ileS ilvS b0026 JW0024	Escherichia coli (strain K12)	938	isoleucyl-tRNA aminoacylation [GO:0006428]; response to antibiotic [GO:0046677]	cytosol [GO:0005829]	aminoacyl-tRNA editing activity [GO:0002161]; ATP binding [GO:0005524]; isoleucine-tRNA ligase activity [GO:0004822]; tRNA binding [GO:0000049]; zinc ion binding [GO:0008270]	GO:0000049; GO:0002161; GO:0004822; GO:0005524; GO:0005829; GO:0006428; GO:0008270; GO:0046677	6390679; 7929087; 1630901; 9278503; 16738553; 2985604; 19557155; 6378662; 6374664; 3282306; 9298644; 9554847; 10549284; 10889024; 11864608; 11782529; 12515858; 18723842	P19930; P02925; P0CE47; P39336	6.1.1.5	FUNCTION: Catalyzes the attachment of isoleucine to tRNA(Ile). As IleRS can inadvertently accommodate and process structurally similar amino acids such as valine, to avoid such errors it has two additional distinct tRNA(Ile)-dependent editing activities. One activity is designated as 'pretransfer' editing and involves the hydrolysis of activated Val-AMP. The other activity is designated 'posttran…	NA
SYD_ECOLI	clr	-0.55	0.022	0.28	Aspartate--tRNA ligase	Cytoplasmic	P21889	reviewed	SYD_ECOLI	Aspartate--tRNA ligase (EC 6.1.1.12) (Aspartyl-tRNA synthetase) (AspRS)	aspS tls b1866 JW1855	Escherichia coli (strain K12)	590	aspartyl-tRNA aminoacylation [GO:0006422]	cytosol [GO:0005829]	aspartate-tRNA ligase activity [GO:0004815]; ATP binding [GO:0005524]; nucleic acid binding [GO:0003676]	GO:0003676; GO:0004815; GO:0005524; GO:0005829; GO:0006422	2129559; 9097040; 9278503; 16738553; 1944398; 1885548; 9298644; 10918062; 10562565; 10873442	NA	6.1.1.12	FUNCTION: Catalyzes the attachment of L-aspartate to tRNA(Asp) in a two-step reaction: L-aspartate is first activated by ATP to form Asp-AMP and then transferred to the acceptor end of tRNA(Asp). Also mischarges tRNA(Asp) with D-aspartate, although it is a poor substrate (PubMed:10918062). {ECO:0000255|HAMAP-Rule:MF_00044, ECO:0000269|PubMed:10918062}.	NA
HLDD_ECOLI	clr	-0.51	0.023	0.28	ADP-L-glycero-D-manno-heptose-6-epimerase	Cytoplasmic	P67910	reviewed	HLDD_ECOLI	ADP-L-glycero-D-manno-heptose-6-epimerase (EC 5.1.3.20) (ADP-L-glycero-beta-D-manno-heptose-6-epimerase) (ADP-glyceromanno-heptose 6-epimerase) (ADP-hep 6-epimerase) (AGME)	hldD htrM rfaD waaD b3619 JW3594	Escherichia coli (strain K12)	310	ADP-L-glycero-beta-D-manno-heptose biosynthetic process [GO:0097171]; lipopolysaccharide core region biosynthetic process [GO:0009244]	cytosol [GO:0005829]; membrane [GO:0016020]	ADP-glyceromanno-heptose 6-epimerase activity [GO:0008712]; NADP+ binding [GO:0070401]	GO:0005829; GO:0008712; GO:0009244; GO:0016020; GO:0070401; GO:0097171	2198271; 1861974; 8041620; 9278503; 16738553; 9298646; 7929099; 6337148; 10089470; 11313358; 11751812; 17316025; 18723842; 10896473	P16528; P62617; P0ABU0; P25534; P0A8C1	5.1.3.20	FUNCTION: Catalyzes the interconversion between ADP-D-glycero-beta-D-manno-heptose and ADP-L-glycero-beta-D-manno-heptose via an epimerization at carbon 6 of the heptose. {ECO:0000269|PubMed:6337148, ECO:0000269|PubMed:7929099}.	PATHWAY: Nucleotide-sugar biosynthesis; ADP-L-glycero-beta-D-manno-heptose biosynthesis; ADP-L-glycero-beta-D-manno-heptose from D-glycero-beta-D-manno-heptose 7-phosphate: step 4/4.; PATHWAY: Bacterial outer membrane biogenesis; LPS core biosynthesis.
A0A485JQF3_ECOLX	clr	-0.5	0.021	0.28	Glycerol kinase	Cytoplasmic	A0A485JQF3	unreviewed	A0A485JQF3_ECOLX	Glycerol kinase (EC 2.7.1.30)	glpK_2 NCTC10974_05453	Escherichia coli	419	glycerol metabolic process [GO:0006071]; glycerol-3-phosphate metabolic process [GO:0006072]; phosphorylation [GO:0016310]	NA	ATP binding [GO:0005524]; glycerol kinase activity [GO:0004370]	GO:0004370; GO:0005524; GO:0006071; GO:0006072; GO:0016310	NA	NA	2.7.1.30	NA	NA
A0A3S4KE53_ECOLX	clr	-0.29	0.022	0.28	Ketol-acid reductoisomerase	Cytoplasmic	A0A3S4KE53	unreviewed	A0A3S4KE53_ECOLX	Ketol-acid reductoisomerase (EC 1.1.1.86)	ilvC_1 NCTC9044_02039	Escherichia coli	252	branched-chain amino acid biosynthetic process [GO:0009082]	NA	isomerase activity [GO:0016853]; ketol-acid reductoisomerase activity [GO:0004455]; metal ion binding [GO:0046872]	GO:0004455; GO:0009082; GO:0016853; GO:0046872	NA	NA	1.1.1.86	NA	NA
LIVJ_ECOLI	clr	-0.23	0.025	0.28	Leu/Ile/Val-binding protein	Periplasmic	P0AD96	reviewed	LIVJ_ECOLI	Leu/Ile/Val-binding protein (LIV-BP)	livJ b3460 JW3425	Escherichia coli (strain K12)	367	branched-chain amino acid transport [GO:0015803]; isoleucine transport [GO:0015818]; leucine transport [GO:0015820]; valine transport [GO:0015829]	ATP-binding cassette (ABC) transporter complex, substrate-binding subunit-containing [GO:0055052]; membrane [GO:0016020]; outer membrane-bounded periplasmic space [GO:0030288]	NA	GO:0015803; GO:0015818; GO:0015820; GO:0015829; GO:0016020; GO:0030288; GO:0055052	3891753; 4077929; 2195019; 8041620; 9278503; 16738553; 328304; 9298646; 9298644; 2649682	NA	NA	FUNCTION: This protein is a component of the leucine, isoleucine, valine, (threonine) transport system, which is one of the two periplasmic binding protein-dependent transport systems of the high-affinity transport of the branched-chain amino acids.	NA
A0A0H2V2H8_SHIFL	clr	-0.75	0.028	0.29	Biotin carboxylase	Cytoplasmic	A0A0H2V2H8	unreviewed	A0A0H2V2H8_SHIFL	Biotin carboxylase (EC 6.3.4.14) (Acetyl-coenzyme A carboxylase biotin carboxylase subunit A)	accC SF3294	Shigella flexneri	449	fatty acid biosynthetic process [GO:0006633]; malonyl-CoA biosynthetic process [GO:2001295]	NA	acetyl-CoA carboxylase activity [GO:0003989]; ATP binding [GO:0005524]; biotin carboxylase activity [GO:0004075]; metal ion binding [GO:0046872]	GO:0003989; GO:0004075; GO:0005524; GO:0006633; GO:0046872; GO:2001295	12384590	NA	6.3.4.14	FUNCTION: This protein is a component of the acetyl coenzyme A carboxylase complex; first, biotin carboxylase catalyzes the carboxylation of the carrier protein and then the transcarboxylase transfers the carboxyl group to form malonyl-CoA. {ECO:0000256|ARBA:ARBA00003761, ECO:0000256|RuleBase:RU365063}.	PATHWAY: Lipid metabolism; malonyl-CoA biosynthesis; malonyl-CoA from acetyl-CoA: step 1/1. {ECO:0000256|ARBA:ARBA00004956, ECO:0000256|RuleBase:RU365063}.
TREC_ECOLI	clr	-0.6	0.031	0.29	Trehalose-6-phosphate hydrolase	Cytoplasmic	P28904	reviewed	TREC_ECOLI	Trehalose-6-phosphate hydrolase (EC 3.2.1.93) (Alpha,alpha-phosphotrehalase)	treC olgH b4239 JW4198	Escherichia coli (strain K12)	551	cellular response to DNA damage stimulus [GO:0006974]; oligosaccharide catabolic process [GO:0009313]; trehalose catabolic process [GO:0005993]	cytosol [GO:0005829]	alpha,alpha-phosphotrehalase activity [GO:0008788]; alpha-amylase activity [GO:0004556]	GO:0004556; GO:0005829; GO:0005993; GO:0006974; GO:0008788; GO:0009313	8083158; 7610040; 9278503; 16738553; 8421692	NA	3.2.1.93	FUNCTION: Hydrolyzes trehalose-6-phosphate to glucose and glucose 6-phosphate. Can also very effectively hydrolyze p-nitrophenyl-alpha-D-glucopyranoside, but it does not recognize trehalose, sucrose, maltose, isomaltose, or maltodextrins. {ECO:0000269|PubMed:8083158}.	NA
HNS_ECOLI	clr	-0.59	0.033	0.29	DNA-binding protein H-NS	Cytoplasmic	P0ACF8	reviewed	HNS_ECOLI	DNA-binding protein H-NS (Heat-stable nucleoid-structuring protein) (Histone-like protein HLP-II) (Protein B1) (Protein H1)	hns bglY cur drdX hnsA msyA osmZ pilG topS b1237 JW1225	Escherichia coli (strain K12)	137	bacterial nucleoid packaging [GO:0036386]; negative regulation of DNA-templated transcription [GO:0045892]; negative regulation of single-species biofilm formation on inanimate substrate [GO:1900232]; regulation of DNA-templated transcription [GO:0006355]; regulation of translation [GO:0006417]	cytosol [GO:0005829]; H-NS complex [GO:1990121]; H-NS-Cnu complex [GO:0036411]; H-NS-Hha complex [GO:0097495]; membrane [GO:0016020]; protein-DNA complex [GO:0032993]; transcription regulator complex [GO:0005667]	bent DNA binding [GO:0003681]; DNA-binding transcription repressor activity [GO:0001217]; identical protein binding [GO:0042802]; minor groove of adenine-thymine-rich DNA binding [GO:0003680]; protein dimerization activity [GO:0046983]; RNA binding [GO:0003723]; structural constituent of chromatin [GO:0030527]; transcription cis-regulatory region binding [GO:0000976]	GO:0000976; GO:0001217; GO:0003680; GO:0003681; GO:0003723; GO:0005667; GO:0005829; GO:0006355; GO:0006417; GO:0016020; GO:0030527; GO:0032993; GO:0036386; GO:0036411; GO:0042802; GO:0045892; GO:0046983; GO:0097495; GO:1900232; GO:1990121	2841565; 3135462; 1691451; 1537791; 2177526; 8905232; 9278503; 16738553; 7773397; 2494066; 2020545; 6370250; 2126011; 9868784; 9298646; 6395665; 9600841; 4566454; 333393; 338303; 6379600; 2512122; 2128918; 7934818; 8226663; 8755860; 8890170; 8898389; 8913298; 9298644; 9398522; 10982869; 11031114; 11714691; 11790731; 16650431; 16963779; 17046956; 17010156; 17435766; 17881364; 20132443; 20595230; 2…	P64467; P0ACE3; P0ACF8; P0ACG1	NA	FUNCTION: A DNA-binding protein implicated in transcriptional repression (silencing) (PubMed:333393, PubMed:2128918, PubMed:8890170, PubMed:8913298, PubMed:9398522, PubMed:16963779, PubMed:17046956, PubMed:23543115). Also involved in bacterial chromosome organization and compaction (PubMed:6379600, PubMed:10982869, PubMed:21903814). H-NS binds tightly to AT-rich dsDNA and inhibits transcription (…	NA
CYSK_ECOLI	clr	-0.51	0.036	0.29	Cysteine synthase A	Cytoplasmic	P0ABK5	reviewed	CYSK_ECOLI	Cysteine synthase A (CSase A) (EC 2.5.1.47) (O-acetylserine (thiol)-lyase A) (OAS-TL A) (O-acetylserine sulfhydrylase A) (S-carboxymethylcysteine synthase) (EC 4.5.1.5) (Sulfate starvation-induced protein 5) (SSI5)	cysK cysZ b2414 JW2407	Escherichia coli (strain K12)	323	cellular amino acid biosynthetic process [GO:0008652]; cysteine biosynthetic process [GO:0019344]; cysteine biosynthetic process from serine [GO:0006535]	cysteine synthase complex [GO:0009333]; cytoplasm [GO:0005737]; cytosol [GO:0005829]	cysteine synthase activity [GO:0004124]; identical protein binding [GO:0042802]; L-cysteine desulfhydrase activity [GO:0080146]; pyridoxal phosphate binding [GO:0030170]; S-carboxymethylcysteine synthase activity [GO:0050272]; transferase activity [GO:0016740]	GO:0004124; GO:0005737; GO:0005829; GO:0006535; GO:0008652; GO:0009333; GO:0016740; GO:0019344; GO:0030170; GO:0042802; GO:0050272; GO:0080146	3062311; 3290198; 9205837; 9278503; 16738553; 9298646; 8774726; 8506346; 2457575; 22333533; 27531961	P0A9D4; P0ABK5	2.5.1.47; 4.5.1.5	FUNCTION: (Microbial infection) In addition to its role in cysteine synthesis, stimulates the tRNase activity of CdiA-CT from E.coli strain 536 / UPEC; stimulation does not require O-acetylserine sulfhydrylase activity. CdiA is the toxic component of a toxin-immunity protein module, which functions as a cellular contact-dependent growth inhibition (CDI) system. CDI modules allow bacteria to commu…	PATHWAY: Amino-acid biosynthesis; L-cysteine biosynthesis; L-cysteine from L-serine: step 2/2.
B2U493_SHIB3	clr	-0.25	0.027	0.29	YebG protein	Unknown	B2U493	unreviewed	B2U493_SHIB3	YebG protein	yebG SbBS512_E2123	Shigella boydii serotype 18 (strain CDC 3083-94 / BS512)	60	NA	NA	NA	NA	NA	NA	NA	NA	NA
YFEX_ECOLI	clr	-0.19	0.036	0.29	Dye-decolorizing peroxidase YfeX	Cytoplasmic	P76536	reviewed	YFEX_ECOLI	Dye-decolorizing peroxidase YfeX (EC 1.11.1.-) (Porphyrinogen oxidase)	yfeX b2431 JW2424	Escherichia coli (strain K12)	299	NA	cytoplasm [GO:0005737]; cytosol [GO:0005829]	heme binding [GO:0020037]; metal ion binding [GO:0046872]; peroxidase activity [GO:0004601]	GO:0004601; GO:0005737; GO:0005829; GO:0020037; GO:0046872	9278503; 16738553; 19564607; 22068980	NA	1.11.1.-	FUNCTION: Has both general peroxidase activity and dye-decolorizing activity. Can catalyze the oxidation of both protoporphyrinogen IX and coproporphyrinogen III to their corresponding porphyrins. Also efficiently decolorizes the dyes alizarin red and Cibacron blue F3GA. {ECO:0000269|PubMed:22068980}.	NA
EFG_ECOLI	clr	-0.5	0.04	0.3	Elongation factor G	Cytoplasmic	P0A6M8	reviewed	EFG_ECOLI	Elongation factor G (EF-G)	fusA far fus b3340 JW3302	Escherichia coli (strain K12)	704	ribosome disassembly [GO:0032790]	cytoplasm [GO:0005737]; cytosol [GO:0005829]	GTP binding [GO:0005525]; GTPase activity [GO:0003924]; guanosine tetraphosphate binding [GO:0097216]; translation elongation factor activity [GO:0003746]	GO:0003746; GO:0003924; GO:0005525; GO:0005737; GO:0005829; GO:0032790; GO:0097216	6322136; 1398129; 9278503; 16738553; 7042386; 6989816; 9298646; 7016587; 7011903; 9298644; 18723842; 12859903	NA	NA	FUNCTION: Catalyzes the GTP-dependent ribosomal translocation step during translation elongation. During this step, the ribosome changes from the pre-translocational (PRE) to the post-translocational (POST) state as the newly formed A-site-bound peptidyl-tRNA and P-site-bound deacylated tRNA move to the P and E sites, respectively. Catalyzes the coordinated movement of the two tRNA molecules, the…	NA
A0A377B3S0_ECOLX	clr	-0.24	0.04	0.3	Citrate lyase subunit beta	Cytoplasmic	A0A377B3S0	unreviewed	A0A377B3S0_ECOLX	Citrate lyase subunit beta (EC 4.1.3.6)	citE NCTC9962_02938	Escherichia coli	173	NA	NA	citrate (pro-3S)-lyase activity [GO:0008815]	GO:0008815	NA	NA	4.1.3.6	NA	NA
A0A2B7LL68_9ESCH	clr	-0.65	0.045	0.31	Citrate synthase	Cytoplasmic	A0A2B7LL68	unreviewed	A0A2B7LL68_9ESCH	Citrate synthase	gltA C4A13_02552 HV018_06630 HV138_18690 HV245_16850 HV276_06915 HV284_07345 NCTC8196_01441	Escherichia marmotae	427	tricarboxylic acid cycle [GO:0006099]	cytoplasm [GO:0005737]	citrate (Si)-synthase activity [GO:0004108]	GO:0004108; GO:0005737; GO:0006099	NA	NA	NA	NA	PATHWAY: Carbohydrate metabolism; tricarboxylic acid cycle; isocitrate from oxaloacetate: step 1/2. {ECO:0000256|ARBA:ARBA00004751, ECO:0000256|RuleBase:RU003370}.
A0A2X1MVK9_ECOLX	clr	-0.46	0.044	0.31	50S ribosomal protein L15	Cytoplasmic	A0A2X1MVK9	unreviewed	A0A2X1MVK9_ECOLX	50S ribosomal protein L15	rplO NCTC9073_00379	Escherichia coli	90	translation [GO:0006412]	ribonucleoprotein complex [GO:1990904]; ribosome [GO:0005840]	structural constituent of ribosome [GO:0003735]	GO:0003735; GO:0005840; GO:0006412; GO:1990904	NA	NA	NA	NA	NA
A0A377DYI8_ECOLX	clr	-0.36	0.044	0.31	Proline--tRNA ligase	Cytoplasmic	A0A377DYI8	unreviewed	A0A377DYI8_ECOLX	Proline--tRNA ligase (EC 6.1.1.15) (Prolyl-tRNA synthetase)	proS_2 NCTC8500_04513	Escherichia coli	411	prolyl-tRNA aminoacylation [GO:0006433]	cytoplasm [GO:0005737]	aminoacyl-tRNA editing activity [GO:0002161]; ATP binding [GO:0005524]; proline-tRNA ligase activity [GO:0004827]	GO:0002161; GO:0004827; GO:0005524; GO:0005737; GO:0006433	NA	NA	6.1.1.15	NA	NA
W1EVA6_ECOLX	clr	-0.31	0.046	0.31	Alkyl hydroperoxide reductase subunit F	CytoplasmicMembrane	W1EVA6	unreviewed	W1EVA6_ECOLX	Alkyl hydroperoxide reductase subunit F	NA	Escherichia coli ISC7	522	response to reactive oxygen species [GO:0000302]	NA	alkyl hydroperoxide reductase activity [GO:0008785]; flavin adenine dinucleotide binding [GO:0050660]; NAD binding [GO:0051287]	GO:0000302; GO:0008785; GO:0050660; GO:0051287	NA	NA	NA	FUNCTION: Serves to protect the cell against DNA damage by alkyl hydroperoxides. It can use either NADH or NADPH as electron donor for direct reduction of redox dyes or of alkyl hydroperoxides when combined with the AhpC protein. {ECO:0000256|ARBA:ARBA00024806}.	NA
ENO_ECOLI	clr	-0.25	0.047	0.31	Enolase	Cytoplasmic	P0A6P9	reviewed	ENO_ECOLI	Enolase (EC 4.2.1.11) (2-phospho-D-glycerate hydro-lyase) (2-phosphoglycerate dehydratase)	eno b2779 JW2750	Escherichia coli (strain K12)	432	glycolytic process [GO:0006096]; RNA catabolic process [GO:0006401]; RNA processing [GO:0006396]	bacterial degradosome [GO:1990061]; cell surface [GO:0009986]; cytoskeleton [GO:0005856]; cytosol [GO:0005829]; extracellular region [GO:0005576]; membrane [GO:0016020]; phosphopyruvate hydratase complex [GO:0000015]	identical protein binding [GO:0042802]; magnesium ion binding [GO:0000287]; phosphopyruvate hydratase activity [GO:0004634]	GO:0000015; GO:0000287; GO:0004634; GO:0005576; GO:0005829; GO:0005856; GO:0006096; GO:0006396; GO:0006401; GO:0009986; GO:0016020; GO:0042802; GO:1990061	9278503; 16738553; 3514618; 8610017; 9298646; 9600841; 4942326; 2513001; 9298644; 9732274; 15003462; 14981237; 15522087; 17242352; 18337249; 18723842; 31328167; 11676541; 16516921; 20823555	P0A6P9; P21513; P0AG07	4.2.1.11	FUNCTION: Catalyzes the reversible conversion of 2-phosphoglycerate into phosphoenolpyruvate. It is essential for the degradation of carbohydrates via glycolysis. It is also a component of the RNA degradosome, a multi-enzyme complex involved in RNA processing and messenger RNA degradation. Its interaction with RNase E is important for the turnover of mRNA, in particular on transcripts encoding en…	PATHWAY: Carbohydrate degradation; glycolysis; pyruvate from D-glyceraldehyde 3-phosphate: step 4/5. {ECO:0000255|HAMAP-Rule:MF_00318}.
