# Supplementary material for: Growth dynamics and protein-expression of Escherichia coli serotypes O26:H11, O111:H8 and O145:NM in the bovine rumen
Source: PLoS One. 2025 Jun 4;20(6):e0313978. doi: 10.1371/journal.pone.0313978 (PMC12136435; doi:10.1371/journal.pone.0313978)
Supplement: S8 Table — (XLSX) [file pone.0313978.s015.xlsx]

## Sheet: Sheet 1 - Table S8
Table S8
gene_name	method	estimate	p.value	FDR	description	Localization	Entry	Reviewed	Entry Name	Protein names	Gene Names	Organism	Length	Gene Ontology (biological process)	Gene Ontology (cellular component)	Gene Ontology (molecular function)	Gene Ontology IDs	PubMed ID	Interacts with	EC number	Function [CC]	Pathway
DLDH_ECOLI	clr	0.35	0.00043	0.087	Dihydrolipoyl dehydrogenase	Cytoplasmic	P0A9P0	reviewed	DLDH_ECOLI	Dihydrolipoyl dehydrogenase (EC 1.8.1.4) (Dihydrolipoamide dehydrogenase) (E3 component of pyruvate and 2-oxoglutarate dehydrogenases complexes) (Glycine cleavage system L protein)	lpdA lpd b0116 JW0112	Escherichia coli (strain K12)	474	2-oxoglutarate metabolic process [GO:0006103]; cell redox homeostasis [GO:0045454]; glycine decarboxylation via glycine cleavage system [GO:0019464]; glycolytic process [GO:0006096]; one-carbon metabolic process [GO:0006730]; pyruvate catabolic process [GO:0042867]; pyruvate metabolic process [GO:0006090]; response to oxidative stress [GO:0006979]; tricarboxylic acid cycle [GO:0006099]	cytoplasm [GO:0005737]; cytosol [GO:0005829]; cytosolic pyruvate dehydrogenase complex [GO:0045250]; glycine cleavage complex [GO:0005960]; membrane [GO:0016020]; oxoglutarate dehydrogenase complex [GO:0045252]; plasma membrane [GO:0005886]; pyruvate dehydrogenase complex [GO:0045254]	dihydrolipoyl dehydrogenase activity [GO:0004148]; disulfide oxidoreductase activity [GO:0015036]; flavin adenine dinucleotide binding [GO:0050660]; identical protein binding [GO:0042802]; zinc ion binding [GO:0008270]	GO:0004148; GO:0005737; GO:0005829; GO:0005886; GO:0005960; GO:0006090; GO:0006096; GO:0006099; GO:0006103; GO:0006730; GO:0006979; GO:0008270; GO:0015036; GO:0016020; GO:0019464; GO:0042802; GO:0042867; GO:0045250; GO:0045252; GO:0045254; GO:0045454; GO:0050660	6352260; 8202364; 9278503; 16738553; 9298646; 2211531; 9298644; 16079137; 18723842	P06959; P75989; P39346; P0A9P0; P0AFG6; P03018; P0AAR3; P77721; P52037	1.8.1.4	FUNCTION: Lipoamide dehydrogenase is a component of the glycine cleavage system as well as of the alpha-ketoacid dehydrogenase complexes.	NA
A0A377DYQ7_ECOLX	clr	0.51	0.00023	0.087	Isoaspartyl dipeptidase	Cytoplasmic	A0A377DYQ7	unreviewed	A0A377DYQ7_ECOLX	Isoaspartyl dipeptidase (EC 3.4.19.-)	iadA_1 NCTC8500_04846	Escherichia coli	257	NA	NA	beta-aspartyl-peptidase activity [GO:0008798]; hydrolase activity, acting on carbon-nitrogen (but not peptide) bonds [GO:0016810]	GO:0008798; GO:0016810	NA	NA	3.4.19.-	NA	NA
KPRS_ECOLI	clr	0.29	0.0028	0.18	Ribose-phosphate pyrophosphokinase	Cytoplasmic	P0A717	reviewed	KPRS_ECOLI	Ribose-phosphate pyrophosphokinase (RPPK) (EC 2.7.6.1) (5-phospho-D-ribosyl alpha-1-diphosphate) (Phosphoribosyl diphosphate synthase) (Phosphoribosyl pyrophosphate synthase) (P-Rib-PP synthase) (PRPP synthase) (PRPPase)	prs prsA b1207 JW1198	Escherichia coli (strain K12)	315	5-phosphoribose 1-diphosphate biosynthetic process [GO:0006015]; phosphorylation [GO:0016310]; protein hexamerization [GO:0034214]; purine nucleotide biosynthetic process [GO:0006164]; ribonucleoside monophosphate biosynthetic process [GO:0009156]	cytoplasm [GO:0005737]; cytosol [GO:0005829]; ribose phosphate diphosphokinase complex [GO:0002189]	ADP binding [GO:0043531]; ATP binding [GO:0005524]; identical protein binding [GO:0042802]; kinase activity [GO:0016301]; magnesium ion binding [GO:0000287]; phosphate ion binding [GO:0042301]; ribose phosphate diphosphokinase activity [GO:0004749]	GO:0000287; GO:0002189; GO:0004749; GO:0005524; GO:0005737; GO:0005829; GO:0006015; GO:0006164; GO:0009156; GO:0016301; GO:0016310; GO:0034214; GO:0042301; GO:0042802; GO:0043531	3009477; 2542328; 8905232; 9278503; 16738553; 9298646; 6290219; 7657655; 8679571; 9125530; 10954724; 28031352	P0A6F5	2.7.6.1	FUNCTION: Involved in the biosynthesis of the central metabolite phospho-alpha-D-ribosyl-1-pyrophosphate (PRPP) via the transfer of pyrophosphoryl group from ATP to 1-hydroxyl of ribose-5-phosphate (Rib-5-P). {ECO:0000255|HAMAP-Rule:MF_00583, ECO:0000269|PubMed:10954724, ECO:0000269|PubMed:2542328, ECO:0000269|PubMed:3009477, ECO:0000269|PubMed:6290219, ECO:0000269|PubMed:7657655, ECO:0000269|Pub…	PATHWAY: Metabolic intermediate biosynthesis; 5-phospho-alpha-D-ribose 1-diphosphate biosynthesis; 5-phospho-alpha-D-ribose 1-diphosphate from D-ribose 5-phosphate (route I): step 1/1. {ECO:0000255|HAMAP-Rule:MF_00583, ECO:0000305|PubMed:8679571}.
YGGE_ECOLI	clr	0.35	0.0016	0.18	Uncharacterized protein YggE	Periplasmic	P0ADS6	reviewed	YGGE_ECOLI	Uncharacterized protein YggE	yggE b2922 JW2889	Escherichia coli (strain K12)	246	cellular response to DNA damage stimulus [GO:0006974]; cellular response to heat [GO:0034605]; cellular response to reactive oxygen species [GO:0034614]	integral component of external side of plasma membrane [GO:0071575]	NA	GO:0006974; GO:0034605; GO:0034614; GO:0071575	9278503; 16738553; 2546007	NA	NA	NA	NA
YDGA_ECOLI	clr	0.48	0.0061	0.18	Protein YdgA	CytoplasmicMembrane	P77804	reviewed	YDGA_ECOLI	Protein YdgA	ydgA b1614 JW1606	Escherichia coli (strain K12)	502	bacterial-type flagellum-dependent swarming motility [GO:0071978]	plasma membrane [GO:0005886]	identical protein binding [GO:0042802]	GO:0005886; GO:0042802; GO:0071978	9097039; 9278503; 16738553; 16079137	P77804	NA	NA	NA
GCH1_ECOLI	clr	0.4	0.01	0.23	GTP cyclohydrolase 1	Cytoplasmic	P0A6T5	reviewed	GCH1_ECOLI	GTP cyclohydrolase 1 (EC 3.5.4.16) (GTP cyclohydrolase I) (GTP-CH-I)	folE b2153 JW2140	Escherichia coli (strain K12)	222	7,8-dihydroneopterin 3'-triphosphate biosynthetic process [GO:0035998]; one-carbon metabolic process [GO:0006730]; queuosine biosynthetic process [GO:0008616]; tetrahydrobiopterin biosynthetic process [GO:0006729]; tetrahydrofolate biosynthetic process [GO:0046654]	cytoplasm [GO:0005737]; cytosol [GO:0005829]; protein-containing complex [GO:0032991]	GTP binding [GO:0005525]; GTP cyclohydrolase I activity [GO:0003934]; identical protein binding [GO:0042802]; zinc ion binding [GO:0008270]	GO:0003934; GO:0005525; GO:0005737; GO:0005829; GO:0006729; GO:0006730; GO:0008270; GO:0008616; GO:0032991; GO:0035998; GO:0042802; GO:0046654	1665332; 8304099; 9278503; 16738553; 1459137; 9298646; 12297008; 7663943; 12559918; 11087827	NA	3.5.4.16	NA	PATHWAY: Cofactor biosynthesis; 7,8-dihydroneopterin triphosphate biosynthesis; 7,8-dihydroneopterin triphosphate from GTP: step 1/1.
A0A8B4PR90_ECOLX	clr	0.19	0.013	0.26	Tryptophan--tRNA ligase	Cytoplasmic	A0A8B4PR90	unreviewed	A0A8B4PR90_ECOLX	Tryptophan--tRNA ligase (EC 6.1.1.2)	trpS_1 NCTC8008_05428	Escherichia coli	250	tryptophanyl-tRNA aminoacylation [GO:0006436]	NA	ATP binding [GO:0005524]; tryptophan-tRNA ligase activity [GO:0004830]	GO:0004830; GO:0005524; GO:0006436	NA	NA	6.1.1.2	NA	NA
CH60_ECOLI	clr	0.42	0.016	0.26	Chaperonin GroEL	Cytoplasmic	P0A6F5	reviewed	CH60_ECOLI	Chaperonin GroEL (EC 5.6.1.7) (60 kDa chaperonin) (Chaperonin-60) (Cpn60) (GroEL protein)	groEL groL mopA b4143 JW4103	Escherichia coli (strain K12)	548	chaperone cofactor-dependent protein refolding [GO:0051085]; protein folding [GO:0006457]; protein refolding [GO:0042026]; response to heat [GO:0009408]; response to radiation [GO:0009314]; virion assembly [GO:0019068]	cytosol [GO:0005829]; GroEL-GroES complex [GO:1990220]; membrane [GO:0016020]	ATP binding [GO:0005524]; ATP hydrolysis activity [GO:0016887]; ATP-dependent protein folding chaperone [GO:0140662]; identical protein binding [GO:0042802]; isomerase activity [GO:0016853]; magnesium ion binding [GO:0000287]; unfolded protein binding [GO:0051082]	GO:0000287; GO:0005524; GO:0005829; GO:0006457; GO:0009314; GO:0009408; GO:0016020; GO:0016853; GO:0016887; GO:0019068; GO:0042026; GO:0042802; GO:0051082; GO:0051085; GO:0140662; GO:1990220	2897629; 7610040; 9278503; 16738553; 2901493; 2578448; 9298646; 17895580; 7903255; 379350; 7015340; 2573517; 10532860; 1676490; 1349729; 1361169; 8104102; 7915201; 7935796; 7867798; 8618836; 7638600; 7638601; 8861908; 8663256; 9298644; 9285593; 15327959; 16751100; 16684774; 18418386; 18987317; 18723842; 19915138; 20603018; 20094032; 21151122; 22445172; 22380631; 24816391; 25912285; 19638247; 2642…	P0AFG8; P00887; P76213; P77279; P19323; P0A6F5; P0A6F9; P09372; P77329; P0AEX9; P0AEY3; P0A817; P63386; P0A717; P0A7H0; P37745; P0AGB3; P45527; P0A9W0; P39177; P37640; P76524; P60010; P13423; P00586	5.6.1.7	FUNCTION: Together with its co-chaperonin GroES, plays an essential role in assisting protein folding (PubMed:2897629, PubMed:2573517, PubMed:10532860, PubMed:1676490, PubMed:8104102, PubMed:9285593, PubMed:16751100, PubMed:18418386, PubMed:18987317, PubMed:20603018, PubMed:24816391). The GroEL-GroES system forms a nano-cage that allows encapsulation of the non-native substrate proteins and provi…	NA
RS10_ECOLI	clr	0.53	0.014	0.26	30S ribosomal protein S10	Cytoplasmic	P0A7R5	reviewed	RS10_ECOLI	30S ribosomal protein S10 (Small ribosomal subunit protein uS10) (Transcription termination/antitermination protein NusE)	rpsJ nusE b3321 JW3283	Escherichia coli (strain K12)	103	cytoplasmic translation [GO:0002181]; regulation of DNA-templated transcription elongation [GO:0032784]; ribosome biogenesis [GO:0042254]; transcription antitermination [GO:0031564]	cytoplasm [GO:0005737]; cytosol [GO:0005829]; cytosolic small ribosomal subunit [GO:0022627]; small ribosomal subunit [GO:0015935]; transcription elongation factor complex [GO:0008023]	structural constituent of ribosome [GO:0003735]; transcription antitermination factor activity, RNA binding [GO:0001072]; tRNA binding [GO:0000049]	GO:0000049; GO:0001072; GO:0002181; GO:0003735; GO:0005737; GO:0005829; GO:0008023; GO:0015935; GO:0022627; GO:0031564; GO:0032784; GO:0042254	7007073; 7037196; 3892488; 9278503; 16738553; 9298646; 6759118; 1731086; 7678781; 9298644; 10094780; 11884128; 16109710; 24524803; 12244297; 12809609; 16272117; 19111659; 27906160; 27906161; 27934701; 28077875; 32871103	P0A780; P0AA43	NA	FUNCTION: Involved in the binding of tRNA to the ribosomes (PubMed:6759118). Part of the processive rRNA transcription and antitermination complex (rrnTAC). The complex forms an RNA-chaperone ring around the RNA exit tunnel of RNA polymerase (RNAP). It supports rapid transcription and antitermination of rRNA operons, cotranscriptional rRNA folding, and annealing of distal rRNA regions to allow co…	NA
PANB_ECOLI	clr	0.28	0.023	0.28	3-methyl-2-oxobutanoate hydroxymethyltransferase	Cytoplasmic	P31057	reviewed	PANB_ECOLI	3-methyl-2-oxobutanoate hydroxymethyltransferase (EC 2.1.2.11) (Ketopantoate hydroxymethyltransferase) (KPHMT)	panB b0134 JW0130	Escherichia coli (strain K12)	264	pantothenate biosynthetic process [GO:0015940]	cytoplasm [GO:0005737]; cytosol [GO:0005829]; membrane [GO:0016020]	3-methyl-2-oxobutanoate hydroxymethyltransferase activity [GO:0003864]; identical protein binding [GO:0042802]; magnesium ion binding [GO:0000287]	GO:0000287; GO:0003864; GO:0005737; GO:0005829; GO:0015940; GO:0016020; GO:0042802	8096212; 8202364; 9278503; 16738553; 9298646; 776976; 6463; 12906829	NA	2.1.2.11	FUNCTION: Catalyzes the reversible reaction in which hydroxymethyl group from 5,10-methylenetetrahydrofolate is transferred onto alpha-ketoisovalerate to form ketopantoate. {ECO:0000269|PubMed:6463, ECO:0000269|PubMed:776976}.	PATHWAY: Cofactor biosynthesis; (R)-pantothenate biosynthesis; (R)-pantoate from 3-methyl-2-oxobutanoate: step 1/2. {ECO:0000305|PubMed:6463, ECO:0000305|PubMed:776976}.
E2X7R8_SHIDY	clr	0.57	0.019	0.28	Translation initiation inhibitor	Cytoplasmic	E2X7R8	unreviewed	E2X7R8_SHIDY	Translation initiation inhibitor	Asd1617_04410	Shigella dysenteriae 1617	84	NA	NA	NA	NA	NA	NA	NA	NA	NA
W1XEC2_ECOLX	clr	0.59	0.024	0.28	Protein-export protein SecB (Fragment)	Cytoplasmic	W1XEC2	unreviewed	W1XEC2_ECOLX	Protein-export protein SecB	Q609_ECAC00085G0001	Escherichia coli DORA_A_5_14_21	84	protein tetramerization [GO:0051262]; protein transport [GO:0015031]	NA	unfolded protein binding [GO:0051082]	GO:0015031; GO:0051082; GO:0051262	NA	NA	NA	NA	NA
RISB_ECOLI	clr	0.16	0.037	0.29	6,7-dimethyl-8-ribityllumazine synthase	Cytoplasmic	P61714	reviewed	RISB_ECOLI	6,7-dimethyl-8-ribityllumazine synthase (DMRL synthase) (LS) (Lumazine synthase) (EC 2.5.1.78)	ribE ribH ybaF b0415 JW0405	Escherichia coli (strain K12)	156	riboflavin biosynthetic process [GO:0009231]	cytosol [GO:0005829]; riboflavin synthase complex [GO:0009349]	6,7-dimethyl-8-ribityllumazine synthase activity [GO:0000906]	GO:0000906; GO:0005829; GO:0009231; GO:0009349	1406588; 9278503; 16738553; 8969176	NA	2.5.1.78	FUNCTION: Catalyzes the formation of 6,7-dimethyl-8-ribityllumazine by condensation of 5-amino-6-(D-ribitylamino)uracil with 3,4-dihydroxy-2-butanone 4-phosphate. This is the penultimate step in the biosynthesis of riboflavin. {ECO:0000269|PubMed:8969176}.	PATHWAY: Cofactor biosynthesis; riboflavin biosynthesis; riboflavin from 2-hydroxy-3-oxobutyl phosphate and 5-amino-6-(D-ribitylamino)uracil: step 1/2. {ECO:0000269|PubMed:8969176}.
YCDX_ECOLI	clr	0.19	0.034	0.29	Probable phosphatase YcdX	Cytoplasmic	P75914	reviewed	YCDX_ECOLI	Probable phosphatase YcdX (EC 3.1.3.-)	ycdX b1034 JW1017	Escherichia coli (strain K12)	245	bacterial-type flagellum-dependent swarming motility [GO:0071978]	cytosol [GO:0005829]	identical protein binding [GO:0042802]; phosphatase activity [GO:0016791]; phosphoric ester hydrolase activity [GO:0042578]; zinc ion binding [GO:0008270]	GO:0005829; GO:0008270; GO:0016791; GO:0042578; GO:0042802; GO:0071978	8905232; 9278503; 16738553; 21965574; 12661000	P75915	3.1.3.-	FUNCTION: Hydrolyzes p-nitrophenyl phosphate (pNPP) in vitro. Involved in the swarming motility process. {ECO:0000269|PubMed:21965574}.	NA
I6D3N7_SHIFL	clr	0.22	0.036	0.29	TolA_bind_tri domain-containing protein	Unknown	I6D3N7	unreviewed	I6D3N7_SHIFL	TolA_bind_tri domain-containing protein	SFK315_0614	Shigella flexneri K-315	196	protein trimerization [GO:0070206]	NA	NA	GO:0070206	NA	NA	NA	NA	NA
BAMA_ECOLI	clr	0.29	0.032	0.29	Outer membrane protein assembly factor BamA	OuterMembrane	P0A940	reviewed	BAMA_ECOLI	Outer membrane protein assembly factor BamA (Omp85)	bamA yaeT yzzN yzzY b0177 JW0172	Escherichia coli (strain K12)	810	cell adhesion [GO:0007155]; Gram-negative-bacterium-type cell outer membrane assembly [GO:0043165]; protein insertion into membrane [GO:0051205]	Bam protein complex [GO:1990063]; cell outer membrane [GO:0009279]; integral component of membrane [GO:0016021]; membrane [GO:0016020]	NA	GO:0007155; GO:0009279; GO:0016020; GO:0016021; GO:0043165; GO:0051205; GO:1990063	11274153; 9278503; 16738553; 9298646; 14559180; 15851030; 15951436; 16079137; 16102012; 16824102; 17404237; 18761695; 20378773; 21823654; 21586578; 23469034; 23882017; 17702946; 18430136; 19081063; 21795783; 24914988; 24619089; 27686148; 26900875; 26901871; 26744406	P77774; P0AC02; P69411	NA	FUNCTION: Part of the outer membrane protein assembly complex (Bam), which is involved in assembly and insertion of beta-barrel proteins into the outer membrane. Constitutes, with BamD, the core component of the assembly machinery. Efficient substrate folding and insertion into the outer membrane requires all 5 subunits (PubMed:20378773, PubMed:21823654, PubMed:27686148). A lateral gate may open …	NA
YDHF_ECOLI	clr	0.37	0.035	0.29	Oxidoreductase YdhF	Cytoplasmic	P76187	reviewed	YDHF_ECOLI	Oxidoreductase YdhF (EC 1.-.-.-)	ydhF b1647 JW1639	Escherichia coli (strain K12)	298	NA	cytosol [GO:0005829]	oxidoreductase activity [GO:0016491]	GO:0005829; GO:0016491	9278503; 16397293; 16738553; 14649299	NA	1.-.-.-	FUNCTION: May function as oxidoreductase. {ECO:0000305}.	NA
TOLC_ECOLI	clr	0.45	0.028	0.29	Outer membrane protein TolC	OuterMembrane	P02930	reviewed	TOLC_ECOLI	Outer membrane protein TolC (Multidrug efflux pump subunit TolC) (Outer membrane factor TolC)	tolC colE1-i mtcB mukA refI toc weeA b3035 JW5503	Escherichia coli (strain K12)	493	bile acid and bile salt transport [GO:0015721]; enterobactin transport [GO:0042930]; ion transmembrane transport [GO:0034220]; response to antibiotic [GO:0046677]; response to organic cyclic compound [GO:0014070]; response to toxic substance [GO:0009636]; response to xenobiotic stimulus [GO:0009410]; xenobiotic detoxification by transmembrane export across the cell outer membrane [GO:0140330]; xe…	cell outer membrane [GO:0009279]; efflux pump complex [GO:1990281]; integral component of cell outer membrane [GO:0045203]; integral component of membrane [GO:0016021]; MacAB-TolC complex [GO:1990196]; membrane [GO:0016020]; outer membrane-bounded periplasmic space [GO:0030288]; periplasmic side of plasma membrane [GO:0098567]	bile acid transmembrane transporter activity [GO:0015125]; efflux transmembrane transporter activity [GO:0015562]; identical protein binding [GO:0042802]; ion channel activity [GO:0005216]; porin activity [GO:0015288]; protein N-terminus binding [GO:0047485]	GO:0005216; GO:0009279; GO:0009410; GO:0009636; GO:0014070; GO:0015125; GO:0015288; GO:0015562; GO:0015721; GO:0016020; GO:0016021; GO:0030288; GO:0034220; GO:0042802; GO:0042930; GO:0045203; GO:0046677; GO:0047485; GO:0098567; GO:0140330; GO:1990196; GO:1990281; GO:1990961	6312426; 2216730; 9278503; 16738553; 6303857; 6337123; 9298646; 9629924; 9044294; 11274125; 15228545; 16079137; 18955484; 19342493; 19805313; 21325274; 21778229; 23176499; 10879525; 15342230; 18406332; 21245342	P0AE06; P75830; P02930	NA	FUNCTION: Outer membrane channel, which is required for the function of several efflux systems such as AcrAB-TolC, AcrEF-TolC, EmrAB-TolC and MacAB-TolC. These systems are involved in export of antibiotics and other toxic compounds from the cell. TolC is also involved in import of colicin E1 into the cells. {ECO:0000269|PubMed:11274125, ECO:0000269|PubMed:15228545, ECO:0000269|PubMed:18955484, EC…	NA
DMSB_ECOLI	clr	0.48	0.033	0.29	Anaerobic dimethyl sulfoxide reductase chain B	CytoplasmicMembrane	P18776	reviewed	DMSB_ECOLI	Anaerobic dimethyl sulfoxide reductase chain B (DMSO reductase iron-sulfur subunit)	dmsB b0895 JW0878	Escherichia coli (strain K12)	205	anaerobic electron transport chain [GO:0019645]; anaerobic respiration [GO:0009061]; dimethyl sulfoxide metabolic process [GO:0018907]	dimethyl sulfoxide reductase complex [GO:0009390]; intrinsic component of periplasmic side of plasma membrane [GO:0031237]; plasma membrane [GO:0005886]	4 iron, 4 sulfur cluster binding [GO:0051539]; dimethyl sulfoxide reductase activity [GO:0009389]; metal ion binding [GO:0046872]	GO:0005886; GO:0009061; GO:0009389; GO:0009390; GO:0018907; GO:0019645; GO:0031237; GO:0046872; GO:0051539	3062312; 8905232; 9278503; 16738553; 2174699; 1653010	P18775	NA	FUNCTION: Electron transfer subunit of the terminal reductase during anaerobic growth on various sulfoxide and N-oxide compounds.	NA
A0A447Y4G8_ECOLX	clr	0.51	0.033	0.29	Single-stranded DNA-binding protein	Cytoplasmic	A0A447Y4G8	unreviewed	A0A447Y4G8_ECOLX	Single-stranded DNA-binding protein (SSB)	ssb_3 NCTC9702_05548	Escherichia coli	100	DNA replication [GO:0006260]	NA	single-stranded DNA binding [GO:0003697]	GO:0003697; GO:0006260	NA	NA	NA	NA	NA
ATPL_ECOLI	clr	0.59	0.032	0.29	ATP synthase subunit c	CytoplasmicMembrane	P68699	reviewed	ATPL_ECOLI	ATP synthase subunit c (ATP synthase F(0) sector subunit c) (Dicyclohexylcarbodiimide-binding protein) (F-type ATPase subunit c) (F-ATPase subunit c) (Lipid-binding protein)	atpE papH uncE b3737 JW3715	Escherichia coli (strain K12)	79	proton motive force-driven ATP synthesis [GO:0015986]; proton motive force-driven plasma membrane ATP synthesis [GO:0042777]	integral component of membrane [GO:0016021]; plasma membrane [GO:0005886]; proton-transporting ATP synthase complex [GO:0045259]; proton-transporting ATP synthase complex, coupling factor F(o) [GO:0045263]	lipid binding [GO:0008289]; proton-transporting ATP synthase activity, rotational mechanism [GO:0046933]; proton-transporting ATPase activity, rotational mechanism [GO:0046961]	GO:0005886; GO:0008289; GO:0015986; GO:0016021; GO:0042777; GO:0045259; GO:0045263; GO:0046933; GO:0046961	6266400; 6278247; 6272190; 6193778; 6395859; 6446460; 6309138; 7686882; 9278503; 16738553; 11320246; 15919996; 1385726; 7849023; 9636021; 10580496; 9237612	NA	NA	FUNCTION: F(1)F(0) ATP synthase produces ATP from ADP in the presence of a proton or sodium gradient. F-type ATPases consist of two structural domains, F(1) containing the extramembraneous catalytic core and F(0) containing the membrane proton channel, linked together by a central stalk and a peripheral stalk. During catalysis, ATP synthesis in the catalytic domain of F(1) is coupled via a rotary…	NA
ARGT_ECOLI	clr	0.33	0.039	0.3	Lysine/arginine/ornithine-binding periplasmic protein	Periplasmic	P09551	reviewed	ARGT_ECOLI	Lysine/arginine/ornithine-binding periplasmic protein (LAO-binding protein)	argT b2310 JW2307	Escherichia coli (strain K12)	260	amino acid import across plasma membrane [GO:0089718]; cellular response to nitrogen starvation [GO:0006995]; cellular response to starvation [GO:0009267]; cellular response to zinc ion [GO:0071294]; L-lysine transport [GO:1902022]; ornithine transport [GO:0015822]	ATP-binding cassette (ABC) transporter complex, substrate-binding subunit-containing [GO:0055052]; membrane [GO:0016020]; outer membrane-bounded periplasmic space [GO:0030288]	NA	GO:0006995; GO:0009267; GO:0015822; GO:0016020; GO:0030288; GO:0055052; GO:0071294; GO:0089718; GO:1902022	9205837; 9278503; 16738553; 3040734; 9298646	NA	NA	FUNCTION: Part of an ABC transporter involved in lysine, arginine and ornithine transport. Stimulates ATPase activity of HisP (By similarity). {ECO:0000250}.	NA
RS15_ECOLI	clr	0.66	0.043	0.31	30S ribosomal protein S15	Cytoplasmic	P0ADZ4	reviewed	RS15_ECOLI	30S ribosomal protein S15 (Small ribosomal subunit protein uS15)	rpsO secC b3165 JW3134	Escherichia coli (strain K12)	89	cytoplasmic translation [GO:0002181]; ribosomal small subunit assembly [GO:0000028]; translation [GO:0006412]	cytoplasm [GO:0005737]; cytosol [GO:0005829]; cytosolic small ribosomal subunit [GO:0022627]	mRNA base-pairing post-transcriptional repressor activity [GO:1903231]; rRNA binding [GO:0019843]; small ribosomal subunit rRNA binding [GO:0070181]; structural constituent of ribosome [GO:0003735]	GO:0000028; GO:0002181; GO:0003735; GO:0005737; GO:0005829; GO:0006412; GO:0019843; GO:0022627; GO:0070181; GO:1903231	6394953; 6382163; 3005122; 2432069; 9278503; 16738553; 776686; 2849753; 9298644; 10094780; 24339747; 24524803; 12244297; 12809609; 16272117; 27906160; 27906161; 27934701; 28077875	NA	NA	FUNCTION: One of the primary rRNA binding proteins, it binds directly to 16S rRNA where it helps nucleate assembly of the platform of the 30S subunit by binding and bridging several RNA helices of the 16S rRNA (PubMed:12809609, PubMed:16272117). Binds to its own mRNA, stabilizing it 5-UTR and preventing its translation (PubMed:24339747). {ECO:0000269|PubMed:12809609, ECO:0000269|PubMed:16272117, …	NA
LPP_ECOLI	clr	0.77	0.042	0.31	Major outer membrane lipoprotein Lpp	OuterMembrane	P69776	reviewed	LPP_ECOLI	Major outer membrane lipoprotein Lpp (Braun lipoprotein) (BLP) (Murein-lipoprotein)	lpp mlpA mulI b1677 JW1667	Escherichia coli (strain K12)	78	lipid modification [GO:0030258]; periplasmic space organization [GO:0043580]	cell outer membrane [GO:0009279]; extracellular region [GO:0005576]; integral component of cell outer membrane [GO:0045203]; intrinsic component of cell outer membrane [GO:0031230]; membrane [GO:0016020]; outer membrane-bounded periplasmic space [GO:0030288]	identical protein binding [GO:0042802]; lipid binding [GO:0008289]; peptidoglycan binding [GO:0042834]	GO:0005576; GO:0008289; GO:0009279; GO:0016020; GO:0030258; GO:0030288; GO:0031230; GO:0042802; GO:0042834; GO:0043580; GO:0045203	391404; 6765942; 9097039; 9278503; 16738553; 322142; 4261992; 4575979; 1380161; 4245367; 4565677; 361695; 3013869; 1527073; 9298644; 9139900; 9701827; 11790745; 11872715; 15140892; 16079137; 21219470; 24766808; 29257832; 28978443; 30713026; 353292; 10843861; 12368282; 12054830; 12741822; 15520380	P69776; P02929	NA	FUNCTION: An outer membrane lipoprotein that controls the distance between the inner and outer membranes; adding residues to Lpp increases the width of the periplasm (PubMed:29257832). The only protein known to be covalently linked to the peptidoglycan network (PGN) (PubMed:4261992, PubMed:3013869, PubMed:4245367). Also non-covalently binds the PGN (PubMed:3013869). The link between the cell oute…	NA
RS2_ECOLI	clr	0.36	0.049	0.32	30S ribosomal protein S2	Cytoplasmic	P0A7V0	reviewed	RS2_ECOLI	30S ribosomal protein S2 (Small ribosomal subunit protein uS2)	rpsB b0169 JW0164	Escherichia coli (strain K12)	241	cytoplasmic translation [GO:0002181]; ribosomal small subunit assembly [GO:0000028]	cytoplasm [GO:0005737]; cytosolic small ribosomal subunit [GO:0022627]	structural constituent of ribosome [GO:0003735]; zinc ion binding [GO:0008270]	GO:0000028; GO:0002181; GO:0003735; GO:0005737; GO:0008270; GO:0022627	6272196; 8202364; 9278503; 16738553; 7023985; 1575737; 9298646; 7556101; 9298644; 9716382; 10094780; 12068815; 24524803; 12244297; 21151122; 12809609; 16272117; 27906160; 27906161; 27934701; 28077875	P0A9Q7; P0ACC7; P0ACG8; P0A8I8	NA	FUNCTION: Required for ribosomal protein S1 to bind to the 30S subunit. {ECO:0000269|PubMed:12068815}.	NA
