# Supplementary material for: Growth dynamics and protein-expression of Escherichia coli serotypes O26:H11, O111:H8 and O145:NM in the bovine rumen
Source: PLoS One. 2025 Jun 4;20(6):e0313978. doi: 10.1371/journal.pone.0313978 (PMC12136435; doi:10.1371/journal.pone.0313978)
Supplement: S9 Table — (XLSX) [file pone.0313978.s016.xlsx]

## Sheet: Sheet 1 - Table S9
Table S9
gene_name	method	estimate	p.value	FDR	description	Localization	Entry	Reviewed	Entry Name	Protein names	Gene Names	Organism	Length	Gene Ontology (biological process)	Gene Ontology (cellular component)	Gene Ontology (molecular function)	Gene Ontology IDs	PubMed ID	Interacts with	EC number	Function [CC]	Pathway
EFG_ECOLI	clr	-0.24	0.00036	0.074	Elongation factor G	Cytoplasmic	P0A6M8	reviewed	EFG_ECOLI	Elongation factor G (EF-G)	fusA far fus b3340 JW3302	Escherichia coli (strain K12)	704	ribosome disassembly [GO:0032790]	cytoplasm [GO:0005737]; cytosol [GO:0005829]	GTP binding [GO:0005525]; GTPase activity [GO:0003924]; guanosine tetraphosphate binding [GO:0097216]; translation elongation factor activity [GO:0003746]	GO:0003746; GO:0003924; GO:0005525; GO:0005737; GO:0005829; GO:0032790; GO:0097216	6322136; 1398129; 9278503; 16738553; 7042386; 6989816; 9298646; 7016587; 7011903; 9298644; 18723842; 12859903	NA	NA	FUNCTION: Catalyzes the GTP-dependent ribosomal translocation step during translation elongation. During this step, the ribosome changes from the pre-translocational (PRE) to the post-translocational (POST) state as the newly formed A-site-bound peptidyl-tRNA and P-site-bound deacylated tRNA move to the P and E sites, respectively. Catalyzes the coordinated movement of the two tRNA molecules, the…	NA
B2U0U1_SHIB3	clr	-0.24	0.00018	0.074	Fructose-bisphosphate aldolase	Cytoplasmic	B2U0U1	unreviewed	B2U0U1_SHIB3	Fructose-bisphosphate aldolase (FBP aldolase) (EC 4.1.2.13)	fbaA SbBS512_E3350	Shigella boydii serotype 18 (strain CDC 3083-94 / BS512)	359	glycolytic process [GO:0006096]	NA	fructose-bisphosphate aldolase activity [GO:0004332]; zinc ion binding [GO:0008270]	GO:0004332; GO:0006096; GO:0008270	NA	NA	4.1.2.13	FUNCTION: Catalyzes the aldol condensation of dihydroxyacetone phosphate (DHAP or glycerone-phosphate) with glyceraldehyde 3-phosphate (G3P) to form fructose 1,6-bisphosphate (FBP) in gluconeogenesis and the reverse reaction in glycolysis. {ECO:0000256|ARBA:ARBA00002181, ECO:0000256|RuleBase:RU366023}.	PATHWAY: Carbohydrate degradation; glycolysis; D-glyceraldehyde 3-phosphate and glycerone phosphate from D-glucose: step 4/4. {ECO:0000256|ARBA:ARBA00004714, ECO:0000256|RuleBase:RU366023}.
GLMS_ECOLI	clr	-0.69	0.0037	0.19	Glutamine--fructose-6-phosphate aminotransferase [isomerizing]	Cytoplasmic	P17169	reviewed	GLMS_ECOLI	Glutamine--fructose-6-phosphate aminotransferase [isomerizing] (EC 2.6.1.16) (D-fructose-6-phosphate amidotransferase) (GFAT) (Glucosamine-6-phosphate synthase) (Hexosephosphate aminotransferase) (L-glutamine--D-fructose-6-phosphate amidotransferase)	glmS b3729 JW3707	Escherichia coli (strain K12)	609	carbohydrate metabolic process [GO:0005975]; fructose 6-phosphate metabolic process [GO:0006002]; glutamine metabolic process [GO:0006541]; protein N-linked glycosylation [GO:0006487]; UDP-N-acetylglucosamine biosynthetic process [GO:0006048]; UDP-N-acetylglucosamine metabolic process [GO:0006047]	cytosol [GO:0005829]	carbohydrate derivative binding [GO:0097367]; glutamine-fructose-6-phosphate transaminase (isomerizing) activity [GO:0004360]	GO:0004360; GO:0005829; GO:0005975; GO:0006002; GO:0006047; GO:0006048; GO:0006487; GO:0006541; GO:0097367	6395859; 7686882; 9278503; 16738553; 1915361; 6283361; 3010949; 2826397; 3134953; 18334534; 18351803; 23475961; 8805567; 9739095; 10091662	P62615; P76093	2.6.1.16	FUNCTION: Catalyzes the first step in hexosamine metabolism, converting fructose-6P into glucosamine-6P using glutamine as a nitrogen source.	NA
ENO_ECOLI	clr	-0.53	0.0072	0.19	Enolase	Cytoplasmic	P0A6P9	reviewed	ENO_ECOLI	Enolase (EC 4.2.1.11) (2-phospho-D-glycerate hydro-lyase) (2-phosphoglycerate dehydratase)	eno b2779 JW2750	Escherichia coli (strain K12)	432	glycolytic process [GO:0006096]; RNA catabolic process [GO:0006401]; RNA processing [GO:0006396]	bacterial degradosome [GO:1990061]; cell surface [GO:0009986]; cytoskeleton [GO:0005856]; cytosol [GO:0005829]; extracellular region [GO:0005576]; membrane [GO:0016020]; phosphopyruvate hydratase complex [GO:0000015]	identical protein binding [GO:0042802]; magnesium ion binding [GO:0000287]; phosphopyruvate hydratase activity [GO:0004634]	GO:0000015; GO:0000287; GO:0004634; GO:0005576; GO:0005829; GO:0005856; GO:0006096; GO:0006396; GO:0006401; GO:0009986; GO:0016020; GO:0042802; GO:1990061	9278503; 16738553; 3514618; 8610017; 9298646; 9600841; 4942326; 2513001; 9298644; 9732274; 15003462; 14981237; 15522087; 17242352; 18337249; 18723842; 31328167; 11676541; 16516921; 20823555	P0A6P9; P21513; P0AG07	4.2.1.11	FUNCTION: Catalyzes the reversible conversion of 2-phosphoglycerate into phosphoenolpyruvate. It is essential for the degradation of carbohydrates via glycolysis. It is also a component of the RNA degradosome, a multi-enzyme complex involved in RNA processing and messenger RNA degradation. Its interaction with RNase E is important for the turnover of mRNA, in particular on transcripts encoding en…	PATHWAY: Carbohydrate degradation; glycolysis; pyruvate from D-glyceraldehyde 3-phosphate: step 4/5. {ECO:0000255|HAMAP-Rule:MF_00318}.
A0A0A6ZUC0_SHIDY	clr	-0.47	0.0059	0.19	Phage shock protein A	CytoplasmicMembrane	A0A0A6ZUC0	unreviewed	A0A0A6ZUC0_SHIDY	Phage shock protein A	Asd1617_02612	Shigella dysenteriae 1617	115	NA	NA	NA	NA	NA	NA	NA	NA	NA
A0A377BVA6_ECOLX	clr	-0.37	0.0066	0.19	Nickel ABC transporter, substrate-binding protein	Periplasmic	A0A377BVA6	unreviewed	A0A377BVA6_ECOLX	Nickel ABC transporter, substrate-binding protein	nikA_2 NCTC10429_00858	Escherichia coli	120	NA	NA	NA	NA	NA	NA	NA	NA	NA
YCAR_ECOLI	clr	-0.36	0.0075	0.19	UPF0434 protein YcaR	Unknown	P0AAZ7	reviewed	YCAR_ECOLI	UPF0434 protein YcaR	ycaR b0917 JW0900	Escherichia coli (strain K12)	60	NA	cytosol [GO:0005829]	NA	GO:0005829	8905232; 9278503; 16738553; 10493123	NA	NA	NA	NA
G6PI_ECOLI	clr	-0.3	0.0029	0.19	Glucose-6-phosphate isomerase	Cytoplasmic	P0A6T1	reviewed	G6PI_ECOLI	Glucose-6-phosphate isomerase (GPI) (EC 5.3.1.9) (Phosphoglucose isomerase) (PGI) (Phosphohexose isomerase) (PHI)	pgi b4025 JW3985	Escherichia coli (strain K12)	549	cellular response to oxidative stress [GO:0034599]; gluconeogenesis [GO:0006094]; glucose 6-phosphate metabolic process [GO:0051156]; glycolytic process [GO:0006096]	cytosol [GO:0005829]	carbohydrate derivative binding [GO:0097367]; glucose-6-phosphate isomerase activity [GO:0004347]; identical protein binding [GO:0042802]; monosaccharide binding [GO:0048029]	GO:0004347; GO:0005829; GO:0006094; GO:0006096; GO:0034599; GO:0042802; GO:0048029; GO:0051156; GO:0097367	2549364; 1593646; 8265357; 9278503; 16738553; 4344919; 18723842; 7493933; 14511906; 18368388; 22393408	P0A6T1	5.3.1.9	FUNCTION: Catalyzes the reversible isomerization of glucose-6-phosphate to fructose-6-phosphate. {ECO:0000255|HAMAP-Rule:MF_00473}.	PATHWAY: Carbohydrate biosynthesis; gluconeogenesis. {ECO:0000255|HAMAP-Rule:MF_00473}.; PATHWAY: Carbohydrate degradation; glycolysis; D-glyceraldehyde 3-phosphate and glycerone phosphate from D-glucose: step 2/4. {ECO:0000255|HAMAP-Rule:MF_00473}.
MOG_ECOLI	clr	-0.28	0.0046	0.19	Molybdopterin adenylyltransferase	Cytoplasmic	P0AF03	reviewed	MOG_ECOLI	Molybdopterin adenylyltransferase (MPT adenylyltransferase) (EC 2.7.7.75)	mog chlG mogA yaaG b0009 JW0008	Escherichia coli (strain K12)	195	Mo-molybdopterin cofactor biosynthetic process [GO:0006777]; molybdopterin cofactor biosynthetic process [GO:0032324]	cytosol [GO:0005829]	ATP binding [GO:0005524]; molybdopterin adenylyltransferase activity [GO:0061598]	GO:0005524; GO:0005829; GO:0006777; GO:0032324; GO:0061598	8400364; 1630901; 9278503; 16738553; 12372836; 15632135; 10636880	NA	2.7.7.75	FUNCTION: Catalyzes the adenylation of molybdopterin as part of the biosynthesis of the molybdenum-cofactor. {ECO:0000269|PubMed:15632135}.	PATHWAY: Cofactor biosynthesis; molybdopterin biosynthesis.
A0A447X5K7_ECOLX	clr	-0.27	0.0051	0.19	Putative oxidoreductase	Cytoplasmic	A0A447X5K7	unreviewed	A0A447X5K7_ECOLX	Putative oxidoreductase (EC 1.-.-.-)	yhhX_1 NCTC9044_01520	Escherichia coli	235	NA	NA	oxidoreductase activity [GO:0016491]	GO:0016491	NA	NA	1.-.-.-	NA	NA
TALB_ECOLI	clr	-0.44	0.0082	0.2	Transaldolase B	Cytoplasmic	P0A870	reviewed	TALB_ECOLI	Transaldolase B (EC 2.2.1.2)	talB yaaK b0008 JW0007	Escherichia coli (strain K12)	317	carbohydrate metabolic process [GO:0005975]; pentose-phosphate shunt, non-oxidative branch [GO:0009052]	cytosol [GO:0005829]; membrane [GO:0016020]	transaldolase activity [GO:0004801]; transketolase or transaldolase activity [GO:0016744]	GO:0004801; GO:0005829; GO:0005975; GO:0009052; GO:0016020; GO:0016744	7592346; 1630901; 9278503; 16738553; 9298646; 8805555; 9007983; 11298760; 18687684; 20148428	NA	2.2.1.2	FUNCTION: Transaldolase is important for the balance of metabolites in the pentose-phosphate pathway. {ECO:0000269|PubMed:18687684, ECO:0000269|PubMed:7592346}.	PATHWAY: Carbohydrate degradation; pentose phosphate pathway; D-glyceraldehyde 3-phosphate and beta-D-fructose 6-phosphate from D-ribose 5-phosphate and D-xylulose 5-phosphate (non-oxidative stage): step 2/3.
HEM2_ECOLI	clr	-0.16	0.0088	0.2	Delta-aminolevulinic acid dehydratase	Cytoplasmic	P0ACB2	reviewed	HEM2_ECOLI	Delta-aminolevulinic acid dehydratase (ALAD) (ALADH) (EC 4.2.1.24) (Porphobilinogen synthase)	hemB ncf b0369 JW0361	Escherichia coli (strain K12)	324	heme biosynthetic process [GO:0006783]; protoporphyrinogen IX biosynthetic process [GO:0006782]	cytosol [GO:0005829]	magnesium ion binding [GO:0000287]; porphobilinogen synthase activity [GO:0004655]; zinc ion binding [GO:0008270]	GO:0000287; GO:0004655; GO:0005829; GO:0006782; GO:0006783; GO:0008270	2656410; 2464127; 9278503; 16738553; 8439296; 7592604; 10194344; 11444968; 11909869	NA	4.2.1.24	FUNCTION: Catalyzes an early step in the biosynthesis of tetrapyrroles. Binds two molecules of 5-aminolevulinate per subunit, each at a distinct site, and catalyzes their condensation to form porphobilinogen.	PATHWAY: Porphyrin-containing compound metabolism; protoporphyrin-IX biosynthesis; coproporphyrinogen-III from 5-aminolevulinate: step 1/4.
SSPA_ECOLI	clr	-0.55	0.011	0.21	Stringent starvation protein A	Cytoplasmic	P0ACA3	reviewed	SSPA_ECOLI	Stringent starvation protein A	sspA pog ssp b3229 JW3198	Escherichia coli (strain K12)	212	positive regulation of DNA-templated transcription [GO:0045893]; response to starvation [GO:0042594]	cytoplasm [GO:0005737]; cytosol [GO:0005829]	NA	GO:0005737; GO:0005829; GO:0042594; GO:0045893	3029697; 9278503; 16738553; 9298646; 8022275; 9298644	P54745	NA	FUNCTION: Forms an equimolar complex with the RNA polymerase holoenzyme (RNAP) but not with the core enzyme. It is synthesized predominantly when cells are exposed to amino acid starvation, at which time it accounts for over 50% of the total protein synthesized. It is involved in the transition from P1 early to P1 late gene expression. Rnk and SspA can functionally replace P.aeruginosa alginate r…	NA
A0A376ZVH9_ECOLX	clr	-0.35	0.011	0.21	Aminomethyltransferase (Glycine cleavage system protein)	Unknown	A0A376ZVH9	unreviewed	A0A376ZVH9_ECOLX	Aminomethyltransferase (Glycine cleavage system protein) (EC 2.1.2.10)	gcvT_3 NCTC9962_00251	Escherichia coli	164	methylation [GO:0032259]	NA	aminomethyltransferase activity [GO:0004047]; methyltransferase activity [GO:0008168]	GO:0004047; GO:0008168; GO:0032259	NA	NA	2.1.2.10	NA	NA
W1EVA6_ECOLX	clr	-0.31	0.011	0.21	Alkyl hydroperoxide reductase subunit F	CytoplasmicMembrane	W1EVA6	unreviewed	W1EVA6_ECOLX	Alkyl hydroperoxide reductase subunit F	NA	Escherichia coli ISC7	522	response to reactive oxygen species [GO:0000302]	NA	alkyl hydroperoxide reductase activity [GO:0008785]; flavin adenine dinucleotide binding [GO:0050660]; NAD binding [GO:0051287]	GO:0000302; GO:0008785; GO:0050660; GO:0051287	NA	NA	NA	FUNCTION: Serves to protect the cell against DNA damage by alkyl hydroperoxides. It can use either NADH or NADPH as electron donor for direct reduction of redox dyes or of alkyl hydroperoxides when combined with the AhpC protein. {ECO:0000256|ARBA:ARBA00024806}.	NA
CLPB_ECOLI	clr	-0.29	0.012	0.21	Chaperone protein ClpB	Cytoplasmic	P63284	reviewed	CLPB_ECOLI	Chaperone protein ClpB (Heat shock protein F84.1)	clpB htpM b2592 JW2573	Escherichia coli (strain K12)	857	cellular response to heat [GO:0034605]; protein refolding [GO:0042026]; response to heat [GO:0009408]	cytoplasm [GO:0005737]; cytosol [GO:0005829]; membrane [GO:0016020]	ATP binding [GO:0005524]; ATP hydrolysis activity [GO:0016887]; identical protein binding [GO:0042802]	GO:0005524; GO:0005737; GO:0005829; GO:0009408; GO:0016020; GO:0016887; GO:0034605; GO:0042026; GO:0042802	2185473; 9205837; 9278503; 16738553; 1906060; 6285294; 1953774; 2066329; 8376377; 9298644; 11061966; 10982797; 12624113; 12805357; 14640692; 14978298; 15208691; 12139937; 12220194; 11717522; 12037306; 18723842; 12054807; 12623019	P63284; P0A6Y8; P33014	NA	FUNCTION: Part of a stress-induced multi-chaperone system, it is involved in the recovery of the cell from heat-induced damage, in cooperation with DnaK, DnaJ and GrpE. Acts before DnaK, in the processing of protein aggregates. Protein binding stimulates the ATPase activity; ATP hydrolysis unfolds the denatured protein aggregates, which probably helps expose new hydrophobic binding sites on the s…	NA
DAPD_ECOLI	clr	-0.24	0.01	0.21	2,3,4,5-tetrahydropyridine-2,6-dicarboxylate N-succinyltransferase	Cytoplasmic	P0A9D8	reviewed	DAPD_ECOLI	2,3,4,5-tetrahydropyridine-2,6-dicarboxylate N-succinyltransferase (EC 2.3.1.117) (Succinyl-CoA: tetrahydrodipicolinate N-succinyltransferase) (Tetrahydrodipicolinate N-succinyltransferase) (THDP succinyltransferase) (THP succinyltransferase) (Tetrahydropicolinate succinylase)	dapD b0166 JW0161	Escherichia coli (strain K12)	274	diaminopimelate biosynthetic process [GO:0019877]; lysine biosynthetic process [GO:0009085]; lysine biosynthetic process via diaminopimelate [GO:0009089]	cytosol [GO:0005829]	2,3,4,5-tetrahydropyridine-2,6-dicarboxylate N-succinyltransferase activity [GO:0008666]; nucleotidyltransferase activity [GO:0016779]	GO:0005829; GO:0008666; GO:0009085; GO:0009089; GO:0016779; GO:0019877	6094577; 8202364; 9278503; 16738553; 8412694; 9298646; 6365916	NA	2.3.1.117	FUNCTION: Catalyzes the formation of N-succinyl-2-amino-6-oxo-L-pimelate from succinyl-CoA and tetrahydrodipicolinate, a key step in lysine biosynthesis via diaminopimelate pathway. {ECO:0000269|PubMed:6365916}.	PATHWAY: Amino-acid biosynthesis; L-lysine biosynthesis via DAP pathway; LL-2,6-diaminopimelate from (S)-tetrahydrodipicolinate (succinylase route): step 1/3. {ECO:0000305|PubMed:6365916}.
E2X7R8_SHIDY	clr	-0.64	0.024	0.25	Translation initiation inhibitor	Cytoplasmic	E2X7R8	unreviewed	E2X7R8_SHIDY	Translation initiation inhibitor	Asd1617_04410	Shigella dysenteriae 1617	84	NA	NA	NA	NA	NA	NA	NA	NA	NA
G3P1_ECOLI	clr	-0.5	0.027	0.25	Glyceraldehyde-3-phosphate dehydrogenase A	Cytoplasmic	P0A9B2	reviewed	G3P1_ECOLI	Glyceraldehyde-3-phosphate dehydrogenase A (GAPDH-A) (EC 1.2.1.12) (NAD-dependent glyceraldehyde-3-phosphate dehydrogenase)	gapA b1779 JW1768	Escherichia coli (strain K12)	331	glucose metabolic process [GO:0006006]; glycolytic process [GO:0006096]	cytosol [GO:0005829]; membrane [GO:0016020]	glyceraldehyde-3-phosphate dehydrogenase (NAD+) (phosphorylating) activity [GO:0004365]; identical protein binding [GO:0042802]; NAD binding [GO:0051287]; NADP binding [GO:0050661]	GO:0004365; GO:0005829; GO:0006006; GO:0006096; GO:0016020; GO:0042802; GO:0050661; GO:0051287	2990926; 9097039; 9278503; 16738553; 9298646; 1862091; 7896119; 2124629; 2659073; 9298644; 18723842; 21908771; 21151122; 8636984; 10978154; 19542219	P0A9H9; P0A9B2	1.2.1.12	FUNCTION: Catalyzes the oxidative phosphorylation of glyceraldehyde 3-phosphate (G3P) to 1,3-bisphosphoglycerate (BPG) using the cofactor NAD. The first reaction step involves the formation of a hemiacetal intermediate between G3P and a cysteine residue, and this hemiacetal intermediate is then oxidized to a thioester, with concomitant reduction of NAD to NADH. The reduced NADH is then exchanged …	PATHWAY: Carbohydrate degradation; glycolysis; pyruvate from D-glyceraldehyde 3-phosphate: step 1/5. {ECO:0000305}.
A0A8G8WVK2_ECOLX	clr	-0.47	0.033	0.25	Glycerophosphodiester phosphodiesterase	Periplasmic	A0A8G8WVK2	unreviewed	A0A8G8WVK2_ECOLX	Glycerophosphodiester phosphodiesterase (EC 3.1.4.46)	ELY39_15255	Escherichia coli	279	lipid metabolic process [GO:0006629]	NA	phosphoric diester hydrolase activity [GO:0008081]	GO:0006629; GO:0008081	NA	NA	3.1.4.46	NA	NA
A0A485JQF3_ECOLX	clr	-0.46	0.032	0.25	Glycerol kinase	Cytoplasmic	A0A485JQF3	unreviewed	A0A485JQF3_ECOLX	Glycerol kinase (EC 2.7.1.30)	glpK_2 NCTC10974_05453	Escherichia coli	419	glycerol metabolic process [GO:0006071]; glycerol-3-phosphate metabolic process [GO:0006072]; phosphorylation [GO:0016310]	NA	ATP binding [GO:0005524]; glycerol kinase activity [GO:0004370]	GO:0004370; GO:0005524; GO:0006071; GO:0006072; GO:0016310	NA	NA	2.7.1.30	NA	NA
A0A377CFQ9_ECOLX	clr	-0.45	0.019	0.25	Host factor-I protein (HF-I)	Cytoplasmic	A0A377CFQ9	unreviewed	A0A377CFQ9_ECOLX	Host factor-I protein (HF-I)	hfq_1 NCTC13148_04684	Escherichia coli	42	regulation of DNA-templated transcription [GO:0006355]	NA	RNA binding [GO:0003723]	GO:0003723; GO:0006355	NA	NA	NA	NA	NA
A0A8H2GHM4_ECOLX	clr	-0.43	0.028	0.25	ATP-dependent Clp protease ATP-binding subunit	Cytoplasmic	A0A8H2GHM4	unreviewed	A0A8H2GHM4_ECOLX	ATP-dependent Clp protease ATP-binding subunit	E5P26_22650 E5P27_24225 E5P28_24100 E5P29_23750	Escherichia coli	912	proteolysis [GO:0006508]	NA	ATP binding [GO:0005524]; ATP hydrolysis activity [GO:0016887]; peptidase activity [GO:0008233]	GO:0005524; GO:0006508; GO:0008233; GO:0016887	NA	NA	NA	NA	NA
GPMI_ECOLI	clr	-0.42	0.018	0.25	2,3-bisphosphoglycerate-independent phosphoglycerate mutase	Cytoplasmic	P37689	reviewed	GPMI_ECOLI	2,3-bisphosphoglycerate-independent phosphoglycerate mutase (BPG-independent PGAM) (Phosphoglyceromutase) (iPGM) (EC 5.4.2.12)	gpmI pgmI yibO b3612 JW3587	Escherichia coli (strain K12)	514	cellular carbohydrate metabolic process [GO:0044262]; glucose catabolic process [GO:0006007]; glycolytic process [GO:0006096]; response to oxidative stress [GO:0006979]	cytoplasm [GO:0005737]; cytosol [GO:0005829]	2,3-bisphosphoglycerate-independent phosphoglycerate mutase activity [GO:0046537]; manganese ion binding [GO:0030145]	GO:0005737; GO:0005829; GO:0006007; GO:0006096; GO:0006979; GO:0030145; GO:0044262; GO:0046537	8041620; 9278503; 16738553; 10493123; 10437801	NA	5.4.2.12	FUNCTION: Catalyzes the interconversion of 2-phosphoglycerate (2-PGA) and 3-phosphoglycerate (3-PGA). {ECO:0000269|PubMed:10437801}.	PATHWAY: Carbohydrate degradation; glycolysis; pyruvate from D-glyceraldehyde 3-phosphate: step 3/5. {ECO:0000305}.
A0A6N8R6C7_ECOLX	clr	-0.38	0.026	0.25	Glucose-6-phosphate 1-epimerase (Fragment)	Cytoplasmic	A0A6N8R6C7	unreviewed	A0A6N8R6C7_ECOLX	Glucose-6-phosphate 1-epimerase (EC 5.1.3.15)	GRW05_29120	Escherichia coli	228	carbohydrate metabolic process [GO:0005975]	NA	carbohydrate binding [GO:0030246]; glucose-6-phosphate 1-epimerase activity [GO:0047938]	GO:0005975; GO:0030246; GO:0047938	NA	NA	5.1.3.15	NA	NA
ASPG2_ECOLI	clr	-0.37	0.02	0.25	L-asparaginase 2	Periplasmic	P00805	reviewed	ASPG2_ECOLI	L-asparaginase 2 (EC 3.5.1.1) (L-asparaginase II) (L-ASNase II) (L-asparagine amidohydrolase II) (Colaspase)	ansB b2957 JW2924	Escherichia coli (strain K12)	348	asparagine catabolic process [GO:0006530]; protein homotetramerization [GO:0051289]	outer membrane-bounded periplasmic space [GO:0030288]; periplasmic space [GO:0042597]; protein-containing complex [GO:0032991]	asparaginase activity [GO:0004067]; identical protein binding [GO:0042802]	GO:0004067; GO:0006530; GO:0030288; GO:0032991; GO:0042597; GO:0042802; GO:0051289	2407723; 2144836; 9278503; 16738553; 6766894; 387570; 321449; 4561256; 1906013; 1521538; 1287659; 8434007; 8706862; 12595697	P00805	3.5.1.1	NA	NA
FOLX_ECOLI	clr	-0.28	0.024	0.25	Dihydroneopterin triphosphate 2'-epimerase	Cytoplasmic	P0AC19	reviewed	FOLX_ECOLI	Dihydroneopterin triphosphate 2'-epimerase (EC 5.1.99.7) (D-erythro-7,8-dihydroneopterin triphosphate epimerase)	folX b2303 JW2300	Escherichia coli (strain K12)	120	folic acid-containing compound metabolic process [GO:0006760]; pteridine-containing compound biosynthetic process [GO:0042559]	cytoplasm [GO:0005737]; cytosol [GO:0005829]	dihydroneopterin aldolase activity [GO:0004150]; dihydroneopterin triphosphate 2'-epimerase activity [GO:0008719]; identical protein binding [GO:0042802]	GO:0004150; GO:0005737; GO:0005829; GO:0006760; GO:0008719; GO:0042559; GO:0042802	9006053; 9182560; 9205837; 9278503; 16738553; 9651328; 19897652; 10378270	NA	5.1.99.7	FUNCTION: Catalyzes the epimerization of carbon 2' of the side chain of 7,8-dihydroneopterin triphosphate (H2NTP) to form 7,8-dihydromonapterin triphosphate (H2MTP) (PubMed:9182560) (PubMed:9651328). Is required for tetrahydromonapterin biosynthesis, a major pterin in E.coli (PubMed:19897652). {ECO:0000269|PubMed:19897652, ECO:0000269|PubMed:9182560, ECO:0000269|PubMed:9651328}.	NA
APHA_ECOLI	clr	-0.27	0.023	0.25	Class B acid phosphatase	Unknown	P0AE22	reviewed	APHA_ECOLI	Class B acid phosphatase (CBAP) (EC 3.1.3.2)	aphA napA yjbP b4055 JW4015	Escherichia coli (strain K12)	237	NA	outer membrane-bounded periplasmic space [GO:0030288]	acid phosphatase activity [GO:0003993]; identical protein binding [GO:0042802]; L-phosphoserine phosphatase activity [GO:0036424]; magnesium ion binding [GO:0000287]	GO:0000287; GO:0003993; GO:0030288; GO:0036424; GO:0042802	9011040; 8265357; 9278503; 16738553; 9298646; 12777773; 16297670; 14687572; 16330049; 18845157	NA	3.1.3.2	FUNCTION: Dephosphorylates several organic phosphate monoesters including 3'- and 5'-nucleotides, 2'-deoxy-5'-nucleotides, pNPP, phenyl phosphate, glycerol 2-phosphate, ribose 5-phosphate, O-phospho-L-amino acids and phytic acid, showing the highest activity with aryl phosphoesters (pNPP, phenyl phosphate and O-phospho-L-tyrosine), and to a lesser extent with 3'- and 5'-nucleotides. No activity t…	NA
EFTS_ECOLI	clr	-0.26	0.019	0.25	Elongation factor Ts	Cytoplasmic	P0A6P1	reviewed	EFTS_ECOLI	Elongation factor Ts (EF-Ts) (Bacteriophage Q beta RNA-directed RNA polymerase subunit IV)	tsf b0170 JW0165	Escherichia coli (strain K12)	283	translational elongation [GO:0006414]	cytoplasm [GO:0005737]; cytosol [GO:0005829]; guanyl-nucleotide exchange factor complex [GO:0032045]; membrane [GO:0016020]	guanyl-nucleotide exchange factor activity [GO:0005085]; translation elongation factor activity [GO:0003746]; zinc ion binding [GO:0008270]	GO:0003746; GO:0005085; GO:0005737; GO:0005829; GO:0006414; GO:0008270; GO:0016020; GO:0032045	6272196; 8202364; 9278503; 16738553; 9298646; 9600841; 7615087; 1447125; 2661533; 816798; 9298644; 8596629; 9468511; 16781472; 28223500; 28973472; 20534494; 20798060; 22245970; 22884418; 25122749	P0CE47; P0CE48; P14647	NA	FUNCTION: Associates with the EF-Tu.GDP complex and induces the exchange of GDP to GTP. It remains bound to the aminoacyl-tRNA.EF-Tu.GTP complex up to the GTP hydrolysis stage on the ribosome. {ECO:0000255|HAMAP-Rule:MF_00050}.; FUNCTION: (Microbial infection) In case of infection by bacteriophage Qbeta (and related Leviviruses), part of the viral RNA-dependent RNA polymerase complex. With EF-Tu …	NA
KPRS_ECOLI	clr	-0.2	0.032	0.25	Ribose-phosphate pyrophosphokinase	Cytoplasmic	P0A717	reviewed	KPRS_ECOLI	Ribose-phosphate pyrophosphokinase (RPPK) (EC 2.7.6.1) (5-phospho-D-ribosyl alpha-1-diphosphate) (Phosphoribosyl diphosphate synthase) (Phosphoribosyl pyrophosphate synthase) (P-Rib-PP synthase) (PRPP synthase) (PRPPase)	prs prsA b1207 JW1198	Escherichia coli (strain K12)	315	5-phosphoribose 1-diphosphate biosynthetic process [GO:0006015]; phosphorylation [GO:0016310]; protein hexamerization [GO:0034214]; purine nucleotide biosynthetic process [GO:0006164]; ribonucleoside monophosphate biosynthetic process [GO:0009156]	cytoplasm [GO:0005737]; cytosol [GO:0005829]; ribose phosphate diphosphokinase complex [GO:0002189]	ADP binding [GO:0043531]; ATP binding [GO:0005524]; identical protein binding [GO:0042802]; kinase activity [GO:0016301]; magnesium ion binding [GO:0000287]; phosphate ion binding [GO:0042301]; ribose phosphate diphosphokinase activity [GO:0004749]	GO:0000287; GO:0002189; GO:0004749; GO:0005524; GO:0005737; GO:0005829; GO:0006015; GO:0006164; GO:0009156; GO:0016301; GO:0016310; GO:0034214; GO:0042301; GO:0042802; GO:0043531	3009477; 2542328; 8905232; 9278503; 16738553; 9298646; 6290219; 7657655; 8679571; 9125530; 10954724; 28031352	P0A6F5	2.7.6.1	FUNCTION: Involved in the biosynthesis of the central metabolite phospho-alpha-D-ribosyl-1-pyrophosphate (PRPP) via the transfer of pyrophosphoryl group from ATP to 1-hydroxyl of ribose-5-phosphate (Rib-5-P). {ECO:0000255|HAMAP-Rule:MF_00583, ECO:0000269|PubMed:10954724, ECO:0000269|PubMed:2542328, ECO:0000269|PubMed:3009477, ECO:0000269|PubMed:6290219, ECO:0000269|PubMed:7657655, ECO:0000269|Pub…	PATHWAY: Metabolic intermediate biosynthesis; 5-phospho-alpha-D-ribose 1-diphosphate biosynthesis; 5-phospho-alpha-D-ribose 1-diphosphate from D-ribose 5-phosphate (route I): step 1/1. {ECO:0000255|HAMAP-Rule:MF_00583, ECO:0000305|PubMed:8679571}.
PEPB_ECOLI	clr	-0.19	0.032	0.25	Peptidase B	Cytoplasmic	P37095	reviewed	PEPB_ECOLI	Peptidase B (EC 3.4.11.23) (Aminopeptidase B)	pepB yfhI b2523 JW2507	Escherichia coli (strain K12)	427	peptide catabolic process [GO:0043171]; proteolysis [GO:0006508]	cytoplasm [GO:0005737]; cytosol [GO:0005829]	aminopeptidase activity [GO:0004177]; identical protein binding [GO:0042802]; manganese ion binding [GO:0030145]; metalloaminopeptidase activity [GO:0070006]; peptidase activity [GO:0008233]	GO:0004177; GO:0005737; GO:0005829; GO:0006508; GO:0008233; GO:0030145; GO:0042802; GO:0043171; GO:0070006	9205837; 9278503; 16738553; 8300516; 20067529	P0A7C6	3.4.11.23	FUNCTION: Probably plays an important role in intracellular peptide degradation (PubMed:20067529). {ECO:0000255|HAMAP-Rule:MF_00504, ECO:0000305|PubMed:20067529}.	NA
MOAB_ECOLI	clr	-0.12	0.023	0.25	Molybdenum cofactor biosynthesis protein B	Cytoplasmic	P0AEZ9	reviewed	MOAB_ECOLI	Molybdenum cofactor biosynthesis protein B	moaB chlA2 b0782 JW0765	Escherichia coli (strain K12)	170	Mo-molybdopterin cofactor biosynthetic process [GO:0006777]; protein hexamerization [GO:0034214]	cytosol [GO:0005829]	GTP binding [GO:0005525]; identical protein binding [GO:0042802]	GO:0005525; GO:0005829; GO:0006777; GO:0034214; GO:0042802	8361352; 8905232; 9278503; 16738553; 18154309; 15159566; 15269205	NA	NA	FUNCTION: May be involved in the biosynthesis of molybdopterin. Can bind GTP and has low GTPase activity. Can bind MPT, but has no MPT adenylyl transferase activity.	PATHWAY: Cofactor biosynthesis; molybdopterin biosynthesis.
A0A2X1MVK9_ECOLX	clr	-0.47	0.038	0.26	50S ribosomal protein L15	Cytoplasmic	A0A2X1MVK9	unreviewed	A0A2X1MVK9_ECOLX	50S ribosomal protein L15	rplO NCTC9073_00379	Escherichia coli	90	translation [GO:0006412]	ribonucleoprotein complex [GO:1990904]; ribosome [GO:0005840]	structural constituent of ribosome [GO:0003735]	GO:0003735; GO:0005840; GO:0006412; GO:1990904	NA	NA	NA	NA	NA
A0A0H2V449_SHIFL	clr	-0.46	0.04	0.26	Putative LACI-type transcriptional regulator	Periplasmic	A0A0H2V449	unreviewed	A0A0H2V449_SHIFL	Putative LACI-type transcriptional regulator	ytfQ SF4263	Shigella flexneri	239	NA	outer membrane-bounded periplasmic space [GO:0030288]	NA	GO:0030288	12384590	NA	NA	NA	NA
Q7DBX3_ECO57	clr	-0.38	0.038	0.26	Tellurium resistance protein TerZ	Cytoplasmic	Q7DBX3	unreviewed	Q7DBX3_ECO57	Tellurium resistance protein TerZ	terZ ECs_1351	Escherichia coli O157:H7	193	response to tellurium ion [GO:0046690]	NA	NA	GO:0046690	11258796	NA	NA	NA	NA
A0A2X1KFH3_ECOLX	clr	-0.35	0.041	0.26	Pyridoxine 5'-phosphate synthase	Cytoplasmic	A0A2X1KFH3	unreviewed	A0A2X1KFH3_ECOLX	Pyridoxine 5'-phosphate synthase (EC 2.6.99.2)	pdxJ_1 NCTC11126_06285	Escherichia coli	117	pyridoxine biosynthetic process [GO:0008615]	cytoplasm [GO:0005737]	pyridoxine 5'-phosphate synthase activity [GO:0033856]	GO:0005737; GO:0008615; GO:0033856	NA	NA	2.6.99.2	NA	NA
CSPE_ECOLI	clr	-0.33	0.041	0.26	Cold shock-like protein CspE	Cytoplasmic	P0A972	reviewed	CSPE_ECOLI	Cold shock-like protein CspE (CSP-E)	cspE gicA msmC b0623 JW0618	Escherichia coli (strain K12)	69	negative regulation of termination of DNA-templated transcription [GO:0060567]; regulation of gene expression [GO:0010468]; transcription antitermination [GO:0031564]	cytosol [GO:0005829]	nucleic acid binding [GO:0003676]; poly(A) binding [GO:0008143]; RNA binding [GO:0003723]; single-stranded DNA binding [GO:0003697]; transcription antitermination factor activity, RNA binding [GO:0001072]	GO:0001072; GO:0003676; GO:0003697; GO:0003723; GO:0005829; GO:0008143; GO:0010468; GO:0031564; GO:0060567	7984109; 8844142; 8905232; 9278503; 16738553; 8022259; 12071744	NA	NA	NA	NA
PGK_ECOLI	clr	-0.23	0.036	0.26	Phosphoglycerate kinase	Cytoplasmic	P0A799	reviewed	PGK_ECOLI	Phosphoglycerate kinase (EC 2.7.2.3)	pgk b2926 JW2893	Escherichia coli (strain K12)	387	gluconeogenesis [GO:0006094]; glycolytic process [GO:0006096]	cytosol [GO:0005829]	ADP binding [GO:0043531]; ATP binding [GO:0005524]; guanosine tetraphosphate binding [GO:0097216]; phosphoglycerate kinase activity [GO:0004618]	GO:0004618; GO:0005524; GO:0005829; GO:0006094; GO:0006096; GO:0043531; GO:0097216	2546007; 9278503; 16738553; 9298646; 9600841; 18723842	NA	2.7.2.3	NA	PATHWAY: Carbohydrate degradation; glycolysis; pyruvate from D-glyceraldehyde 3-phosphate: step 2/5.
NFSB_ECOLI	clr	-0.23	0.037	0.26	Oxygen-insensitive NAD(P)H nitroreductase	Unknown	P38489	reviewed	NFSB_ECOLI	Oxygen-insensitive NAD(P)H nitroreductase (EC 1.-.-.-) (Dihydropteridine reductase) (EC 1.5.1.34) (FMN-dependent nitroreductase)	nfsB dprA nfnB nfsI ntr b0578 JW0567	Escherichia coli (strain K12)	217	2,4,6-trinitrotoluene catabolic process [GO:0046256]	cytosol [GO:0005829]; membrane [GO:0016020]	6,7-dihydropteridine reductase activity [GO:0004155]; FMN binding [GO:0010181]; identical protein binding [GO:0042802]; NAD(P)H dehydrogenase (quinone) activity [GO:0003955]; NAD(P)H nitroreductase activity [GO:0018545]; oxidoreductase activity [GO:0016491]	GO:0003955; GO:0004155; GO:0005829; GO:0010181; GO:0016020; GO:0016491; GO:0018545; GO:0042802; GO:0046256	8947835; 7813889; 8905232; 9278503; 16738553; 1472094; 9298646; 3060113; 11020276; 11491290; 12954054; 15684426	P38489	1.-.-.-; 1.5.1.34	FUNCTION: Reduction of a variety of nitroaromatic compounds using NADH (and to lesser extent NADPH) as source of reducing equivalents; two electrons are transferred. Capable of reducing nitrofurazone, quinones and the anti-tumor agent CB1954 (5-(aziridin-1-yl)-2,4-dinitrobenzamide). The reduction of CB1954 results in the generation of cytotoxic species. {ECO:0000269|PubMed:15684426}.	NA
KPYK1_ECOLI	clr	-0.18	0.039	0.26	Pyruvate kinase I	Cytoplasmic	P0AD61	reviewed	KPYK1_ECOLI	Pyruvate kinase I (EC 2.7.1.40) (PK-1)	pykF b1676 JW1666	Escherichia coli (strain K12)	470	glycolytic process [GO:0006096]; response to heat [GO:0009408]	cytoplasm [GO:0005737]; cytosol [GO:0005829]; membrane [GO:0016020]; pyruvate kinase complex [GO:1902912]	ATP binding [GO:0005524]; identical protein binding [GO:0042802]; kinase activity [GO:0016301]; magnesium ion binding [GO:0000287]; potassium ion binding [GO:0030955]; pyruvate kinase activity [GO:0004743]	GO:0000287; GO:0004743; GO:0005524; GO:0005737; GO:0005829; GO:0006096; GO:0009408; GO:0016020; GO:0016301; GO:0030955; GO:0042802; GO:1902912	2674937; 9023191; 9097039; 9278503; 16738553; 1859631; 9298646; 2653362; 7011316; 9298644; 18723842; 8591049; 10751408; 27050130	P0AD61	2.7.1.40	FUNCTION: Catalyzes the formation of pyruvate in the last step of glycolysis, it is irreversible under physiological conditions. The reaction is critical for the control of metabolic flux in the second part of glycolysis. {ECO:0000305|PubMed:8591049}.	PATHWAY: Carbohydrate degradation; glycolysis; pyruvate from D-glyceraldehyde 3-phosphate: step 5/5.
GRCA_ECOLI	clr	-0.43	0.045	0.28	Autonomous glycyl radical cofactor	Cytoplasmic	P68066	reviewed	GRCA_ECOLI	Autonomous glycyl radical cofactor	grcA yfiD b2579 JW2563	Escherichia coli (strain K12)	127	threonine catabolic process [GO:0006567]	cytoplasm [GO:0005737]; cytosol [GO:0005829]	formate C-acetyltransferase activity [GO:0008861]	GO:0005737; GO:0005829; GO:0006567; GO:0008861	9205837; 9278503; 16738553; 2836397; 9868784; 9600841; 7984428; 10493123; 11932447; 11444864; 18723842; 22412352	P0A9K9	NA	FUNCTION: Acts as a radical domain for damaged PFL and possibly other radical proteins. {ECO:0000269|PubMed:11444864}.	NA
