# Supplementary material for: Growth dynamics and protein-expression of Escherichia coli serotypes O26:H11, O111:H8 and O145:NM in the bovine rumen
Source: PLoS One. 2025 Jun 4;20(6):e0313978. doi: 10.1371/journal.pone.0313978 (PMC12136435; doi:10.1371/journal.pone.0313978)
Supplement: S10 Table — (XLSX) [file pone.0313978.s017.xlsx]

## Sheet: Sheet 1 - Table S10
Table S10
gene_name	method	estimate	p.value	FDR	description	Localization	Entry	Reviewed	Entry Name	Protein names	Gene Names	Organism	Length	Gene Ontology (biological process)	Gene Ontology (cellular component)	Gene Ontology (molecular function)	Gene Ontology IDs	PubMed ID	Interacts with	EC number	Function [CC]	Pathway
LPTD_ECOLI	clr	0.58	0.00096	0.13	LPS-assembly protein LptD	OuterMembrane	P31554	reviewed	LPTD_ECOLI	LPS-assembly protein LptD (Organic solvent tolerance protein)	lptD imp ostA yabG b0054 JW0053	Escherichia coli (strain K12)	784	Gram-negative-bacterium-type cell outer membrane assembly [GO:0043165]; lipopolysaccharide transport [GO:0015920]; response to organic substance [GO:0010033]	cell outer membrane [GO:0009279]; transporter complex [GO:1990351]	NA	GO:0009279; GO:0010033; GO:0015920; GO:0043165; GO:1990351	1630901; 9278503; 16738553; 9298646; 12724388; 2547691; 7811102; 12207697; 14981317; 16079137; 16861298; 18424520; 20446753; 20615876; 21339611; 20203010; 20566849; 21257904; 21257909; 22668317; 22936569; 23772069; 24003122; 28784813	P0ADV1; P0ADC1	NA	FUNCTION: Together with LptE, is involved in the assembly of lipopolysaccharide (LPS) at the surface of the outer membrane. Contributes to n-hexane resistance. {ECO:0000255|HAMAP-Rule:MF_01411, ECO:0000269|PubMed:12207697, ECO:0000269|PubMed:12724388, ECO:0000269|PubMed:16861298, ECO:0000269|PubMed:18424520, ECO:0000269|PubMed:20203010, ECO:0000269|PubMed:21339611, ECO:0000269|PubMed:2547691, ECO…	NA
A0A2X1K217_ECOLX	clr	0.18	0.0035	0.19	Glutamyl-tRNA synthetase	Cytoplasmic	A0A2X1K217	unreviewed	A0A2X1K217_ECOLX	Glutamyl-tRNA synthetase (EC 6.1.1.17)	gltX_4 NCTC11126_04372	Escherichia coli	214	glutamyl-tRNA aminoacylation [GO:0006424]	cellular anatomical entity [GO:0110165]	ATP binding [GO:0005524]; glutamate-tRNA ligase activity [GO:0004818]	GO:0004818; GO:0005524; GO:0006424; GO:0110165	NA	NA	6.1.1.17	NA	NA
CH60_ECOLI	clr	0.19	0.0073	0.19	Chaperonin GroEL	Cytoplasmic	P0A6F5	reviewed	CH60_ECOLI	Chaperonin GroEL (EC 5.6.1.7) (60 kDa chaperonin) (Chaperonin-60) (Cpn60) (GroEL protein)	groEL groL mopA b4143 JW4103	Escherichia coli (strain K12)	548	chaperone cofactor-dependent protein refolding [GO:0051085]; protein folding [GO:0006457]; protein refolding [GO:0042026]; response to heat [GO:0009408]; response to radiation [GO:0009314]; virion assembly [GO:0019068]	cytosol [GO:0005829]; GroEL-GroES complex [GO:1990220]; membrane [GO:0016020]	ATP binding [GO:0005524]; ATP hydrolysis activity [GO:0016887]; ATP-dependent protein folding chaperone [GO:0140662]; identical protein binding [GO:0042802]; isomerase activity [GO:0016853]; magnesium ion binding [GO:0000287]; unfolded protein binding [GO:0051082]	GO:0000287; GO:0005524; GO:0005829; GO:0006457; GO:0009314; GO:0009408; GO:0016020; GO:0016853; GO:0016887; GO:0019068; GO:0042026; GO:0042802; GO:0051082; GO:0051085; GO:0140662; GO:1990220	2897629; 7610040; 9278503; 16738553; 2901493; 2578448; 9298646; 17895580; 7903255; 379350; 7015340; 2573517; 10532860; 1676490; 1349729; 1361169; 8104102; 7915201; 7935796; 7867798; 8618836; 7638600; 7638601; 8861908; 8663256; 9298644; 9285593; 15327959; 16751100; 16684774; 18418386; 18987317; 18723842; 19915138; 20603018; 20094032; 21151122; 22445172; 22380631; 24816391; 25912285; 19638247; 2642…	P0AFG8; P00887; P76213; P77279; P19323; P0A6F5; P0A6F9; P09372; P77329; P0AEX9; P0AEY3; P0A817; P63386; P0A717; P0A7H0; P37745; P0AGB3; P45527; P0A9W0; P39177; P37640; P76524; P60010; P13423; P00586	5.6.1.7	FUNCTION: Together with its co-chaperonin GroES, plays an essential role in assisting protein folding (PubMed:2897629, PubMed:2573517, PubMed:10532860, PubMed:1676490, PubMed:8104102, PubMed:9285593, PubMed:16751100, PubMed:18418386, PubMed:18987317, PubMed:20603018, PubMed:24816391). The GroEL-GroES system forms a nano-cage that allows encapsulation of the non-native substrate proteins and provi…	NA
A0A376P2K1_ECOLX	clr	0.27	0.0045	0.19	Cysteine--tRNA ligase	Cytoplasmic	A0A376P2K1	unreviewed	A0A376P2K1_ECOLX	Cysteine--tRNA ligase (EC 6.1.1.16) (Cysteinyl-tRNA synthetase)	cysS_2 NCTC11341_04069	Escherichia coli	362	cysteinyl-tRNA aminoacylation [GO:0006423]	cytoplasm [GO:0005737]	ATP binding [GO:0005524]; cysteine-tRNA ligase activity [GO:0004817]; metal ion binding [GO:0046872]	GO:0004817; GO:0005524; GO:0005737; GO:0006423; GO:0046872	NA	NA	6.1.1.16	NA	NA
A0A376TLW1_ECOLX	clr	0.4	0.0026	0.19	Acetyl-CoA carboxytransferase	Cytoplasmic	A0A376TLW1	unreviewed	A0A376TLW1_ECOLX	Acetyl-CoA carboxytransferase (EC 2.1.3.15)	accA_2 NCTC8985_03082	Escherichia coli	215	fatty acid biosynthetic process [GO:0006633]; malonyl-CoA biosynthetic process [GO:2001295]	acetyl-CoA carboxylase complex [GO:0009317]	acetyl-CoA carboxylase activity [GO:0003989]; ATP binding [GO:0005524]; transferase activity [GO:0016740]	GO:0003989; GO:0005524; GO:0006633; GO:0009317; GO:0016740; GO:2001295	NA	NA	2.1.3.15	NA	PATHWAY: Lipid metabolism; malonyl-CoA biosynthesis; malonyl-CoA from acetyl-CoA: step 1/1. {ECO:0000256|ARBA:ARBA00004956}.
TOLC_ECOLI	clr	0.55	0.0029	0.19	Outer membrane protein TolC	OuterMembrane	P02930	reviewed	TOLC_ECOLI	Outer membrane protein TolC (Multidrug efflux pump subunit TolC) (Outer membrane factor TolC)	tolC colE1-i mtcB mukA refI toc weeA b3035 JW5503	Escherichia coli (strain K12)	493	bile acid and bile salt transport [GO:0015721]; enterobactin transport [GO:0042930]; ion transmembrane transport [GO:0034220]; response to antibiotic [GO:0046677]; response to organic cyclic compound [GO:0014070]; response to toxic substance [GO:0009636]; response to xenobiotic stimulus [GO:0009410]; xenobiotic detoxification by transmembrane export across the cell outer membrane [GO:0140330]; xe…	cell outer membrane [GO:0009279]; efflux pump complex [GO:1990281]; integral component of cell outer membrane [GO:0045203]; integral component of membrane [GO:0016021]; MacAB-TolC complex [GO:1990196]; membrane [GO:0016020]; outer membrane-bounded periplasmic space [GO:0030288]; periplasmic side of plasma membrane [GO:0098567]	bile acid transmembrane transporter activity [GO:0015125]; efflux transmembrane transporter activity [GO:0015562]; identical protein binding [GO:0042802]; ion channel activity [GO:0005216]; porin activity [GO:0015288]; protein N-terminus binding [GO:0047485]	GO:0005216; GO:0009279; GO:0009410; GO:0009636; GO:0014070; GO:0015125; GO:0015288; GO:0015562; GO:0015721; GO:0016020; GO:0016021; GO:0030288; GO:0034220; GO:0042802; GO:0042930; GO:0045203; GO:0046677; GO:0047485; GO:0098567; GO:0140330; GO:1990196; GO:1990281; GO:1990961	6312426; 2216730; 9278503; 16738553; 6303857; 6337123; 9298646; 9629924; 9044294; 11274125; 15228545; 16079137; 18955484; 19342493; 19805313; 21325274; 21778229; 23176499; 10879525; 15342230; 18406332; 21245342	P0AE06; P75830; P02930	NA	FUNCTION: Outer membrane channel, which is required for the function of several efflux systems such as AcrAB-TolC, AcrEF-TolC, EmrAB-TolC and MacAB-TolC. These systems are involved in export of antibiotics and other toxic compounds from the cell. TolC is also involved in import of colicin E1 into the cells. {ECO:0000269|PubMed:11274125, ECO:0000269|PubMed:15228545, ECO:0000269|PubMed:18955484, EC…	NA
MHPC_ECOLI	clr	1.7	0.011	0.21	2-hydroxy-6-oxononadienedioate/2-hydroxy-6-oxononatrienedioate hydrolase	Cytoplasmic	P77044	reviewed	MHPC_ECOLI	2-hydroxy-6-oxononadienedioate/2-hydroxy-6-oxononatrienedioate hydrolase (EC 3.7.1.14) (2-hydroxy-6-ketonona-2,4-diene-1,9-dioic acid 5,6-hydrolase) (2-hydroxy-6-oxonona-2,4,7-triene-1,9-dioic acid 5,6-hydrolase) (2-hydroxy-6-oxonona-2,4-diene-1,9-dioic acid 5,6-hydrolase)	mhpC b0349 JW0340	Escherichia coli (strain K12)	288	3-(3-hydroxy)phenylpropionate catabolic process [GO:0019622]; 3-phenylpropionate catabolic process [GO:0019380]; aromatic compound catabolic process [GO:0019439]	cytoplasm [GO:0005737]	2-hydroxy-6-oxonona-2,4,7-trienedioate hydrolase activity [GO:0052823]; 2-hydroxy-6-oxonona-2,4-dienedioate hydrolase activity [GO:0018771]; hydrolase activity [GO:0016787]; protein homodimerization activity [GO:0042803]	GO:0005737; GO:0016787; GO:0018771; GO:0019380; GO:0019439; GO:0019622; GO:0042803; GO:0052823	9098055; 9278503; 16738553; 9315862; 15663941; 17029402; 15663942	NA	3.7.1.14	FUNCTION: Catalyzes the cleavage of the C5-C6 bond of 2-hydroxy-6-oxononadienedioate and 2-hydroxy-6-oxononatrienedioate, a dienol ring fission product of the bacterial meta-cleavage pathway for degradation of phenylpropionic acid. MhpC shows some selectivity for the carboxylate of the side chain. {ECO:0000269|PubMed:15663941, ECO:0000269|PubMed:9098055, ECO:0000269|PubMed:9315862}.	PATHWAY: Aromatic compound metabolism; 3-phenylpropanoate degradation. {ECO:0000255|HAMAP-Rule:MF_01654}.
RPOB_ECOLI	clr	0.16	0.014	0.23	DNA-directed RNA polymerase subunit beta	Cytoplasmic	P0A8V2	reviewed	RPOB_ECOLI	DNA-directed RNA polymerase subunit beta (RNAP subunit beta) (EC 2.7.7.6) (RNA polymerase subunit beta) (Transcriptase subunit beta)	rpoB groN nitB rif ron stl stv tabD b3987 JW3950	Escherichia coli (strain K12)	1342	bacterial-type flagellum assembly [GO:0044780]; bacterial-type flagellum-dependent cell motility [GO:0071973]; cell motility [GO:0048870]; cellular response to cell envelope stress [GO:0036460]; DNA-templated transcription [GO:0006351]; iron ion homeostasis [GO:0055072]; nitrate assimilation [GO:0042128]; regulation of DNA-templated transcription elongation [GO:0032784]; regulation of DNA-templat…	cytoplasm [GO:0005737]; cytosol [GO:0005829]; cytosolic DNA-directed RNA polymerase complex [GO:0000345]; membrane [GO:0016020]; transcription elongation factor complex [GO:0008023]	DNA binding [GO:0003677]; DNA-directed 5'-3' RNA polymerase activity [GO:0003899]; ribonucleoside binding [GO:0032549]	GO:0000345; GO:0003677; GO:0003899; GO:0005737; GO:0005829; GO:0006351; GO:0008023; GO:0009408; GO:0016020; GO:0031564; GO:0032549; GO:0032784; GO:0036460; GO:0042128; GO:0044780; GO:0046677; GO:0048870; GO:0055072; GO:0071973; GO:0090605; GO:2000142	6266829; 8265357; 9278503; 16738553; 7011900; 377281; 1095419; 1646077; 2068078; 9298644; 18832144; 32313022; 18723842; 21696463; 19903881; 22135460; 24843001; 32871103	P60240; P0A8T7; P00579; P13445; P03018; P13338; P32267	2.7.7.6	FUNCTION: DNA-dependent RNA polymerase (RNAP) catalyzes the transcription of DNA into RNA using the four ribonucleoside triphosphates as substrates. {ECO:0000269|PubMed:1646077, ECO:0000269|PubMed:24843001}.; FUNCTION: Resistance to the antibiotics salinamide A, salinamide B, rifampicin, streptolydigin, CBR703, myxopyronin, and lipiarmycin can result from mutations in this protein. {ECO:0000269|P…	NA
SYL_ECOLI	clr	0.14	0.024	0.25	Leucine--tRNA ligase	Cytoplasmic	P07813	reviewed	SYL_ECOLI	Leucine--tRNA ligase (EC 6.1.1.4) (Leucyl-tRNA synthetase) (LeuRS)	leuS b0642 JW0637	Escherichia coli (strain K12)	860	leucyl-tRNA aminoacylation [GO:0006429]	cytosol [GO:0005829]	aminoacyl-tRNA editing activity [GO:0002161]; ATP binding [GO:0005524]; leucine-tRNA ligase activity [GO:0004823]	GO:0002161; GO:0004823; GO:0005524; GO:0005829; GO:0006429	3320963; 8905232; 9278503; 16738553; 9298644	P33129; P15042	6.1.1.4	NA	NA
SYFA_ECO57	clr	0.16	0.028	0.25	Phenylalanine--tRNA ligase alpha subunit	Cytoplasmic	P67037	reviewed	SYFA_ECO57	Phenylalanine--tRNA ligase alpha subunit (EC 6.1.1.20) (Phenylalanyl-tRNA synthetase alpha subunit) (PheRS)	pheS Z2743 ECs2421	Escherichia coli O157:H7	327	phenylalanyl-tRNA aminoacylation [GO:0006432]	cytoplasm [GO:0005737]	ATP binding [GO:0005524]; magnesium ion binding [GO:0000287]; phenylalanine-tRNA ligase activity [GO:0004826]; tRNA binding [GO:0000049]	GO:0000049; GO:0000287; GO:0004826; GO:0005524; GO:0005737; GO:0006432	11206551; 11258796	NA	6.1.1.20	NA	NA
NAGA_ECOLI	clr	0.22	0.023	0.25	N-acetylglucosamine-6-phosphate deacetylase	Cytoplasmic	P0AF18	reviewed	NAGA_ECOLI	N-acetylglucosamine-6-phosphate deacetylase (GlcNAc 6-P deacetylase) (EC 3.5.1.25)	nagA b0677 JW0663	Escherichia coli (strain K12)	382	carbohydrate metabolic process [GO:0005975]; N-acetylglucosamine catabolic process [GO:0006046]; N-acetylneuraminate catabolic process [GO:0019262]; protein homotetramerization [GO:0051289]	protein-containing complex [GO:0032991]	N-acetylgalactosamine-6-phosphate deacetylase activity [GO:0047419]; N-acetylglucosamine-6-phosphate deacetylase activity [GO:0008448]; zinc ion binding [GO:0008270]	GO:0005975; GO:0006046; GO:0008270; GO:0008448; GO:0019262; GO:0032991; GO:0047419; GO:0051289	2668691; 2190615; 8905232; 9278503; 16738553; 4861885; 8349539; 9143339; 10771446; 12813061; 17567047; 16630633; 17567048	NA	3.5.1.25	FUNCTION: Involved in the first step in the biosynthesis of amino-sugar-nucleotides. Catalyzes the hydrolysis of the N-acetyl group of N-acetylglucosamine-6-phosphate (GlcNAc-6-P) to yield glucosamine 6-phosphate and acetate. In vitro, can also hydrolyze substrate analogs such as N-thioacetyl-D-glucosamine-6-phosphate, N-trifluoroacetyl-D-glucosamine-6-phosphate, N-acetyl-D-glucosamine-6-sulfate,…	PATHWAY: Amino-sugar metabolism; N-acetylneuraminate degradation; D-fructose 6-phosphate from N-acetylneuraminate: step 4/5. {ECO:0000305|PubMed:2190615}.
ATPB_ECOLI	clr	0.26	0.021	0.25	ATP synthase subunit beta	CytoplasmicMembrane	P0ABB4	reviewed	ATPB_ECOLI	ATP synthase subunit beta (EC 7.1.2.2) (ATP synthase F1 sector subunit beta) (F-ATPase subunit beta)	atpD papB uncD b3732 JW3710	Escherichia coli (strain K12)	460	proton motive force-driven plasma membrane ATP synthesis [GO:0042777]	membrane [GO:0016020]; plasma membrane [GO:0005886]; proton-transporting ATP synthase complex [GO:0045259]; proton-transporting ATP synthase complex, catalytic core F(1) [GO:0045261]	ATP binding [GO:0005524]; proton-transporting ATP synthase activity, rotational mechanism [GO:0046933]; proton-transporting ATPase activity, rotational mechanism [GO:0046961]	GO:0005524; GO:0005886; GO:0016020; GO:0042777; GO:0045259; GO:0045261; GO:0046933; GO:0046961	6395859; 6272217; 6301339; 6285901; 7686882; 9278503; 16738553; 6277310; 2889623; 9298646; 1832155; 9298644; 10570135	P0ABB0	7.1.2.2	FUNCTION: Produces ATP from ADP in the presence of a proton gradient across the membrane. The catalytic sites are hosted primarily by the beta subunits.	NA
FDOG_ECOLI	clr	0.27	0.021	0.25	Formate dehydrogenase-O major subunit	Periplasmic	P32176	reviewed	FDOG_ECOLI	Formate dehydrogenase-O major subunit (EC 1.17.1.9) (Aerobic formate dehydrogenase major subunit) (FDH-Z subunit alpha) (Formate dehydrogenase-O subunit alpha)	fdoG b3894 JW3865	Escherichia coli (strain K12)	1016	anaerobic electron transport chain [GO:0019645]; anaerobic respiration [GO:0009061]; cellular respiration [GO:0045333]; cellular response to DNA damage stimulus [GO:0006974]; formate oxidation [GO:0015944]; heme oxidation [GO:0006788]	cytosol [GO:0005829]; formate dehydrogenase complex [GO:0009326]; membrane [GO:0016020]; periplasmic space [GO:0042597]	4 iron, 4 sulfur cluster binding [GO:0051539]; electron transfer activity [GO:0009055]; formate dehydrogenase (cytochrome-c-553) activity [GO:0047111]; formate dehydrogenase (NAD+) activity [GO:0008863]; formate dehydrogenase (quinone) activity [GO:0036397]; molybdenum ion binding [GO:0030151]; molybdopterin cofactor binding [GO:0043546]	GO:0005829; GO:0006788; GO:0006974; GO:0008863; GO:0009055; GO:0009061; GO:0009326; GO:0015944; GO:0016020; GO:0019645; GO:0030151; GO:0036397; GO:0042597; GO:0043546; GO:0045333; GO:0047111; GO:0051539	8346018; 9278503; 16738553; 8522521; 17218314	P13024	1.17.1.9	FUNCTION: Allows to use formate as major electron donor during aerobic respiration. Subunit alpha possibly forms the active site.	NA
BAMA_ECOLI	clr	0.33	0.025	0.25	Outer membrane protein assembly factor BamA	OuterMembrane	P0A940	reviewed	BAMA_ECOLI	Outer membrane protein assembly factor BamA (Omp85)	bamA yaeT yzzN yzzY b0177 JW0172	Escherichia coli (strain K12)	810	cell adhesion [GO:0007155]; Gram-negative-bacterium-type cell outer membrane assembly [GO:0043165]; protein insertion into membrane [GO:0051205]	Bam protein complex [GO:1990063]; cell outer membrane [GO:0009279]; integral component of membrane [GO:0016021]; membrane [GO:0016020]	NA	GO:0007155; GO:0009279; GO:0016020; GO:0016021; GO:0043165; GO:0051205; GO:1990063	11274153; 9278503; 16738553; 9298646; 14559180; 15851030; 15951436; 16079137; 16102012; 16824102; 17404237; 18761695; 20378773; 21823654; 21586578; 23469034; 23882017; 17702946; 18430136; 19081063; 21795783; 24914988; 24619089; 27686148; 26900875; 26901871; 26744406	P77774; P0AC02; P69411	NA	FUNCTION: Part of the outer membrane protein assembly complex (Bam), which is involved in assembly and insertion of beta-barrel proteins into the outer membrane. Constitutes, with BamD, the core component of the assembly machinery. Efficient substrate folding and insertion into the outer membrane requires all 5 subunits (PubMed:20378773, PubMed:21823654, PubMed:27686148). A lateral gate may open …	NA
LIVJ_ECOLI	clr	0.37	0.032	0.25	Leu/Ile/Val-binding protein	Periplasmic	P0AD96	reviewed	LIVJ_ECOLI	Leu/Ile/Val-binding protein (LIV-BP)	livJ b3460 JW3425	Escherichia coli (strain K12)	367	branched-chain amino acid transport [GO:0015803]; isoleucine transport [GO:0015818]; leucine transport [GO:0015820]; valine transport [GO:0015829]	ATP-binding cassette (ABC) transporter complex, substrate-binding subunit-containing [GO:0055052]; membrane [GO:0016020]; outer membrane-bounded periplasmic space [GO:0030288]	NA	GO:0015803; GO:0015818; GO:0015820; GO:0015829; GO:0016020; GO:0030288; GO:0055052	3891753; 4077929; 2195019; 8041620; 9278503; 16738553; 328304; 9298646; 9298644; 2649682	NA	NA	FUNCTION: This protein is a component of the leucine, isoleucine, valine, (threonine) transport system, which is one of the two periplasmic binding protein-dependent transport systems of the high-affinity transport of the branched-chain amino acids.	NA
A0A485JPK4_ECOLX	clr	0.4	0.028	0.25	Membrane-bound ATP synthase F0 sector subunit b	CytoplasmicMembrane	A0A485JPK4	unreviewed	A0A485JPK4_ECOLX	Membrane-bound ATP synthase F0 sector subunit b	atpF NCTC10974_05703	Escherichia coli	131	proton motive force-driven ATP synthesis [GO:0015986]	integral component of membrane [GO:0016021]; proton-transporting ATP synthase complex, coupling factor F(o) [GO:0045263]	proton transmembrane transporter activity [GO:0015078]	GO:0015078; GO:0015986; GO:0016021; GO:0045263	NA	NA	NA	FUNCTION: Component of the F(0) channel, it forms part of the peripheral stalk, linking F(1) to F(0). The b'-subunit is a diverged and duplicated form of b found in plants and photosynthetic bacteria. {ECO:0000256|ARBA:ARBA00025614}.; FUNCTION: F(1)F(0) ATP synthase produces ATP from ADP in the presence of a proton or sodium gradient. F-type ATPases consist of two structural domains, F(1) contain…	NA
YBHC_ECOLI	clr	0.41	0.021	0.25	Putative acyl-CoA thioester hydrolase YbhC	OuterMembrane	P46130	reviewed	YBHC_ECOLI	Putative acyl-CoA thioester hydrolase YbhC (EC 3.1.2.-)	ybhC b0772 JW0755	Escherichia coli (strain K12)	427	cell wall modification [GO:0042545]	cell outer membrane [GO:0009279]	aspartyl esterase activity [GO:0045330]; carboxylic ester hydrolase activity [GO:0052689]; pectinesterase activity [GO:0030599]	GO:0009279; GO:0030599; GO:0042545; GO:0045330; GO:0052689	9278503; 16738553; 8905232; 331474; 7567469; 10806384; 15808744; 19452549	NA	3.1.2.-	FUNCTION: Putative thioesterase. Does not bind pectin, and has no pectinesterase activity. {ECO:0000269|PubMed:15808744, ECO:0000269|PubMed:19452549}.	NA
GLMM_ECOLI	clr	0.47	0.029	0.25	Phosphoglucosamine mutase	Cytoplasmic	P31120	reviewed	GLMM_ECOLI	Phosphoglucosamine mutase (EC 5.4.2.10)	glmM mrsA yhbF b3176 JW3143	Escherichia coli (strain K12)	445	carbohydrate metabolic process [GO:0005975]; peptidoglycan biosynthetic process [GO:0009252]; protein autophosphorylation [GO:0046777]; UDP-N-acetylglucosamine biosynthetic process [GO:0006048]	cytosol [GO:0005829]	magnesium ion binding [GO:0000287]; phosphoglucosamine mutase activity [GO:0008966]; phosphomannomutase activity [GO:0004615]	GO:0000287; GO:0004615; GO:0005829; GO:0005975; GO:0006048; GO:0008966; GO:0009252; GO:0046777	8244950; 9278503; 16738553; 8550580; 10231382; 10671448	NA	5.4.2.10	FUNCTION: Catalyzes the conversion of glucosamine-6-phosphate to glucosamine-1-phosphate. Can also catalyze the formation of glucose-6-P from glucose-1-P, although at a 1400-fold lower rate. {ECO:0000269|PubMed:10231382}.	NA
A0A3S4KGZ9_ECOLX	clr	0.47	0.024	0.25	Succinate dehydrogenase flavoprotein subunit	CytoplasmicMembrane	A0A3S4KGZ9	unreviewed	A0A3S4KGZ9_ECOLX	Succinate dehydrogenase flavoprotein subunit (EC 1.3.99.1)	sdhA_1 NCTC9702_04083	Escherichia coli	285	metabolic process [GO:0008152]	NA	oxidoreductase activity [GO:0016491]	GO:0008152; GO:0016491	NA	NA	1.3.99.1	NA	NA
SLYB_ECOLI	clr	0.51	0.017	0.25	Outer membrane lipoprotein SlyB	OuterMembrane	P0A905	reviewed	SLYB_ECOLI	Outer membrane lipoprotein SlyB	slyB b1641 JW1633	Escherichia coli (strain K12)	155	NA	cell outer membrane [GO:0009279]	NA	GO:0009279	8544813; 9097039; 9278503; 16397293; 16738553; 12813061	NA	NA	NA	NA
FHUA_ECOLI	clr	0.66	0.025	0.25	Ferrichrome outer membrane transporter/phage receptor	OuterMembrane	P06971	reviewed	FHUA_ECOLI	Ferrichrome outer membrane transporter/phage receptor (Ferric hydroxamate receptor) (Ferric hydroxamate uptake) (Ferrichrome-iron receptor)	fhuA tonA b0150 JW0146	Escherichia coli (strain K12)	747	iron ion homeostasis [GO:0055072]	cell outer membrane [GO:0009279]; membrane [GO:0016020]; transmembrane transporter complex [GO:1902495]	iron ion binding [GO:0005506]; protein domain specific binding [GO:0019904]; siderophore uptake transmembrane transporter activity [GO:0015344]; signaling receptor activity [GO:0038023]; toxic substance binding [GO:0015643]; virion binding [GO:0046790]	GO:0005506; GO:0009279; GO:0015344; GO:0015643; GO:0016020; GO:0019904; GO:0038023; GO:0046790; GO:0055072; GO:1902495	3079747; 8202364; 9278503; 16738553; 2823072; 1089064; 353030; 2066336; 7515827; 8916906; 8617231; 9353297; 12427941; 18653801; 20005847; 9856937; 9865695; 10850805	P02929; Q9X2V7	NA	FUNCTION: Involved in the uptake of iron in complex with ferrichrome, a hydroxamate-type siderophore. Binds and transports ferrichrome-iron across the outer membrane (PubMed:1089064, PubMed:2066336). In addition to its role in ferrichrome-iron transport, transports the antibiotic albomycin, which is a structural analog of ferrichrome, and acts as a receptor for colicin M, microcin J25 and bacteri…	NA
GUAA_ECOLI	clr	0.4	0.038	0.26	GMP synthase [glutamine-hydrolyzing]	Cytoplasmic	P04079	reviewed	GUAA_ECOLI	GMP synthase [glutamine-hydrolyzing] (EC 6.3.5.2) (GMP synthetase) (GMPS) (Glutamine amidotransferase)	guaA b2507 JW2491	Escherichia coli (strain K12)	525	glutamine metabolic process [GO:0006541]; GMP biosynthetic process [GO:0006177]	cytosol [GO:0005829]	ATP binding [GO:0005524]; GMP synthase (glutamine-hydrolyzing) activity [GO:0003922]; GMP synthase activity [GO:0003921]; identical protein binding [GO:0042802]; pyrophosphatase activity [GO:0016462]	GO:0003921; GO:0003922; GO:0005524; GO:0005829; GO:0006177; GO:0006541; GO:0016462; GO:0042802	3894345; 9205837; 9278503; 16738553; 2982857; 1736096; 9890911; 10856643; 8548458	P04079	6.3.5.2	FUNCTION: Catalyzes the synthesis of GMP from XMP.	PATHWAY: Purine metabolism; GMP biosynthesis; GMP from XMP (L-Gln route): step 1/1.
FADL_ECOLI	clr	0.44	0.039	0.26	Long-chain fatty acid transport protein	OuterMembrane	P10384	reviewed	FADL_ECOLI	Long-chain fatty acid transport protein (Outer membrane FadL protein) (Outer membrane flp protein)	fadL ttr b2344 JW2341	Escherichia coli (strain K12)	446	NA	cell outer membrane [GO:0009279]; integral component of membrane [GO:0016021]	ligand-gated channel activity [GO:0022834]; long-chain fatty acid transporting porin activity [GO:0015483]	GO:0009279; GO:0015483; GO:0016021; GO:0022834	1987139; 9205837; 9278503; 16738553; 2840553; 16079137; 15178802	NA	NA	FUNCTION: Involved in translocation of long-chain fatty acids across the outer membrane. It is a receptor for the bacteriophage T2. FadL may form a specific channel.	NA
LPP_ECOLI	clr	1.1	0.038	0.26	Major outer membrane lipoprotein Lpp	OuterMembrane	P69776	reviewed	LPP_ECOLI	Major outer membrane lipoprotein Lpp (Braun lipoprotein) (BLP) (Murein-lipoprotein)	lpp mlpA mulI b1677 JW1667	Escherichia coli (strain K12)	78	lipid modification [GO:0030258]; periplasmic space organization [GO:0043580]	cell outer membrane [GO:0009279]; extracellular region [GO:0005576]; integral component of cell outer membrane [GO:0045203]; intrinsic component of cell outer membrane [GO:0031230]; membrane [GO:0016020]; outer membrane-bounded periplasmic space [GO:0030288]	identical protein binding [GO:0042802]; lipid binding [GO:0008289]; peptidoglycan binding [GO:0042834]	GO:0005576; GO:0008289; GO:0009279; GO:0016020; GO:0030258; GO:0030288; GO:0031230; GO:0042802; GO:0042834; GO:0043580; GO:0045203	391404; 6765942; 9097039; 9278503; 16738553; 322142; 4261992; 4575979; 1380161; 4245367; 4565677; 361695; 3013869; 1527073; 9298644; 9139900; 9701827; 11790745; 11872715; 15140892; 16079137; 21219470; 24766808; 29257832; 28978443; 30713026; 353292; 10843861; 12368282; 12054830; 12741822; 15520380	P69776; P02929	NA	FUNCTION: An outer membrane lipoprotein that controls the distance between the inner and outer membranes; adding residues to Lpp increases the width of the periplasm (PubMed:29257832). The only protein known to be covalently linked to the peptidoglycan network (PGN) (PubMed:4261992, PubMed:3013869, PubMed:4245367). Also non-covalently binds the PGN (PubMed:3013869). The link between the cell oute…	NA
W1W9J2_ECOLX	clr	0.43	0.044	0.28	Uncharacterized protein (Fragment)	Unknown	W1W9J2	unreviewed	W1W9J2_ECOLX	Lipoprotein	Q609_ECAC02578G0001	Escherichia coli DORA_A_5_14_21	138	NA	NA	NA	NA	NA	NA	NA	NA	NA
MIPA_ECOLI	clr	0.46	0.047	0.29	MltA-interacting protein	OuterMembrane	P0A908	reviewed	MIPA_ECOLI	MltA-interacting protein	mipA yeaF b1782 JW1771	Escherichia coli (strain K12)	248	peptidoglycan biosynthetic process [GO:0009252]	cell outer membrane [GO:0009279]	protein-macromolecule adaptor activity [GO:0030674]	GO:0009252; GO:0009279; GO:0030674	9097040; 9278503; 16738553; 10037771; 10806384; 16079137	NA	NA	FUNCTION: May serve as a scaffold protein required for the formation of a complex with MrcB/PonB and MltA, this complex could play a role in enlargement and septation of the murein sacculus.	NA
