# Supplementary material for: Growth dynamics and protein-expression of Escherichia coli serotypes O26:H11, O111:H8 and O145:NM in the bovine rumen
Source: PLoS One. 2025 Jun 4;20(6):e0313978. doi: 10.1371/journal.pone.0313978 (PMC12136435; doi:10.1371/journal.pone.0313978)
Supplement: S11 Table — (XLSX) [file pone.0313978.s018.xlsx]

## Sheet: Sheet 1 - Table S11
Table S11
gene_name	method	estimate	p.value	FDR	description	Localization	Entry	Reviewed	Entry Name	Protein names	Gene Names	Organism	Length	Gene Ontology (biological process)	Gene Ontology (cellular component)	Gene Ontology (molecular function)	Gene Ontology IDs	PubMed ID	Interacts with	EC number	Function [CC]	Pathway
A0A377DRE8_ECOLX	nomad	-1.4	0.002	0.12	Putative nitroreductase	Unknown	A0A377DRE8	unreviewed	A0A377DRE8_ECOLX	Putative nitroreductase (EC 1.-.-.-)	ydjA_1 NCTC8500_02501	Escherichia coli	100	NA	NA	oxidoreductase activity [GO:0016491]	GO:0016491	NA	NA	1.-.-.-	NA	NA
CLPB_ECOLI	nomad	-1.3	0.0037	0.12	Chaperone protein ClpB	Cytoplasmic	P63284	reviewed	CLPB_ECOLI	Chaperone protein ClpB (Heat shock protein F84.1)	clpB htpM b2592 JW2573	Escherichia coli (strain K12)	857	cellular response to heat [GO:0034605]; protein refolding [GO:0042026]; response to heat [GO:0009408]	cytoplasm [GO:0005737]; cytosol [GO:0005829]; membrane [GO:0016020]	ATP binding [GO:0005524]; ATP hydrolysis activity [GO:0016887]; identical protein binding [GO:0042802]	GO:0005524; GO:0005737; GO:0005829; GO:0009408; GO:0016020; GO:0016887; GO:0034605; GO:0042026; GO:0042802	2185473; 9205837; 9278503; 16738553; 1906060; 6285294; 1953774; 2066329; 8376377; 9298644; 11061966; 10982797; 12624113; 12805357; 14640692; 14978298; 15208691; 12139937; 12220194; 11717522; 12037306; 18723842; 12054807; 12623019	P63284; P0A6Y8; P33014	NA	FUNCTION: Part of a stress-induced multi-chaperone system, it is involved in the recovery of the cell from heat-induced damage, in cooperation with DnaK, DnaJ and GrpE. Acts before DnaK, in the processing of protein aggregates. Protein binding stimulates the ATPase activity; ATP hydrolysis unfolds the denatured protein aggregates, which probably helps expose new hydrophobic binding sites on the s…	NA
A0A377K8J8_ECOLX	nomad	-1.3	0.0018	0.12	Phosphohydroxythreonine aminotransferase	Cytoplasmic	A0A377K8J8	unreviewed	A0A377K8J8_ECOLX	Phosphohydroxythreonine aminotransferase	serC_2 NCTC9075_04232	Escherichia coli	119	L-serine biosynthetic process [GO:0006564]; pyridoxine biosynthetic process [GO:0008615]	NA	O-phospho-L-serine:2-oxoglutarate aminotransferase activity [GO:0004648]	GO:0004648; GO:0006564; GO:0008615	NA	NA	NA	NA	NA
ACKA_ECOLI	nomad	-1.1	0.0022	0.12	Acetate kinase	Cytoplasmic	P0A6A3	reviewed	ACKA_ECOLI	Acetate kinase (EC 2.7.2.1) (Acetokinase)	ackA ack b2296 JW2293	Escherichia coli (strain K12)	400	acetate biosynthetic process [GO:0019413]; acetate metabolic process [GO:0006083]; acetyl-CoA biosynthetic process [GO:0006085]; phosphorylation [GO:0016310]; propionate biosynthetic process [GO:0019542]; single-species biofilm formation on inanimate substrate [GO:0044011]	cytosol [GO:0005829]; membrane [GO:0016020]	acetate kinase activity [GO:0008776]; ATP binding [GO:0005524]; magnesium ion binding [GO:0000287]; zinc ion binding [GO:0008270]	GO:0000287; GO:0005524; GO:0005829; GO:0006083; GO:0006085; GO:0008270; GO:0008776; GO:0016020; GO:0016310; GO:0019413; GO:0019542; GO:0044011	2536666; 7883769; 9205837; 9278503; 16738553; 9298644; 16080684	NA	2.7.2.1	FUNCTION: Catalyzes the formation of acetyl phosphate from acetate and ATP. Can also catalyze the reverse reaction. During anaerobic growth of the organism, this enzyme is also involved in the synthesis of most of the ATP formed catabolically. The main pathway for acetate production during exponential phase (PubMed:16080684). {ECO:0000269|PubMed:16080684}.	PATHWAY: Metabolic intermediate biosynthesis; acetyl-CoA biosynthesis; acetyl-CoA from acetate: step 1/2. {ECO:0000255|HAMAP-Rule:MF_00020}.
PROA_ECOLI	nomad	-0.93	0.005	0.12	Gamma-glutamyl phosphate reductase	Cytoplasmic	P07004	reviewed	PROA_ECOLI	Gamma-glutamyl phosphate reductase (GPR) (EC 1.2.1.41) (Glutamate-5-semialdehyde dehydrogenase) (Glutamyl-gamma-semialdehyde dehydrogenase) (GSA dehydrogenase)	proA b0243 JW0233	Escherichia coli (strain K12)	417	L-proline biosynthetic process [GO:0055129]	cytosol [GO:0005829]	glutamate-5-semialdehyde dehydrogenase activity [GO:0004350]; identical protein binding [GO:0042802]; NADP binding [GO:0050661]	GO:0004350; GO:0005829; GO:0042802; GO:0050661; GO:0055129	6089111; 9278503; 16738553; 1282191; 7034716; 7035170; 6319365	P0AFT5; P16676; P0A823	1.2.1.41	FUNCTION: Catalyzes the NADPH-dependent reduction of L-glutamate 5-phosphate into L-glutamate 5-semialdehyde and phosphate. The product spontaneously undergoes cyclization to form 1-pyrroline-5-carboxylate. {ECO:0000255|HAMAP-Rule:MF_00412, ECO:0000269|PubMed:7034716, ECO:0000269|PubMed:7035170}.	PATHWAY: Amino-acid biosynthesis; L-proline biosynthesis; L-glutamate 5-semialdehyde from L-glutamate: step 2/2. {ECO:0000255|HAMAP-Rule:MF_00412, ECO:0000269|PubMed:7035170}.
W1EVA6_ECOLX	nomad	-0.9	0.0044	0.12	Alkyl hydroperoxide reductase subunit F	CytoplasmicMembrane	W1EVA6	unreviewed	W1EVA6_ECOLX	Alkyl hydroperoxide reductase subunit F	NA	Escherichia coli ISC7	522	response to reactive oxygen species [GO:0000302]	NA	alkyl hydroperoxide reductase activity [GO:0008785]; flavin adenine dinucleotide binding [GO:0050660]; NAD binding [GO:0051287]	GO:0000302; GO:0008785; GO:0050660; GO:0051287	NA	NA	NA	FUNCTION: Serves to protect the cell against DNA damage by alkyl hydroperoxides. It can use either NADH or NADPH as electron donor for direct reduction of redox dyes or of alkyl hydroperoxides when combined with the AhpC protein. {ECO:0000256|ARBA:ARBA00024806}.	NA
A0A485JLJ4_ECOLX	nomad	-0.89	0.0023	0.12	Glutaminyl-tRNA synthetase	Cytoplasmic	A0A485JLJ4	unreviewed	A0A485JLJ4_ECOLX	Glutaminyl-tRNA synthetase (EC 6.1.1.18)	glnS_3 NCTC10974_04017	Escherichia coli	194	translation [GO:0006412]; tRNA aminoacylation [GO:0043039]	NA	ATP binding [GO:0005524]; glutamine-tRNA ligase activity [GO:0004819]	GO:0004819; GO:0005524; GO:0006412; GO:0043039	NA	NA	6.1.1.18	NA	NA
W1EYF4_ECOLX	nomad	-0.88	0.005	0.12	Protein ydhR	Unknown	W1EYF4	unreviewed	W1EYF4_ECOLX	Protein ydhR	NA	Escherichia coli ISC7	44	NA	NA	NA	NA	NA	NA	NA	NA	NA
B2U493_SHIB3	nomad	-0.87	0.0041	0.12	YebG protein	Unknown	B2U493	unreviewed	B2U493_SHIB3	YebG protein	yebG SbBS512_E2123	Shigella boydii serotype 18 (strain CDC 3083-94 / BS512)	60	NA	NA	NA	NA	NA	NA	NA	NA	NA
LPOA_ECOLI	nomad	-0.84	0.005	0.12	Penicillin-binding protein activator LpoA	CytoplasmicMembrane	P45464	reviewed	LPOA_ECOLI	Penicillin-binding protein activator LpoA (PBP activator LpoA) (Lipoprotein activator of PBP from the outer membrane A)	lpoA yraM b3147 JW3116	Escherichia coli (strain K12)	678	peptidoglycan biosynthetic process [GO:0009252]; regulation of cell shape [GO:0008360]	cell outer membrane [GO:0009279]; periplasmic side of cell outer membrane [GO:0031241]; periplasmic space [GO:0042597]	enzyme regulator activity [GO:0030234]; hydrolase activity, hydrolyzing O-glycosyl compounds [GO:0004553]	GO:0004553; GO:0008360; GO:0009252; GO:0009279; GO:0030234; GO:0031241; GO:0042597	9278503; 16738553; 21183073; 21183074	P16433; P02918	NA	FUNCTION: Regulator of peptidoglycan synthesis that is essential for the function of penicillin-binding protein 1A (PBP1a). Stimulates transpeptidase activity of PBP1a in vitro. {ECO:0000269|PubMed:21183073, ECO:0000269|PubMed:21183074}.	NA
GYRA_ECOLI	nomad	-0.8	0.00043	0.12	DNA gyrase subunit A	Cytoplasmic	P0AES4	reviewed	GYRA_ECOLI	DNA gyrase subunit A (EC 5.6.2.2)	gyrA hisW nalA parD b2231 JW2225	Escherichia coli (strain K12)	875	DNA topological change [GO:0006265]; DNA-templated DNA replication [GO:0006261]; DNA-templated transcription [GO:0006351]; negative regulation of DNA-templated DNA replication [GO:2000104]; response to antibiotic [GO:0046677]; response to xenobiotic stimulus [GO:0009410]	chromosome [GO:0005694]; cytoplasm [GO:0005737]; cytosol [GO:0005829]; DNA gyrase complex [GO:0120217]; DNA topoisomerase type II (double strand cut, ATP-hydrolyzing) complex [GO:0009330]; membrane [GO:0016020]	ATP binding [GO:0005524]; ATP-dependent activity, acting on DNA [GO:0008094]; DNA binding [GO:0003677]; DNA negative supercoiling activity [GO:0034335]; DNA topoisomerase type II (double strand cut, ATP-hydrolyzing) activity [GO:0003918]; identical protein binding [GO:0042802]	GO:0003677; GO:0003918; GO:0005524; GO:0005694; GO:0005737; GO:0005829; GO:0006261; GO:0006265; GO:0006351; GO:0008094; GO:0009330; GO:0009410; GO:0016020; GO:0034335; GO:0042802; GO:0046677; GO:0120217; GO:2000104	2828631; 2830458; 2834621; 2548439; 9205837; 9278503; 16738553; 3029031; 3031051; 186775; 337300; 2168148; 1850972; 1850970; 1324324; 8254658; 7811004; 8604132; 8962066; 9148951; 9298644; 9334322; 9426128; 12051842; 16332690; 17400739; 18642932; 19060136; 20356737; 22457353; 22457352; 23294697; 9278055; 15854646; 15897198; 19965760	P62554; P0AES4; P0AES6	5.6.2.2	FUNCTION: A type II topoisomerase that negatively supercoils closed circular double-stranded (ds) DNA in an ATP-dependent manner to maintain chromosomes in an underwound state (PubMed:3031051, PubMed:186775, PubMed:7811004, PubMed:9148951, PubMed:12051842, PubMed:18642932, PubMed:19060136, PubMed:20356737, PubMed:22457353, PubMed:23294697, PubMed:19965760). This makes better substrates for topois…	NA
A0A0A6ZUC0_SHIDY	nomad	-0.76	0.0011	0.12	Phage shock protein A	CytoplasmicMembrane	A0A0A6ZUC0	unreviewed	A0A0A6ZUC0_SHIDY	Phage shock protein A	Asd1617_02612	Shigella dysenteriae 1617	115	NA	NA	NA	NA	NA	NA	NA	NA	NA
PEPB_ECOLI	nomad	-0.71	0.0046	0.12	Peptidase B	Cytoplasmic	P37095	reviewed	PEPB_ECOLI	Peptidase B (EC 3.4.11.23) (Aminopeptidase B)	pepB yfhI b2523 JW2507	Escherichia coli (strain K12)	427	peptide catabolic process [GO:0043171]; proteolysis [GO:0006508]	cytoplasm [GO:0005737]; cytosol [GO:0005829]	aminopeptidase activity [GO:0004177]; identical protein binding [GO:0042802]; manganese ion binding [GO:0030145]; metalloaminopeptidase activity [GO:0070006]; peptidase activity [GO:0008233]	GO:0004177; GO:0005737; GO:0005829; GO:0006508; GO:0008233; GO:0030145; GO:0042802; GO:0043171; GO:0070006	9205837; 9278503; 16738553; 8300516; 20067529	P0A7C6	3.4.11.23	FUNCTION: Probably plays an important role in intracellular peptide degradation (PubMed:20067529). {ECO:0000255|HAMAP-Rule:MF_00504, ECO:0000305|PubMed:20067529}.	NA
A0A377A742_ECOLX	nomad	-0.66	0.0043	0.12	Peptidase B (Aminopeptidase B)	Cytoplasmic	A0A377A742	unreviewed	A0A377A742_ECOLX	Peptidase B (Aminopeptidase B) (EC 3.4.11.23)	pepB_2 NCTC8179_04417	Escherichia coli	96	proteolysis [GO:0006508]	cytoplasm [GO:0005737]	manganese ion binding [GO:0030145]; metalloaminopeptidase activity [GO:0070006]	GO:0005737; GO:0006508; GO:0030145; GO:0070006	NA	NA	3.4.11.23	NA	NA
A0A2X1J1B6_ECOLX	nomad	-0.66	0.004	0.12	Fibronectin-binding protein B	Unknown	A0A2X1J1B6	unreviewed	A0A2X1J1B6_ECOLX	Fibronectin-binding protein B	lpoB NCTC11126_00898	Escherichia coli	102	peptidoglycan biosynthetic process [GO:0009252]; regulation of cell shape [GO:0008360]	NA	NA	GO:0008360; GO:0009252	NA	NA	NA	NA	NA
DPO1_ECOLI	nomad	-0.57	0.0033	0.12	DNA polymerase I	Cytoplasmic	P00582	reviewed	DPO1_ECOLI	DNA polymerase I (POL I) (EC 2.7.7.7)	polA resA b3863 JW3835	Escherichia coli (strain K12)	928	base-excision repair [GO:0006284]; DNA repair [GO:0006281]; DNA replication [GO:0006260]; DNA-templated DNA replication [GO:0006261]; double-strand break repair [GO:0006302]	cytoplasm [GO:0005737]; cytosol [GO:0005829]	3'-5' exonuclease activity [GO:0008408]; 5'-3' exonuclease activity [GO:0008409]; DNA binding [GO:0003677]; DNA-directed DNA polymerase activity [GO:0003887]	GO:0003677; GO:0003887; GO:0005737; GO:0005829; GO:0006260; GO:0006261; GO:0006281; GO:0006284; GO:0006302; GO:0008408; GO:0008409	6276402; 8346018; 9278503; 16738553; 6183253; 6302278; 7035456; 9298644; 3883192; 1989886; 8469987; 8260491; 9514742; 9888810; 10588690; 8442659	NA	2.7.7.7	FUNCTION: In addition to polymerase activity, this DNA polymerase exhibits 3'-5' and 5'-3' exonuclease activity. It is able to utilize nicked circular duplex DNA as a template and can unwind the parental DNA strand from its template.	NA
A0A376WVX2_ECOLX	nomad	-0.39	0.0028	0.12	Putative protease	Unknown	A0A376WVX2	unreviewed	A0A376WVX2_ECOLX	Putative protease	yhjJ_1 NCTC9045_00306	Escherichia coli	427	proteolysis [GO:0006508]	NA	metal ion binding [GO:0046872]; peptidase activity [GO:0008233]	GO:0006508; GO:0008233; GO:0046872	NA	NA	NA	NA	NA
A0A376RLV2_ECOLX	nomad	-1.4	0.0059	0.13	3-oxoacyl-ACP synthase	CytoplasmicMembrane	A0A376RLV2	unreviewed	A0A376RLV2_ECOLX	3-oxoacyl-ACP synthase (EC 2.3.1.179)	fabF_2 NCTC10865_03677	Escherichia coli	262	fatty acid biosynthetic process [GO:0006633]	NA	3-oxoacyl-[acyl-carrier-protein] synthase activity [GO:0004315]	GO:0004315; GO:0006633	NA	NA	2.3.1.179	NA	PATHWAY: Lipid metabolism; fatty acid biosynthesis. {ECO:0000256|ARBA:ARBA00005194}.
RNE_ECOLI	nomad	-1.2	0.0075	0.13	Ribonuclease E	Cytoplasmic	P21513	reviewed	RNE_ECOLI	Ribonuclease E (RNase E) (EC 3.1.26.12)	rne ams hmp1 b1084 JW1071	Escherichia coli (strain K12)	1061	mRNA catabolic process [GO:0006402]; regulation of RNA helicase activity [GO:1902280]; RNA catabolic process [GO:0006401]; RNA processing [GO:0006396]; rRNA 5'-end processing [GO:0000967]; rRNA processing [GO:0006364]; tRNA processing [GO:0008033]	bacterial degradosome [GO:1990061]; cytoplasm [GO:0005737]; cytoplasmic side of plasma membrane [GO:0009898]; endoribonuclease complex [GO:1902555]; membrane [GO:0016020]	7S RNA binding [GO:0008312]; DEAD/H-box RNA helicase binding [GO:0017151]; DNA binding [GO:0003677]; endoribonuclease activity [GO:0004521]; identical protein binding [GO:0042802]; magnesium ion binding [GO:0000287]; molecular adaptor activity [GO:0060090]; ribonuclease activity [GO:0004540]; ribonuclease E activity [GO:0008995]; RNA binding [GO:0003723]; rRNA binding [GO:0019843]; tRNA binding […	GO:0000049; GO:0000287; GO:0000967; GO:0003677; GO:0003723; GO:0004521; GO:0004540; GO:0005737; GO:0006364; GO:0006396; GO:0006401; GO:0006402; GO:0008033; GO:0008270; GO:0008312; GO:0008995; GO:0009898; GO:0016020; GO:0017151; GO:0019843; GO:0042802; GO:0060090; GO:1902280; GO:1902555; GO:1990061	8905232; 9278503; 16738553; 1447789; 1704367; 2011493; 8415644; 6339234; 1691299; 1708438; 9732274; 10329633; 10762247; 11134527; 11328869; 11871663; 15554978; 15197283; 15779893; 18337249; 19889093; 22509045; 26694614; 27664066; 27288443; 27298395; 15312761; 16237448; 16516921; 18682225; 19327365; 20823555	P0A6Y8; P0A6P9; P05055; P0A8J8; P21513; P21507	3.1.26.12	FUNCTION: Endoribonuclease that plays a central role in RNA processing and decay. Required for the maturation of 5S and 16S rRNAs and the majority of tRNAs. Also involved in the degradation of most mRNAs. Can also process other RNA species, such as RNAI, a molecule that controls the replication of ColE1 plasmid, and the cell division inhibitor DicF-RNA. It initiates the decay of RNAs by cutting t…	NA
HLDD_ECOLI	nomad	-1.1	0.0077	0.13	ADP-L-glycero-D-manno-heptose-6-epimerase	Cytoplasmic	P67910	reviewed	HLDD_ECOLI	ADP-L-glycero-D-manno-heptose-6-epimerase (EC 5.1.3.20) (ADP-L-glycero-beta-D-manno-heptose-6-epimerase) (ADP-glyceromanno-heptose 6-epimerase) (ADP-hep 6-epimerase) (AGME)	hldD htrM rfaD waaD b3619 JW3594	Escherichia coli (strain K12)	310	ADP-L-glycero-beta-D-manno-heptose biosynthetic process [GO:0097171]; lipopolysaccharide core region biosynthetic process [GO:0009244]	cytosol [GO:0005829]; membrane [GO:0016020]	ADP-glyceromanno-heptose 6-epimerase activity [GO:0008712]; NADP+ binding [GO:0070401]	GO:0005829; GO:0008712; GO:0009244; GO:0016020; GO:0070401; GO:0097171	2198271; 1861974; 8041620; 9278503; 16738553; 9298646; 7929099; 6337148; 10089470; 11313358; 11751812; 17316025; 18723842; 10896473	P16528; P62617; P0ABU0; P25534; P0A8C1	5.1.3.20	FUNCTION: Catalyzes the interconversion between ADP-D-glycero-beta-D-manno-heptose and ADP-L-glycero-beta-D-manno-heptose via an epimerization at carbon 6 of the heptose. {ECO:0000269|PubMed:6337148, ECO:0000269|PubMed:7929099}.	PATHWAY: Nucleotide-sugar biosynthesis; ADP-L-glycero-beta-D-manno-heptose biosynthesis; ADP-L-glycero-beta-D-manno-heptose from D-glycero-beta-D-manno-heptose 7-phosphate: step 4/4.; PATHWAY: Bacterial outer membrane biogenesis; LPS core biosynthesis.
YDFZ_ECOLI	nomad	-0.76	0.0066	0.13	Putative selenoprotein YdfZ	Unknown	P64463	reviewed	YDFZ_ECOLI	Putative selenoprotein YdfZ	ydfZ b1541 JW1534	Escherichia coli (strain K12)	67	NA	cytosol [GO:0005829]	NA	GO:0005829	9278503; 16738553; 12084818	NA	NA	NA	NA
A0A7U9AZ42_ECOLX	nomad	-0.72	0.0072	0.13	NADH-quinone oxidoreductase subunit F	Cytoplasmic	A0A7U9AZ42	unreviewed	A0A7U9AZ42_ECOLX	NADH-quinone oxidoreductase subunit F (EC 7.1.1.-)	ECKG_02175	Escherichia coli TA206	421	NA	respiratory chain complex I [GO:0045271]	4 iron, 4 sulfur cluster binding [GO:0051539]; FMN binding [GO:0010181]; metal ion binding [GO:0046872]; NAD binding [GO:0051287]; NADH dehydrogenase (ubiquinone) activity [GO:0008137]; quinone binding [GO:0048038]	GO:0008137; GO:0010181; GO:0045271; GO:0046872; GO:0048038; GO:0051287; GO:0051539	NA	NA	7.1.1.-	FUNCTION: NDH-1 shuttles electrons from NADH, via FMN and iron-sulfur (Fe-S) centers, to quinones in the respiratory chain. {ECO:0000256|RuleBase:RU364066}.	NA
ECOT_ECOLI	nomad	-0.63	0.0082	0.13	Ecotin	Periplasmic	P23827	reviewed	ECOT_ECOLI	Ecotin	eco eti b2209 JW2197	Escherichia coli (strain K12)	162	NA	outer membrane-bounded periplasmic space [GO:0030288]	serine-type endopeptidase inhibitor activity [GO:0004867]	GO:0004867; GO:0030288	2007606; 1879537; 9097040; 9278503; 16738553; 9298646; 9298644; 8156987; 8931142; 9154920; 10843853; 11513582; 7757004	P03951; P48740-2; P00763	NA	FUNCTION: General inhibitor of pancreatic serine proteases: inhibits chymotrypsin, trypsin, elastases, factor X, kallikrein as well as a variety of other proteases. The strength of inhibition does not appear to be correlated with a particular protease specificity.	NA
A0A447X5K7_ECOLX	nomad	-0.6	0.0083	0.13	Putative oxidoreductase	Cytoplasmic	A0A447X5K7	unreviewed	A0A447X5K7_ECOLX	Putative oxidoreductase (EC 1.-.-.-)	yhhX_1 NCTC9044_01520	Escherichia coli	235	NA	NA	oxidoreductase activity [GO:0016491]	GO:0016491	NA	NA	1.-.-.-	NA	NA
W1F872_ECOLX	nomad	-0.53	0.0059	0.13	Putrescine-binding periplasmic protein	Periplasmic	W1F872	unreviewed	W1F872_ECOLX	Putrescine-binding periplasmic protein	NA	Escherichia coli ISC7	348	polyamine transport [GO:0015846]	periplasmic space [GO:0042597]	polyamine binding [GO:0019808]	GO:0015846; GO:0019808; GO:0042597	NA	NA	NA	FUNCTION: Required for the activity of the bacterial periplasmic transport system of putrescine. {ECO:0000256|PIRNR:PIRNR019574}.	NA
SYI_ECOLI	nomad	-1.5	0.011	0.14	Isoleucine--tRNA ligase	Cytoplasmic	P00956	reviewed	SYI_ECOLI	Isoleucine--tRNA ligase (EC 6.1.1.5) (Isoleucyl-tRNA synthetase) (IleRS)	ileS ilvS b0026 JW0024	Escherichia coli (strain K12)	938	isoleucyl-tRNA aminoacylation [GO:0006428]; response to antibiotic [GO:0046677]	cytosol [GO:0005829]	aminoacyl-tRNA editing activity [GO:0002161]; ATP binding [GO:0005524]; isoleucine-tRNA ligase activity [GO:0004822]; tRNA binding [GO:0000049]; zinc ion binding [GO:0008270]	GO:0000049; GO:0002161; GO:0004822; GO:0005524; GO:0005829; GO:0006428; GO:0008270; GO:0046677	6390679; 7929087; 1630901; 9278503; 16738553; 2985604; 19557155; 6378662; 6374664; 3282306; 9298644; 9554847; 10549284; 10889024; 11864608; 11782529; 12515858; 18723842	P19930; P02925; P0CE47; P39336	6.1.1.5	FUNCTION: Catalyzes the attachment of isoleucine to tRNA(Ile). As IleRS can inadvertently accommodate and process structurally similar amino acids such as valine, to avoid such errors it has two additional distinct tRNA(Ile)-dependent editing activities. One activity is designated as 'pretransfer' editing and involves the hydrolysis of activated Val-AMP. The other activity is designated 'posttran…	NA
B1ENM1_ESCAT	nomad	-1.3	0.0087	0.14	Threonine--tRNA ligase	Cytoplasmic	B1ENM1	unreviewed	B1ENM1_ESCAT	Threonine--tRNA ligase (EC 6.1.1.3) (Threonyl-tRNA synthetase) (ThrRS)	thrS ESCAB7627_2950	Escherichia albertii (strain TW07627)	642	threonyl-tRNA aminoacylation [GO:0006435]	cytoplasm [GO:0005737]	ATP binding [GO:0005524]; metal ion binding [GO:0046872]; threonine-tRNA ligase activity [GO:0004829]; tRNA binding [GO:0000049]	GO:0000049; GO:0004829; GO:0005524; GO:0005737; GO:0006435; GO:0046872	NA	NA	6.1.1.3	NA	NA
W1F5H1_ECOLX	nomad	-1.1	0.012	0.14	Aminoacyl-histidine dipeptidase (Peptidase D)	Cytoplasmic	W1F5H1	unreviewed	W1F5H1_ECOLX	Aminoacyl-histidine dipeptidase (Peptidase D) (EC 3.4.13.-)	NA	Escherichia coli ISC7	319	proteolysis [GO:0006508]	NA	dipeptidase activity [GO:0016805]	GO:0006508; GO:0016805	NA	NA	3.4.13.-	NA	NA
SYL_ECOLI	nomad	-1.1	0.011	0.14	Leucine--tRNA ligase	Cytoplasmic	P07813	reviewed	SYL_ECOLI	Leucine--tRNA ligase (EC 6.1.1.4) (Leucyl-tRNA synthetase) (LeuRS)	leuS b0642 JW0637	Escherichia coli (strain K12)	860	leucyl-tRNA aminoacylation [GO:0006429]	cytosol [GO:0005829]	aminoacyl-tRNA editing activity [GO:0002161]; ATP binding [GO:0005524]; leucine-tRNA ligase activity [GO:0004823]	GO:0002161; GO:0004823; GO:0005524; GO:0005829; GO:0006429	3320963; 8905232; 9278503; 16738553; 9298644	P33129; P15042	6.1.1.4	NA	NA
CYSK_ECOLI	nomad	-1	0.011	0.14	Cysteine synthase A	Cytoplasmic	P0ABK5	reviewed	CYSK_ECOLI	Cysteine synthase A (CSase A) (EC 2.5.1.47) (O-acetylserine (thiol)-lyase A) (OAS-TL A) (O-acetylserine sulfhydrylase A) (S-carboxymethylcysteine synthase) (EC 4.5.1.5) (Sulfate starvation-induced protein 5) (SSI5)	cysK cysZ b2414 JW2407	Escherichia coli (strain K12)	323	cellular amino acid biosynthetic process [GO:0008652]; cysteine biosynthetic process [GO:0019344]; cysteine biosynthetic process from serine [GO:0006535]	cysteine synthase complex [GO:0009333]; cytoplasm [GO:0005737]; cytosol [GO:0005829]	cysteine synthase activity [GO:0004124]; identical protein binding [GO:0042802]; L-cysteine desulfhydrase activity [GO:0080146]; pyridoxal phosphate binding [GO:0030170]; S-carboxymethylcysteine synthase activity [GO:0050272]; transferase activity [GO:0016740]	GO:0004124; GO:0005737; GO:0005829; GO:0006535; GO:0008652; GO:0009333; GO:0016740; GO:0019344; GO:0030170; GO:0042802; GO:0050272; GO:0080146	3062311; 3290198; 9205837; 9278503; 16738553; 9298646; 8774726; 8506346; 2457575; 22333533; 27531961	P0A9D4; P0ABK5	2.5.1.47; 4.5.1.5	FUNCTION: (Microbial infection) In addition to its role in cysteine synthesis, stimulates the tRNase activity of CdiA-CT from E.coli strain 536 / UPEC; stimulation does not require O-acetylserine sulfhydrylase activity. CdiA is the toxic component of a toxin-immunity protein module, which functions as a cellular contact-dependent growth inhibition (CDI) system. CDI modules allow bacteria to commu…	PATHWAY: Amino-acid biosynthesis; L-cysteine biosynthesis; L-cysteine from L-serine: step 2/2.
HINT_ECOLI	nomad	-0.92	0.01	0.14	Purine nucleoside phosphoramidase	Cytoplasmic	P0ACE7	reviewed	HINT_ECOLI	Purine nucleoside phosphoramidase (EC 3.9.1.-) (Histidine triad nucleotide binding protein HinT) (HIT protein)	hinT ycfF b1103 JW1089	Escherichia coli (strain K12)	119	D-alanine catabolic process [GO:0055130]	cytoplasm [GO:0005737]; cytosol [GO:0005829]	adenosine 5'-monophosphoramidase activity [GO:0043530]; hydrolase activity [GO:0016787]; nucleotide binding [GO:0000166]	GO:0000166; GO:0005737; GO:0005829; GO:0016787; GO:0043530; GO:0055130	8905232; 9278503; 16738553; 2162465; 10493123; 15703176; 21754980; 20934431	NA	3.9.1.-	FUNCTION: Hydrolyzes purine nucleotide phosphoramidates, including adenosine 5'monophosphoramidate (AMP-NH2), adenosine 5'monophosphomorpholidate (AMP-morpholidate), guanosine 5'monophosphomorpholidate (GMP-morpholidate) and tryptamine 5'guanosine monophosphate (TpGd) (PubMed:15703176, PubMed:20934431). Hydrolyzes lysyl-AMP (AMP-N-epsilon-(N-alpha-acetyl lysine methyl ester)) generated by lysine-…	NA
A0A377E6N8_ECOLX	nomad	-0.84	0.0092	0.14	Peptidoglycan-associated protein	OuterMembrane	A0A377E6N8	unreviewed	A0A377E6N8_ECOLX	Peptidoglycan-associated protein	pal NCTC10429_05858	Escherichia coli	151	cell cycle [GO:0007049]; cell division [GO:0051301]	cell outer membrane [GO:0009279]; integral component of membrane [GO:0016021]	NA	GO:0007049; GO:0009279; GO:0016021; GO:0051301	NA	NA	NA	FUNCTION: Part of the Tol-Pal system, which plays a role in outer membrane invagination during cell division and is important for maintaining outer membrane integrity. {ECO:0000256|HAMAP-Rule:MF_02204}.	NA
YFEX_ECOLI	nomad	-0.79	0.011	0.14	Dye-decolorizing peroxidase YfeX	Cytoplasmic	P76536	reviewed	YFEX_ECOLI	Dye-decolorizing peroxidase YfeX (EC 1.11.1.-) (Porphyrinogen oxidase)	yfeX b2431 JW2424	Escherichia coli (strain K12)	299	NA	cytoplasm [GO:0005737]; cytosol [GO:0005829]	heme binding [GO:0020037]; metal ion binding [GO:0046872]; peroxidase activity [GO:0004601]	GO:0004601; GO:0005737; GO:0005829; GO:0020037; GO:0046872	9278503; 16738553; 19564607; 22068980	NA	1.11.1.-	FUNCTION: Has both general peroxidase activity and dye-decolorizing activity. Can catalyze the oxidation of both protoporphyrinogen IX and coproporphyrinogen III to their corresponding porphyrins. Also efficiently decolorizes the dyes alizarin red and Cibacron blue F3GA. {ECO:0000269|PubMed:22068980}.	NA
A0A2X1NBQ5_ECOLX	nomad	-0.51	0.011	0.14	Phosphate-binding protein PstS	Periplasmic	A0A2X1NBQ5	unreviewed	A0A2X1NBQ5_ECOLX	Phosphate-binding protein PstS	pstS_1 NCTC9073_06544	Escherichia coli	242	phosphate ion transmembrane transport [GO:0035435]	ATP-binding cassette (ABC) transporter complex [GO:0043190]	phosphate ion binding [GO:0042301]	GO:0035435; GO:0042301; GO:0043190	NA	NA	NA	FUNCTION: Part of the ABC transporter complex PstSACB involved in phosphate import. {ECO:0000256|ARBA:ARBA00002841}.	NA
A0A376RSG8_ECOLX	nomad	-1.9	0.016	0.15	Tartrate/fumarate subfamily Fe-S type hydro-lyase subunit beta	Cytoplasmic	A0A376RSG8	unreviewed	A0A376RSG8_ECOLX	Tartrate/fumarate subfamily Fe-S type hydro-lyase subunit beta (EC 4.2.1.2)	fumB_1 NCTC10865_05680	Escherichia coli	353	metabolic process [GO:0008152]	NA	4 iron, 4 sulfur cluster binding [GO:0051539]; fumarate hydratase activity [GO:0004333]; metal ion binding [GO:0046872]	GO:0004333; GO:0008152; GO:0046872; GO:0051539	NA	NA	4.2.1.2	NA	NA
SYS_ECOLI	nomad	-1.7	0.016	0.15	Serine--tRNA ligase	Cytoplasmic	P0A8L1	reviewed	SYS_ECOLI	Serine--tRNA ligase (EC 6.1.1.11) (Seryl-tRNA synthetase) (SerRS) (Seryl-tRNA(Ser/Sec) synthetase)	serS b0893 JW0876	Escherichia coli (strain K12)	430	selenocysteine biosynthetic process [GO:0016260]; selenocysteinyl-tRNA(Sec) biosynthetic process [GO:0097056]; seryl-tRNA aminoacylation [GO:0006434]	cytosol [GO:0005829]	ATP binding [GO:0005524]; identical protein binding [GO:0042802]; magnesium ion binding [GO:0000287]; serine-tRNA ligase activity [GO:0004828]	GO:0000287; GO:0004828; GO:0005524; GO:0005829; GO:0006434; GO:0016260; GO:0042802; GO:0097056	3029694; 8905232; 9278503; 16738553; 3062312; 2963963; 1859832; 8508916; 8065908; 7537870; 9298644; 2205803	P0A8L1	6.1.1.11	FUNCTION: Catalyzes the attachment of serine to tRNA(Ser) (PubMed:7537870). Is also able to aminoacylate tRNA(Sec) with serine, to form the misacylated tRNA L-seryl-tRNA(Sec), which will be further converted into selenocysteinyl-tRNA(Sec). {ECO:0000269|PubMed:2963963, ECO:0000269|PubMed:7537870, ECO:0000269|PubMed:8065908}.	PATHWAY: Aminoacyl-tRNA biosynthesis; selenocysteinyl-tRNA(Sec) biosynthesis; L-seryl-tRNA(Sec) from L-serine and tRNA(Sec): step 1/1.
A0A0H2V2H8_SHIFL	nomad	-1.6	0.014	0.15	Biotin carboxylase	Cytoplasmic	A0A0H2V2H8	unreviewed	A0A0H2V2H8_SHIFL	Biotin carboxylase (EC 6.3.4.14) (Acetyl-coenzyme A carboxylase biotin carboxylase subunit A)	accC SF3294	Shigella flexneri	449	fatty acid biosynthetic process [GO:0006633]; malonyl-CoA biosynthetic process [GO:2001295]	NA	acetyl-CoA carboxylase activity [GO:0003989]; ATP binding [GO:0005524]; biotin carboxylase activity [GO:0004075]; metal ion binding [GO:0046872]	GO:0003989; GO:0004075; GO:0005524; GO:0006633; GO:0046872; GO:2001295	12384590	NA	6.3.4.14	FUNCTION: This protein is a component of the acetyl coenzyme A carboxylase complex; first, biotin carboxylase catalyzes the carboxylation of the carrier protein and then the transcarboxylase transfers the carboxyl group to form malonyl-CoA. {ECO:0000256|ARBA:ARBA00003761, ECO:0000256|RuleBase:RU365063}.	PATHWAY: Lipid metabolism; malonyl-CoA biosynthesis; malonyl-CoA from acetyl-CoA: step 1/1. {ECO:0000256|ARBA:ARBA00004956, ECO:0000256|RuleBase:RU365063}.
SYFA_ECO57	nomad	-1.4	0.015	0.15	Phenylalanine--tRNA ligase alpha subunit	Cytoplasmic	P67037	reviewed	SYFA_ECO57	Phenylalanine--tRNA ligase alpha subunit (EC 6.1.1.20) (Phenylalanyl-tRNA synthetase alpha subunit) (PheRS)	pheS Z2743 ECs2421	Escherichia coli O157:H7	327	phenylalanyl-tRNA aminoacylation [GO:0006432]	cytoplasm [GO:0005737]	ATP binding [GO:0005524]; magnesium ion binding [GO:0000287]; phenylalanine-tRNA ligase activity [GO:0004826]; tRNA binding [GO:0000049]	GO:0000049; GO:0000287; GO:0004826; GO:0005524; GO:0005737; GO:0006432	11206551; 11258796	NA	6.1.1.20	NA	NA
TPX_ECOLI	nomad	-1.1	0.018	0.15	Thiol peroxidase	Periplasmic	P0A862	reviewed	TPX_ECOLI	Thiol peroxidase (Tpx) (EC 1.11.1.24) (Peroxiredoxin tpx) (Prx) (Scavengase p20) (Thioredoxin peroxidase) (Thioredoxin-dependent peroxiredoxin)	tpx yzzJ b1324 JW1317	Escherichia coli (strain K12)	168	cellular response to oxidative stress [GO:0034599]	cytoplasm [GO:0005737]; cytosol [GO:0005829]; periplasmic space [GO:0042597]	hydroperoxide reductase activity [GO:0032843]; thioredoxin peroxidase activity [GO:0008379]; thioredoxin-dependent peroxiredoxin activity [GO:0140824]	GO:0005737; GO:0005829; GO:0008379; GO:0032843; GO:0034599; GO:0042597; GO:0140824	7499381; 9168946; 9097039; 9278503; 16738553; 9298646; 12514184; 14676195; 19054092; 14506251; 19699750; 22691780	P0A8E1	1.11.1.24	FUNCTION: Thiol-specific peroxidase that catalyzes the reduction of hydrogen peroxide and organic hydroperoxides to water and alcohols, respectively. Plays a role in cell protection against oxidative stress by detoxifying peroxides. Has a preference for alkyl hydroperoxides and acts as lipid peroxidase to inhibit bacterial membrane oxidation. Acts as principal antioxidant during anaerobic growth.…	NA
SYA_ECOLI	nomad	-1.1	0.017	0.15	Alanine--tRNA ligase	Cytoplasmic	P00957	reviewed	SYA_ECOLI	Alanine--tRNA ligase (EC 6.1.1.7) (Alanyl-tRNA synthetase) (AlaRS)	alaS lovB b2697 JW2667	Escherichia coli (strain K12)	876	alanyl-tRNA aminoacylation [GO:0006419]; negative regulation of DNA-templated transcription [GO:0045892]; tRNA modification [GO:0006400]	cytosol [GO:0005829]; membrane [GO:0016020]	alanine-tRNA ligase activity [GO:0004813]; amino acid binding [GO:0016597]; aminoacyl-tRNA editing activity [GO:0002161]; ATP binding [GO:0005524]; DNA-binding transcription repressor activity [GO:0001217]; identical protein binding [GO:0042802]; Ser-tRNA(Ala) hydrolase activity [GO:0002196]; tRNA binding [GO:0000049]; zinc ion binding [GO:0008270]	GO:0000049; GO:0001217; GO:0002161; GO:0002196; GO:0004813; GO:0005524; GO:0005829; GO:0006400; GO:0006419; GO:0008270; GO:0016020; GO:0016597; GO:0042802; GO:0045892	9205837; 9278503; 16738553; 7005898; 7025207; 7005211; 8292605; 8604133; 8393005; 6256345; 1712632; 7524073; 9298644; 12554667; 18723508; 18172502; 18723842; 19661429; 28362257; 20010690	P00957	6.1.1.7	FUNCTION: Catalyzes the attachment of L-alanine to tRNA(Ala) in a two-step reaction: L-alanine is first activated by ATP to form Ala-AMP and then transferred to the acceptor end of tRNA(Ala). AlaRS also incorrectly activates the sterically smaller amino acid glycine as well as the sterically larger amino acid L-serine; generates 2-fold more mischarged Gly than Ser (PubMed:28362257). These mischar…	NA
FABI_ECOLI	nomad	-1.1	0.017	0.15	Enoyl-[acyl-carrier-protein] reductase [NADH] FabI	CytoplasmicMembrane	P0AEK4	reviewed	FABI_ECOLI	Enoyl-[acyl-carrier-protein] reductase [NADH] FabI (ENR) (EC 1.3.1.9) (NADH-dependent enoyl-ACP reductase)	fabI envM b1288 JW1281	Escherichia coli (strain K12)	262	biotin biosynthetic process [GO:0009102]; fatty acid elongation [GO:0030497]; lipid biosynthetic process [GO:0008610]; response to antibiotic [GO:0046677]	catalytic complex [GO:1902494]; cytosol [GO:0005829]; membrane [GO:0016020]; protein-containing complex [GO:0032991]	enoyl-[acyl-carrier-protein] reductase (NADH) activity [GO:0004318]; enoyl-[acyl-carrier-protein] reductase activity [GO:0016631]; identical protein binding [GO:0042802]; NADH binding [GO:0070404]	GO:0004318; GO:0005829; GO:0008610; GO:0009102; GO:0016020; GO:0016631; GO:0030497; GO:0032991; GO:0042802; GO:0046677; GO:0070404; GO:1902494	1364817; 8075395; 9097039; 9278503; 16738553; 8119879; 9298646; 7592873; 8910376; 9707111; 10629181; 11007778; 19959361; 20693992; 8953047; 10493822; 10398587; 10201369; 10595560; 11514139; 12109908; 12699381; 17012233	P0AF90	1.3.1.9	FUNCTION: Catalyzes the reduction of a carbon-carbon double bond in an enoyl moiety that is covalently linked to an acyl carrier protein (ACP). Involved in the elongation cycle of fatty acid which are used in the lipid metabolism and in the biotin biosynthesis. {ECO:0000269|PubMed:10629181, ECO:0000269|PubMed:20693992, ECO:0000269|PubMed:7592873, ECO:0000269|PubMed:8119879, ECO:0000269|PubMed:891…	PATHWAY: Lipid metabolism; fatty acid biosynthesis. {ECO:0000269|PubMed:7592873}.; PATHWAY: Cofactor biosynthesis; biotin biosynthesis. {ECO:0000305|PubMed:20693992}.
A0A377DYI8_ECOLX	nomad	-1	0.017	0.15	Proline--tRNA ligase	Cytoplasmic	A0A377DYI8	unreviewed	A0A377DYI8_ECOLX	Proline--tRNA ligase (EC 6.1.1.15) (Prolyl-tRNA synthetase)	proS_2 NCTC8500_04513	Escherichia coli	411	prolyl-tRNA aminoacylation [GO:0006433]	cytoplasm [GO:0005737]	aminoacyl-tRNA editing activity [GO:0002161]; ATP binding [GO:0005524]; proline-tRNA ligase activity [GO:0004827]	GO:0002161; GO:0004827; GO:0005524; GO:0005737; GO:0006433	NA	NA	6.1.1.15	NA	NA
FUCM_ECOLI	nomad	-0.93	0.017	0.15	L-fucose mutarotase	Cytoplasmic	P0AEN8	reviewed	FUCM_ECOLI	L-fucose mutarotase (EC 5.1.3.29) (D-ribose pyranase) (EC 5.4.99.62) (Fucose 1-epimerase) (Type-2 mutarotase)	fucU b2804 JW2775	Escherichia coli (strain K12)	140	fucose metabolic process [GO:0006004]; fucosylation [GO:0036065]; L-fucose metabolic process [GO:0042354]	cytoplasm [GO:0005737]	D-ribose pyranase activity [GO:0062193]; fucose binding [GO:0042806]; identical protein binding [GO:0042802]; L-fucose mutarotase activity [GO:0036373]; racemase and epimerase activity, acting on carbohydrates and derivatives [GO:0016857]	GO:0005737; GO:0006004; GO:0016857; GO:0036065; GO:0036373; GO:0042354; GO:0042802; GO:0042806; GO:0062193	2664711; 9278503; 16738553; 12738765; 15060078; 19524593	NA	5.1.3.29; 5.4.99.62	FUNCTION: Involved in the anomeric conversion of L-fucose. Catalyzes also the interconversion of beta-pyran and beta-furan forms of D-ribose. {ECO:0000269|PubMed:15060078, ECO:0000269|PubMed:19524593}.	PATHWAY: Carbohydrate metabolism; L-fucose metabolism. {ECO:0000269|PubMed:15060078, ECO:0000269|PubMed:19524593}.
A0A377K8N2_ECOLX	nomad	-0.83	0.017	0.15	Thioredoxin reductase	Cytoplasmic	A0A377K8N2	unreviewed	A0A377K8N2_ECOLX	Thioredoxin reductase (EC 1.8.1.9)	trxB_2 NCTC9075_04263	Escherichia coli	234	NA	NA	thioredoxin-disulfide reductase activity [GO:0004791]	GO:0004791	NA	NA	1.8.1.9	NA	NA
WZZB_ECOLI	nomad	-0.81	0.014	0.15	Chain length determinant protein	CytoplasmicMembrane	P76372	reviewed	WZZB_ECOLI	Chain length determinant protein (Polysaccharide antigen chain regulator)	wzzB cld rol wzz b2027 JW5836	Escherichia coli (strain K12)	326	lipopolysaccharide biosynthetic process [GO:0009103]	integral component of membrane [GO:0016021]; plasma membrane [GO:0005886]	protein tyrosine kinase activity [GO:0004713]	GO:0004713; GO:0005886; GO:0009103; GO:0016021	9097040; 9278503; 16738553; 16079137; 15919996	NA	NA	FUNCTION: Confers a modal distribution of chain length on the O-antigen component of lipopolysaccharide (LPS). Gives rise to a reduced number of short chain molecules and increases in numbers of longer molecules.	PATHWAY: Bacterial outer membrane biogenesis; lipopolysaccharide biosynthesis.
A0A376KWW8_ECOLX	nomad	-0.61	0.017	0.15	Outer membrane protein A	OuterMembrane	A0A376KWW8	unreviewed	A0A376KWW8_ECOLX	Outer membrane protein A	ompA_2 NCTC10418_04805	Escherichia coli	197	ion transport [GO:0006811]	cell outer membrane [GO:0009279]; pore complex [GO:0046930]	porin activity [GO:0015288]	GO:0006811; GO:0009279; GO:0015288; GO:0046930	NA	NA	NA	NA	NA
MLAC_ECOLI	nomad	-0.54	0.016	0.15	Intermembrane phospholipid transport system binding protein MlaC	Unknown	P0ADV7	reviewed	MLAC_ECOLI	Intermembrane phospholipid transport system binding protein MlaC	mlaC yrbC b3192 JW3159	Escherichia coli (strain K12)	211	intermembrane phospholipid transfer [GO:0120010]; phospholipid transport [GO:0015914]	outer membrane-bounded periplasmic space [GO:0030288]	NA	GO:0015914; GO:0030288; GO:0120010	9278503; 16738553; 19383799; 28388411	NA	NA	FUNCTION: Involved in a phospholipid transport pathway that maintains lipid asymmetry in the outer membrane by retrograde trafficking of phospholipids from the outer membrane to the inner membrane. May transfer phospholipid across the periplasmic space and deliver it to the MlaFEDB complex at the inner membrane. {ECO:0000269|PubMed:19383799, ECO:0000305|PubMed:28388411}.	NA
A0A485JPK4_ECOLX	nomad	-1.6	0.031	0.16	Membrane-bound ATP synthase F0 sector subunit b	CytoplasmicMembrane	A0A485JPK4	unreviewed	A0A485JPK4_ECOLX	Membrane-bound ATP synthase F0 sector subunit b	atpF NCTC10974_05703	Escherichia coli	131	proton motive force-driven ATP synthesis [GO:0015986]	integral component of membrane [GO:0016021]; proton-transporting ATP synthase complex, coupling factor F(o) [GO:0045263]	proton transmembrane transporter activity [GO:0015078]	GO:0015078; GO:0015986; GO:0016021; GO:0045263	NA	NA	NA	FUNCTION: Component of the F(0) channel, it forms part of the peripheral stalk, linking F(1) to F(0). The b'-subunit is a diverged and duplicated form of b found in plants and photosynthetic bacteria. {ECO:0000256|ARBA:ARBA00025614}.; FUNCTION: F(1)F(0) ATP synthase produces ATP from ADP in the presence of a proton or sodium gradient. F-type ATPases consist of two structural domains, F(1) contain…	NA
SYD_ECOLI	nomad	-1.4	0.031	0.16	Aspartate--tRNA ligase	Cytoplasmic	P21889	reviewed	SYD_ECOLI	Aspartate--tRNA ligase (EC 6.1.1.12) (Aspartyl-tRNA synthetase) (AspRS)	aspS tls b1866 JW1855	Escherichia coli (strain K12)	590	aspartyl-tRNA aminoacylation [GO:0006422]	cytosol [GO:0005829]	aspartate-tRNA ligase activity [GO:0004815]; ATP binding [GO:0005524]; nucleic acid binding [GO:0003676]	GO:0003676; GO:0004815; GO:0005524; GO:0005829; GO:0006422	2129559; 9097040; 9278503; 16738553; 1944398; 1885548; 9298644; 10918062; 10562565; 10873442	NA	6.1.1.12	FUNCTION: Catalyzes the attachment of L-aspartate to tRNA(Asp) in a two-step reaction: L-aspartate is first activated by ATP to form Asp-AMP and then transferred to the acceptor end of tRNA(Asp). Also mischarges tRNA(Asp) with D-aspartate, although it is a poor substrate (PubMed:10918062). {ECO:0000255|HAMAP-Rule:MF_00044, ECO:0000269|PubMed:10918062}.	NA
HTPG_ECOLI	nomad	-1.3	0.031	0.16	Chaperone protein HtpG	Cytoplasmic	P0A6Z3	reviewed	HTPG_ECOLI	Chaperone protein HtpG (Heat shock protein C62.5) (Heat shock protein HtpG) (High temperature protein G)	htpG b0473 JW0462	Escherichia coli (strain K12)	624	cellular response to DNA damage stimulus [GO:0006974]; FtsZ-dependent cytokinesis [GO:0043093]; protein folding [GO:0006457]; response to heat [GO:0009408]	cytosol [GO:0005829]; plasma membrane [GO:0005886]	ATP binding [GO:0005524]; ATP hydrolysis activity [GO:0016887]; ATP-dependent protein folding chaperone [GO:0140662]; identical protein binding [GO:0042802]; protein folding chaperone [GO:0044183]; unfolded protein binding [GO:0051082]	GO:0005524; GO:0005829; GO:0005886; GO:0006457; GO:0006974; GO:0009408; GO:0016887; GO:0042802; GO:0043093; GO:0044183; GO:0051082; GO:0140662	3299380; 9278503; 16738553; 9298646; 2647735; 8419347; 9298644; 11606187; 11237871; 16079137; 15274928; 15837196; 17055434	P76236; P0A6Y8; P0A6Z3; P0A8T7; P75862	NA	FUNCTION: Molecular chaperone. Has ATPase activity.	NA
W1F098_ECOLX	nomad	-1.3	0.028	0.16	PTS system mannose-specific EIIAB component	Cytoplasmic	W1F098	unreviewed	W1F098_ECOLX	PTS system mannose-specific EIIAB component (EC 2.7.1.191) (EIIAB-Man) (EIII-Man)	NA	Escherichia coli ISC7	271	phosphoenolpyruvate-dependent sugar phosphotransferase system [GO:0009401]; phosphorylation [GO:0016310]	cytoplasm [GO:0005737]; integral component of membrane [GO:0016021]; plasma membrane [GO:0005886]	kinase activity [GO:0016301]; protein-N(PI)-phosphohistidine-sugar phosphotransferase activity [GO:0008982]	GO:0005737; GO:0005886; GO:0008982; GO:0009401; GO:0016021; GO:0016301; GO:0016310	NA	NA	2.7.1.191	FUNCTION: The phosphoenolpyruvate-dependent sugar phosphotransferase system (sugar PTS), a major carbohydrate active transport system, catalyzes the phosphorylation of incoming sugar substrates concomitantly with their translocation across the cell membrane. The enzyme II ManXYZ PTS system is involved in mannose transport. {ECO:0000256|ARBA:ARBA00023757}.	NA
HNS_ECOLI	nomad	-1.3	0.045	0.16	DNA-binding protein H-NS	Cytoplasmic	P0ACF8	reviewed	HNS_ECOLI	DNA-binding protein H-NS (Heat-stable nucleoid-structuring protein) (Histone-like protein HLP-II) (Protein B1) (Protein H1)	hns bglY cur drdX hnsA msyA osmZ pilG topS b1237 JW1225	Escherichia coli (strain K12)	137	bacterial nucleoid packaging [GO:0036386]; negative regulation of DNA-templated transcription [GO:0045892]; negative regulation of single-species biofilm formation on inanimate substrate [GO:1900232]; regulation of DNA-templated transcription [GO:0006355]; regulation of translation [GO:0006417]	cytosol [GO:0005829]; H-NS complex [GO:1990121]; H-NS-Cnu complex [GO:0036411]; H-NS-Hha complex [GO:0097495]; membrane [GO:0016020]; protein-DNA complex [GO:0032993]; transcription regulator complex [GO:0005667]	bent DNA binding [GO:0003681]; DNA-binding transcription repressor activity [GO:0001217]; identical protein binding [GO:0042802]; minor groove of adenine-thymine-rich DNA binding [GO:0003680]; protein dimerization activity [GO:0046983]; RNA binding [GO:0003723]; structural constituent of chromatin [GO:0030527]; transcription cis-regulatory region binding [GO:0000976]	GO:0000976; GO:0001217; GO:0003680; GO:0003681; GO:0003723; GO:0005667; GO:0005829; GO:0006355; GO:0006417; GO:0016020; GO:0030527; GO:0032993; GO:0036386; GO:0036411; GO:0042802; GO:0045892; GO:0046983; GO:0097495; GO:1900232; GO:1990121	2841565; 3135462; 1691451; 1537791; 2177526; 8905232; 9278503; 16738553; 7773397; 2494066; 2020545; 6370250; 2126011; 9868784; 9298646; 6395665; 9600841; 4566454; 333393; 338303; 6379600; 2512122; 2128918; 7934818; 8226663; 8755860; 8890170; 8898389; 8913298; 9298644; 9398522; 10982869; 11031114; 11714691; 11790731; 16650431; 16963779; 17046956; 17010156; 17435766; 17881364; 20132443; 20595230; 2…	P64467; P0ACE3; P0ACF8; P0ACG1	NA	FUNCTION: A DNA-binding protein implicated in transcriptional repression (silencing) (PubMed:333393, PubMed:2128918, PubMed:8890170, PubMed:8913298, PubMed:9398522, PubMed:16963779, PubMed:17046956, PubMed:23543115). Also involved in bacterial chromosome organization and compaction (PubMed:6379600, PubMed:10982869, PubMed:21903814). H-NS binds tightly to AT-rich dsDNA and inhibits transcription (…	NA
STPA_ECOLI	nomad	-1.3	0.021	0.16	DNA-binding protein StpA	Cytoplasmic	P0ACG1	reviewed	STPA_ECOLI	DNA-binding protein StpA (H-NS homolog StpA)	stpA hnsB b2669 JW2644	Escherichia coli (strain K12)	134	NA	cytosol [GO:0005829]; nucleoid [GO:0009295]; protein-DNA complex [GO:0032993]	bent DNA binding [GO:0003681]; DNA binding [GO:0003677]; DNA-binding transcription repressor activity [GO:0001217]; minor groove of adenine-thymine-rich DNA binding [GO:0003680]; protein dimerization activity [GO:0046983]; RNA binding [GO:0003723]; structural constituent of chromatin [GO:0030527]; transcription cis-regulatory region binding [GO:0000976]	GO:0000976; GO:0001217; GO:0003677; GO:0003680; GO:0003681; GO:0003723; GO:0005829; GO:0009295; GO:0030527; GO:0032993; GO:0046983	1480493; 7961433; 9205837; 9278503; 16738553; 8890170; 8755860; 17267410; 21903814; 23543115	P0ACF8	NA	FUNCTION: A DNA-binding protein that acts in a fashion similar to H-NS protein upon overexpression, represses a number of genes including the cryptic blg operon, hns, papB and the proU locus (PubMed:8890170). A subset of H-NS/StpA-regulated genes also require Hha for repression; Hha and Cnu (YdgT) increases the number of genes DNA bound by H-NS/StpA and may also modulate the oligomerization of th…	NA
A0A376P2K1_ECOLX	nomad	-1.3	0.028	0.16	Cysteine--tRNA ligase	Cytoplasmic	A0A376P2K1	unreviewed	A0A376P2K1_ECOLX	Cysteine--tRNA ligase (EC 6.1.1.16) (Cysteinyl-tRNA synthetase)	cysS_2 NCTC11341_04069	Escherichia coli	362	cysteinyl-tRNA aminoacylation [GO:0006423]	cytoplasm [GO:0005737]	ATP binding [GO:0005524]; cysteine-tRNA ligase activity [GO:0004817]; metal ion binding [GO:0046872]	GO:0004817; GO:0005524; GO:0005737; GO:0006423; GO:0046872	NA	NA	6.1.1.16	NA	NA
EFG_ECOLI	nomad	-1.2	0.034	0.16	Elongation factor G	Cytoplasmic	P0A6M8	reviewed	EFG_ECOLI	Elongation factor G (EF-G)	fusA far fus b3340 JW3302	Escherichia coli (strain K12)	704	ribosome disassembly [GO:0032790]	cytoplasm [GO:0005737]; cytosol [GO:0005829]	GTP binding [GO:0005525]; GTPase activity [GO:0003924]; guanosine tetraphosphate binding [GO:0097216]; translation elongation factor activity [GO:0003746]	GO:0003746; GO:0003924; GO:0005525; GO:0005737; GO:0005829; GO:0032790; GO:0097216	6322136; 1398129; 9278503; 16738553; 7042386; 6989816; 9298646; 7016587; 7011903; 9298644; 18723842; 12859903	NA	NA	FUNCTION: Catalyzes the GTP-dependent ribosomal translocation step during translation elongation. During this step, the ribosome changes from the pre-translocational (PRE) to the post-translocational (POST) state as the newly formed A-site-bound peptidyl-tRNA and P-site-bound deacylated tRNA move to the P and E sites, respectively. Catalyzes the coordinated movement of the two tRNA molecules, the…	NA
A0A485JQF3_ECOLX	nomad	-1.2	0.036	0.16	Glycerol kinase	Cytoplasmic	A0A485JQF3	unreviewed	A0A485JQF3_ECOLX	Glycerol kinase (EC 2.7.1.30)	glpK_2 NCTC10974_05453	Escherichia coli	419	glycerol metabolic process [GO:0006071]; glycerol-3-phosphate metabolic process [GO:0006072]; phosphorylation [GO:0016310]	NA	ATP binding [GO:0005524]; glycerol kinase activity [GO:0004370]	GO:0004370; GO:0005524; GO:0006071; GO:0006072; GO:0016310	NA	NA	2.7.1.30	NA	NA
F5P116_SHIFL	nomad	-1.2	0.023	0.16	Glycerol dehydrogenase	Cytoplasmic	F5P116	unreviewed	F5P116_SHIFL	Glycerol dehydrogenase (EC 1.1.1.6)	SFK227_4173	Shigella flexneri K-227	259	NA	NA	glycerol dehydrogenase [NAD+] activity [GO:0008888]; metal ion binding [GO:0046872]	GO:0008888; GO:0046872	NA	NA	1.1.1.6	NA	NA
A0A376LHX0_ECOLX	nomad	-1.2	0.025	0.16	Glutamate-1-semialdehyde 2,1-aminomutase	Cytoplasmic	A0A376LHX0	unreviewed	A0A376LHX0_ECOLX	Glutamate-1-semialdehyde 2,1-aminomutase (EC 5.4.3.8)	hemL_2 NCTC7928_04586	Escherichia coli	159	NA	NA	glutamate-1-semialdehyde 2,1-aminomutase activity [GO:0042286]; pyridoxal phosphate binding [GO:0030170]; transaminase activity [GO:0008483]	GO:0008483; GO:0030170; GO:0042286	NA	NA	5.4.3.8	NA	NA
RPOZ_ECOLI	nomad	-1.2	0.03	0.16	DNA-directed RNA polymerase subunit omega	Cytoplasmic	P0A800	reviewed	RPOZ_ECOLI	DNA-directed RNA polymerase subunit omega (RNAP omega subunit) (EC 2.7.7.6) (RNA polymerase omega subunit) (Transcriptase subunit omega)	rpoZ b3649 JW3624	Escherichia coli (strain K12)	91	bacterial-type flagellum assembly [GO:0044780]; bacterial-type flagellum-dependent cell motility [GO:0071973]; cell motility [GO:0048870]; cellular response to cell envelope stress [GO:0036460]; DNA-templated transcription [GO:0006351]; iron ion homeostasis [GO:0055072]; nitrate assimilation [GO:0042128]; protein-containing complex assembly [GO:0065003]; regulation of DNA-templated transcription …	cytosol [GO:0005829]; cytosolic DNA-directed RNA polymerase complex [GO:0000345]; RNA polymerase complex [GO:0030880]; transcription elongation factor complex [GO:0008023]	DNA binding [GO:0003677]; DNA-directed 5'-3' RNA polymerase activity [GO:0003899]	GO:0000345; GO:0003677; GO:0003899; GO:0005829; GO:0006351; GO:0008023; GO:0009408; GO:0030880; GO:0031564; GO:0032784; GO:0036460; GO:0042128; GO:0044780; GO:0048870; GO:0055072; GO:0065003; GO:0071973; GO:0090605; GO:2000142	3549461; 2549050; 7686882; 9278503; 16738553; 9868784; 19903881; 24843001; 32871103	NA	2.7.7.6	FUNCTION: Promotes RNA polymerase (RNAP) assembly. Latches the N- and C-terminal regions of the beta' subunit thereby facilitating its interaction with the beta and alpha subunits. {ECO:0000269|PubMed:24843001}.; FUNCTION: Part of the processive rRNA transcription and antitermination complex (rrnTAC). The complex forms an RNA-chaperone ring around the RNA exit tunnel of RNAP. It supports rapid tr…	NA
MANA_ECOLI	nomad	-1.2	0.023	0.16	Mannose-6-phosphate isomerase	Periplasmic	P00946	reviewed	MANA_ECOLI	Mannose-6-phosphate isomerase (EC 5.3.1.8) (Phosphohexomutase) (Phosphomannose isomerase) (PMI)	manA pmi b1613 JW1605	Escherichia coli (strain K12)	391	colanic acid biosynthetic process [GO:0009242]; GDP-mannose biosynthetic process [GO:0009298]; mannose catabolic process [GO:0019309]	cytosol [GO:0005829]	mannose-6-phosphate isomerase activity [GO:0004476]; zinc ion binding [GO:0008270]	GO:0004476; GO:0005829; GO:0008270; GO:0009242; GO:0009298; GO:0019309	6397402; 9097039; 9278503; 16738553; 18723842	P18196	5.3.1.8	FUNCTION: Involved in the conversion of glucose to GDP-L-fucose, which can be converted to L-fucose, a capsular polysaccharide.	NA
A0A377C6P1_ECOLX	nomad	-1.1	0.036	0.16	Inosine 5'-monophosphate dehydrogenase	Cytoplasmic	A0A377C6P1	unreviewed	A0A377C6P1_ECOLX	Inosine 5'-monophosphate dehydrogenase (EC 1.1.1.205)	guaB_3 NCTC10429_02142	Escherichia coli	261	GMP biosynthetic process [GO:0006177]	NA	IMP dehydrogenase activity [GO:0003938]; metal ion binding [GO:0046872]	GO:0003938; GO:0006177; GO:0046872	NA	NA	1.1.1.205	NA	NA
DEOB_ECOLI	nomad	-1.1	0.045	0.16	Phosphopentomutase	Cytoplasmic	P0A6K6	reviewed	DEOB_ECOLI	Phosphopentomutase (EC 5.4.2.7) (Phosphodeoxyribomutase)	deoB drm thyR b4383 JW4346	Escherichia coli (strain K12)	407	5-phosphoribose 1-diphosphate biosynthetic process [GO:0006015]; cellular metabolic compound salvage [GO:0043094]; cellular response to DNA damage stimulus [GO:0006974]; deoxyribonucleotide catabolic process [GO:0009264]	cytosol [GO:0005829]	magnesium ion binding [GO:0000287]; manganese ion binding [GO:0030145]; phosphopentomutase activity [GO:0008973]	GO:0000287; GO:0005829; GO:0006015; GO:0006974; GO:0008973; GO:0009264; GO:0030145; GO:0043094	7610040; 9278503; 16738553; 6087276; 18723842	NA	5.4.2.7	FUNCTION: Phosphotransfer between the C1 and C5 carbon atoms of pentose.	PATHWAY: Metabolic intermediate biosynthesis; 5-phospho-alpha-D-ribose 1-diphosphate biosynthesis; 5-phospho-alpha-D-ribose 1-diphosphate from D-ribose 5-phosphate (route II): step 1/3.
A0A485JIU4_ECOLX	nomad	-1.1	0.025	0.16	Adenine phosphoribosyltransferase	Cytoplasmic	A0A485JIU4	unreviewed	A0A485JIU4_ECOLX	Adenine phosphoribosyltransferase (EC 2.4.2.7)	apt_2 NCTC10974_04245	Escherichia coli	73	NA	NA	adenine phosphoribosyltransferase activity [GO:0003999]	GO:0003999	NA	NA	2.4.2.7	NA	NA
IF3_ECOLI	nomad	-1.1	0.038	0.16	Translation initiation factor IF-3	Cytoplasmic	P0A707	reviewed	IF3_ECOLI	Translation initiation factor IF-3 [Cleaved into: Translation initiation factor IF-3, N-terminally processed; Translation initiation factor IF-3S]	infC fit srjA b1718 JW5829	Escherichia coli (strain K12)	180	response to cold [GO:0009409]; ribosome disassembly [GO:0032790]	cytosol [GO:0005829]; membrane [GO:0016020]	ribosome binding [GO:0043022]; RNA binding [GO:0003723]; translation initiation factor activity [GO:0003743]	GO:0003723; GO:0003743; GO:0005829; GO:0009409; GO:0016020; GO:0032790; GO:0043022	330233; 6325158; 9097039; 9278503; 16738553; 330232; 1534259; 1457399; 2954162; 9298644; 16857585; 22562136; 22515367; 1742345; 7705354; 9054966; 9614948; 21750663	P02359	NA	FUNCTION: One of the essential components for the initiation of protein synthesis.IF-3 binds to the 30S ribosomal subunit and shifts the equilibrum between 70S ribosomes and their 50S and 30S subunits in favor of the free subunits, thus enhancing the availability of 30S subunits on which protein synthesis initiation begins. {ECO:0000269|PubMed:22562136}.	NA
PCKA_ECOLI	nomad	-1	0.036	0.16	Phosphoenolpyruvate carboxykinase (ATP)	Cytoplasmic	P22259	reviewed	PCKA_ECOLI	Phosphoenolpyruvate carboxykinase (ATP) (PCK) (PEP carboxykinase) (PEPCK) (EC 4.1.1.49)	pckA pck b3403 JW3366	Escherichia coli (strain K12)	540	gluconeogenesis [GO:0006094]	cytosol [GO:0005829]	ATP binding [GO:0005524]; calcium ion binding [GO:0005509]; magnesium ion binding [GO:0000287]; phosphoenolpyruvate carboxykinase (ATP) activity [GO:0004612]	GO:0000287; GO:0004612; GO:0005509; GO:0005524; GO:0005829; GO:0006094	1701430; 9278503; 16738553; 6292200; 8577250; 7883719; 9298646; 6986370; 6434512; 8226637; 8393005; 9298644; 18723842; 8609605; 8599762; 9406547; 11724534; 12837799; 17475535	NA	4.1.1.49	FUNCTION: Involved in the gluconeogenesis. Catalyzes the conversion of oxaloacetate (OAA) to phosphoenolpyruvate (PEP) through direct phosphoryl transfer between the nucleoside triphosphate and OAA. {ECO:0000255|HAMAP-Rule:MF_00453, ECO:0000269|PubMed:1701430, ECO:0000269|PubMed:6986370, ECO:0000269|PubMed:8226637}.	PATHWAY: Carbohydrate biosynthesis; gluconeogenesis. {ECO:0000255|HAMAP-Rule:MF_00453}.
A0A376Y376_ECOLX	nomad	-1	0.034	0.16	S-adenosylmethionine synthetase	Cytoplasmic	A0A376Y376	unreviewed	A0A376Y376_ECOLX	S-adenosylmethionine synthetase (EC 2.5.1.6)	metK_2 NCTC9117_01403	Escherichia coli	263	S-adenosylmethionine biosynthetic process [GO:0006556]	NA	ATP binding [GO:0005524]; metal ion binding [GO:0046872]; methionine adenosyltransferase activity [GO:0004478]	GO:0004478; GO:0005524; GO:0006556; GO:0046872	NA	NA	2.5.1.6	NA	NA
RPOB_ECOLI	nomad	-1	0.041	0.16	DNA-directed RNA polymerase subunit beta	Cytoplasmic	P0A8V2	reviewed	RPOB_ECOLI	DNA-directed RNA polymerase subunit beta (RNAP subunit beta) (EC 2.7.7.6) (RNA polymerase subunit beta) (Transcriptase subunit beta)	rpoB groN nitB rif ron stl stv tabD b3987 JW3950	Escherichia coli (strain K12)	1342	bacterial-type flagellum assembly [GO:0044780]; bacterial-type flagellum-dependent cell motility [GO:0071973]; cell motility [GO:0048870]; cellular response to cell envelope stress [GO:0036460]; DNA-templated transcription [GO:0006351]; iron ion homeostasis [GO:0055072]; nitrate assimilation [GO:0042128]; regulation of DNA-templated transcription elongation [GO:0032784]; regulation of DNA-templat…	cytoplasm [GO:0005737]; cytosol [GO:0005829]; cytosolic DNA-directed RNA polymerase complex [GO:0000345]; membrane [GO:0016020]; transcription elongation factor complex [GO:0008023]	DNA binding [GO:0003677]; DNA-directed 5'-3' RNA polymerase activity [GO:0003899]; ribonucleoside binding [GO:0032549]	GO:0000345; GO:0003677; GO:0003899; GO:0005737; GO:0005829; GO:0006351; GO:0008023; GO:0009408; GO:0016020; GO:0031564; GO:0032549; GO:0032784; GO:0036460; GO:0042128; GO:0044780; GO:0046677; GO:0048870; GO:0055072; GO:0071973; GO:0090605; GO:2000142	6266829; 8265357; 9278503; 16738553; 7011900; 377281; 1095419; 1646077; 2068078; 9298644; 18832144; 32313022; 18723842; 21696463; 19903881; 22135460; 24843001; 32871103	P60240; P0A8T7; P00579; P13445; P03018; P13338; P32267	2.7.7.6	FUNCTION: DNA-dependent RNA polymerase (RNAP) catalyzes the transcription of DNA into RNA using the four ribonucleoside triphosphates as substrates. {ECO:0000269|PubMed:1646077, ECO:0000269|PubMed:24843001}.; FUNCTION: Resistance to the antibiotics salinamide A, salinamide B, rifampicin, streptolydigin, CBR703, myxopyronin, and lipiarmycin can result from mutations in this protein. {ECO:0000269|P…	NA
RPOC_ECOLI	nomad	-0.98	0.044	0.16	DNA-directed RNA polymerase subunit beta'	Cytoplasmic	P0A8T7	reviewed	RPOC_ECOLI	DNA-directed RNA polymerase subunit beta' (RNAP subunit beta') (EC 2.7.7.6) (RNA polymerase subunit beta') (Transcriptase subunit beta')	rpoC tabB b3988 JW3951	Escherichia coli (strain K12)	1407	bacterial-type flagellum assembly [GO:0044780]; bacterial-type flagellum-dependent cell motility [GO:0071973]; cell motility [GO:0048870]; cellular response to cell envelope stress [GO:0036460]; DNA-templated transcription [GO:0006351]; iron ion homeostasis [GO:0055072]; nitrate assimilation [GO:0042128]; regulation of DNA-templated transcription elongation [GO:0032784]; regulation of DNA-templat…	cytoplasm [GO:0005737]; cytosol [GO:0005829]; cytosolic DNA-directed RNA polymerase complex [GO:0000345]; membrane [GO:0016020]; transcription elongation factor complex [GO:0008023]	DNA binding [GO:0003677]; DNA-directed 5'-3' RNA polymerase activity [GO:0003899]; magnesium ion binding [GO:0000287]; zinc ion binding [GO:0008270]	GO:0000287; GO:0000345; GO:0003677; GO:0003899; GO:0005737; GO:0005829; GO:0006351; GO:0008023; GO:0008270; GO:0009408; GO:0016020; GO:0031564; GO:0032784; GO:0036460; GO:0042128; GO:0044780; GO:0046677; GO:0048870; GO:0055072; GO:0071973; GO:0090605; GO:2000142	6287430; 8265357; 9278503; 16738553; 6266829; 1095419; 6278450; 1646077; 18723842; 9298644; 21696463; 19903881; 24843001; 32871103	P69441; P0A6Z3; P0A8V2; P00579; P03018	2.7.7.6	FUNCTION: DNA-dependent RNA polymerase (RNAP) catalyzes the transcription of DNA into RNA using the four ribonucleoside triphosphates as substrates. {ECO:0000255|HAMAP-Rule:MF_01322, ECO:0000269|PubMed:1646077, ECO:0000269|PubMed:24843001}.; FUNCTION: Resistance to the antibiotics salinamide A, salinamide B, rifampicin, streptolydigin, CBR703, myxopyronin, and lipiarmycin can result from mutation…	NA
PTGCB_ECOLI	nomad	-0.95	0.025	0.16	PTS system glucose-specific EIICB component	CytoplasmicMembrane	P69786	reviewed	PTGCB_ECOLI	PTS system glucose-specific EIICB component (EIICB-Glc) (EII-Glc) [Includes: Glucose permease IIC component (PTS system glucose-specific EIIC component); Glucose-specific phosphotransferase enzyme IIB component (EC 2.7.1.199) (PTS system glucose-specific EIIB component)]	ptsG glcA umg b1101 JW1087	Escherichia coli (strain K12)	477	glucose transmembrane transport [GO:1904659]; negative regulation of DNA binding [GO:0043392]; phosphoenolpyruvate-dependent sugar phosphotransferase system [GO:0009401]; phosphorylation [GO:0016310]; regulation of DNA-templated transcription [GO:0006355]	cytosol [GO:0005829]; integral component of plasma membrane [GO:0005887]; membrane [GO:0016020]; plasma membrane [GO:0005886]; transmembrane transporter complex [GO:1902495]	glucose transmembrane transporter activity [GO:0005355]; kinase activity [GO:0016301]; protein-N(PI)-phosphohistidine-sugar phosphotransferase activity [GO:0008982]; protein-phosphocysteine-glucose phosphotransferase system transporter activity [GO:0090564]; protein-phosphocysteine-sugar phosphotransferase activity [GO:0090563]	GO:0005355; GO:0005829; GO:0005886; GO:0005887; GO:0006355; GO:0008982; GO:0009401; GO:0016020; GO:0016301; GO:0016310; GO:0043392; GO:0090563; GO:0090564; GO:1902495; GO:1904659	3023349; 8905232; 9278503; 16738553; 3129430; 8505292; 9298644; 10562420; 15522088; 15919996; 16549791; 26305955; 28351921; 8112346; 8784182; 9200688; 12716891; 18319344	P50456	2.7.1.199	FUNCTION: The phosphoenolpyruvate-dependent sugar phosphotransferase system (sugar PTS), a major carbohydrate active transport system, catalyzes the phosphorylation of incoming sugar substrates concomitantly with their translocation across the cell membrane. The enzyme II complex composed of PtsG and Crr is involved in glucose transport (PubMed:3129430, PubMed:10562420). Also functions as a chemo…	NA
A0A377CFQ9_ECOLX	nomad	-0.95	0.032	0.16	Host factor-I protein (HF-I)	Cytoplasmic	A0A377CFQ9	unreviewed	A0A377CFQ9_ECOLX	Host factor-I protein (HF-I)	hfq_1 NCTC13148_04684	Escherichia coli	42	regulation of DNA-templated transcription [GO:0006355]	NA	RNA binding [GO:0003723]	GO:0003723; GO:0006355	NA	NA	NA	NA	NA
A0A2X1JEG9_ECOLX	nomad	-0.94	0.027	0.16	Cytochrome d ubiquinol oxidase subunit III	CytoplasmicMembrane	A0A2X1JEG9	unreviewed	A0A2X1JEG9_ECOLX	Cytochrome d ubiquinol oxidase subunit III (EC 1.10.3.-)	yhcB_1 NCTC11126_02860	Escherichia coli	67	NA	NA	oxidoreductase activity [GO:0016491]	GO:0016491	NA	NA	1.10.3.-	NA	NA
HDHA_ECOLI	nomad	-0.93	0.045	0.16	7alpha-hydroxysteroid dehydrogenase	Cytoplasmic	P0AET8	reviewed	HDHA_ECOLI	7alpha-hydroxysteroid dehydrogenase (7alpha-HSDH) (EC 1.1.1.159) (NAD-dependent 7alpha-hydroxysteroid dehydrogenase)	hdhA hsdH b1619 JW1611	Escherichia coli (strain K12)	255	bile acid catabolic process [GO:0030573]; lipid catabolic process [GO:0016042]	cytosol [GO:0005829]; protein-containing complex [GO:0032991]	chenodeoxycholate 7-alpha-dehydrogenase (NAD+) activity [GO:0106281]; cholate 7-alpha-dehydrogenase activity [GO:0008709]; identical protein binding [GO:0042802]; NAD binding [GO:0051287]	GO:0005829; GO:0008709; GO:0016042; GO:0030573; GO:0032991; GO:0042802; GO:0051287; GO:0106281	2007545; 9097039; 9278503; 16738553; 8672472; 9722677	NA	1.1.1.159	FUNCTION: 7alpha-hydroxysteroid dehydrogenase involved in the metabolism of bile acids. Catalyzes the NAD(+)-dependent oxidation of the 7alpha-hydroxy group of 7alpha-hydroxysteroids, such as the major human bile acids cholate and chenodeoxycholate, to the corresponding 7-oxosteroids. To a lesser extent, can also act on taurochenodeoxycholate, taurocholate and glycocholate (PubMed:2007545). Can a…	NA
SYN_ECOLI	nomad	-0.92	0.039	0.16	Asparagine--tRNA ligase	Cytoplasmic	P0A8M0	reviewed	SYN_ECOLI	Asparagine--tRNA ligase (EC 6.1.1.22) (Asparaginyl-tRNA synthetase) (AsnRS)	asnS tss b0930 JW0913	Escherichia coli (strain K12)	466	asparaginyl-tRNA aminoacylation [GO:0006421]; tRNA aminoacylation for protein translation [GO:0006418]	cytoplasm [GO:0005737]	asparagine-tRNA ligase activity [GO:0004816]; ATP binding [GO:0005524]; nucleic acid binding [GO:0003676]	GO:0003676; GO:0004816; GO:0005524; GO:0005737; GO:0006418; GO:0006421	2693216; 1425658; 8905232; 9278503; 16738553; 9298646; 2009959; 1544480; 9298644	NA	6.1.1.22	NA	NA
A0A377KAS4_ECOLX	nomad	-0.91	0.024	0.16	Nucleotide-binding protein	Cytoplasmic	A0A377KAS4	unreviewed	A0A377KAS4_ECOLX	Nucleotide-binding protein	yajQ_1 NCTC9075_05057	Escherichia coli	84	NA	NA	NA	NA	NA	NA	NA	NA	NA
MDH_ECOLI	nomad	-0.9	0.046	0.16	Malate dehydrogenase	Unknown	P61889	reviewed	MDH_ECOLI	Malate dehydrogenase (EC 1.1.1.37)	mdh b3236 JW3205	Escherichia coli (strain K12)	312	anaerobic respiration [GO:0009061]; fermentation [GO:0006113]; glycolytic process [GO:0006096]; malate metabolic process [GO:0006108]; tricarboxylic acid cycle [GO:0006099]	cytoplasm [GO:0005737]; cytosol [GO:0005829]; extrinsic component of membrane [GO:0019898]; membrane [GO:0016020]	L-malate dehydrogenase activity [GO:0030060]; malate dehydrogenase activity [GO:0016615]; oxidoreductase activity [GO:0016491]	GO:0005737; GO:0005829; GO:0006096; GO:0006099; GO:0006108; GO:0006113; GO:0009061; GO:0016020; GO:0016491; GO:0016615; GO:0019898; GO:0030060	3299262; 3322223; 9278503; 16738553; 2993232; 7028159; 9298646; 9190829; 8506346; 8670822; 9600841; 8108402; 9199437; 11214793; 9298644; 1507230; 8331658; 11389141	NA	1.1.1.37	FUNCTION: Catalyzes the reversible oxidation of malate to oxaloacetate. {ECO:0000255|HAMAP-Rule:MF_01516, ECO:0000269|PubMed:2993232, ECO:0000269|PubMed:7028159}.	NA
ATPB_ECOLI	nomad	-0.9	0.039	0.16	ATP synthase subunit beta	CytoplasmicMembrane	P0ABB4	reviewed	ATPB_ECOLI	ATP synthase subunit beta (EC 7.1.2.2) (ATP synthase F1 sector subunit beta) (F-ATPase subunit beta)	atpD papB uncD b3732 JW3710	Escherichia coli (strain K12)	460	proton motive force-driven plasma membrane ATP synthesis [GO:0042777]	membrane [GO:0016020]; plasma membrane [GO:0005886]; proton-transporting ATP synthase complex [GO:0045259]; proton-transporting ATP synthase complex, catalytic core F(1) [GO:0045261]	ATP binding [GO:0005524]; proton-transporting ATP synthase activity, rotational mechanism [GO:0046933]; proton-transporting ATPase activity, rotational mechanism [GO:0046961]	GO:0005524; GO:0005886; GO:0016020; GO:0042777; GO:0045259; GO:0045261; GO:0046933; GO:0046961	6395859; 6272217; 6301339; 6285901; 7686882; 9278503; 16738553; 6277310; 2889623; 9298646; 1832155; 9298644; 10570135	P0ABB0	7.1.2.2	FUNCTION: Produces ATP from ADP in the presence of a proton gradient across the membrane. The catalytic sites are hosted primarily by the beta subunits.	NA
GCSP_ECOLI	nomad	-0.89	0.041	0.16	Glycine dehydrogenase (decarboxylating)	Cytoplasmic	P33195	reviewed	GCSP_ECOLI	Glycine dehydrogenase (decarboxylating) (EC 1.4.4.2) (Glycine cleavage system P-protein) (Glycine decarboxylase) (Glycine dehydrogenase (aminomethyl-transferring))	gcvP b2903 JW2871	Escherichia coli (strain K12)	957	glycine decarboxylation via glycine cleavage system [GO:0019464]; one-carbon metabolic process [GO:0006730]	cytosol [GO:0005829]; glycine cleavage complex [GO:0005960]	glycine binding [GO:0016594]; glycine dehydrogenase (decarboxylating) activity [GO:0004375]; identical protein binding [GO:0042802]; pyridoxal phosphate binding [GO:0030170]	GO:0004375; GO:0005829; GO:0005960; GO:0006730; GO:0016594; GO:0019464; GO:0030170; GO:0042802	8181752; 8375392; 9278503; 16738553	P33195	1.4.4.2	FUNCTION: The glycine cleavage system catalyzes the degradation of glycine. The P protein binds the alpha-amino group of glycine through its pyridoxal phosphate cofactor; CO(2) is released and the remaining methylamine moiety is then transferred to the lipoamide cofactor of the H protein. {ECO:0000255|HAMAP-Rule:MF_00711, ECO:0000269|PubMed:8375392}.	NA
ATPA_ECOLI	nomad	-0.88	0.024	0.16	ATP synthase subunit alpha	Cytoplasmic	P0ABB0	reviewed	ATPA_ECOLI	ATP synthase subunit alpha (EC 7.1.2.2) (ATP synthase F1 sector subunit alpha) (F-ATPase subunit alpha)	atpA papA uncA b3734 JW3712	Escherichia coli (strain K12)	513	proton motive force-driven ATP synthesis [GO:0015986]; proton motive force-driven plasma membrane ATP synthesis [GO:0042777]	membrane [GO:0016020]; plasma membrane [GO:0005886]; proton-transporting ATP synthase complex [GO:0045259]; proton-transporting ATP synthase complex, catalytic core F(1) [GO:0045261]	ADP binding [GO:0043531]; ATP binding [GO:0005524]; proton-transporting ATP synthase activity, rotational mechanism [GO:0046933]; proton-transporting ATPase activity, rotational mechanism [GO:0046961]	GO:0005524; GO:0005886; GO:0015986; GO:0016020; GO:0042777; GO:0043531; GO:0045259; GO:0045261; GO:0046933; GO:0046961	6395859; 6272228; 6277310; 6301339; 7686882; 9278503; 16738553; 6278247; 2868922; 9298646; 2903146; 9298644; 16079137; 10570135	P0A6E6; P0ABB4	7.1.2.2	FUNCTION: Produces ATP from ADP in the presence of a proton gradient across the membrane. The alpha chain is a regulatory subunit.	NA
A0A2X1KFH3_ECOLX	nomad	-0.87	0.026	0.16	Pyridoxine 5'-phosphate synthase	Cytoplasmic	A0A2X1KFH3	unreviewed	A0A2X1KFH3_ECOLX	Pyridoxine 5'-phosphate synthase (EC 2.6.99.2)	pdxJ_1 NCTC11126_06285	Escherichia coli	117	pyridoxine biosynthetic process [GO:0008615]	cytoplasm [GO:0005737]	pyridoxine 5'-phosphate synthase activity [GO:0033856]	GO:0005737; GO:0008615; GO:0033856	NA	NA	2.6.99.2	NA	NA
A0A377B3S0_ECOLX	nomad	-0.85	0.021	0.16	Citrate lyase subunit beta	Cytoplasmic	A0A377B3S0	unreviewed	A0A377B3S0_ECOLX	Citrate lyase subunit beta (EC 4.1.3.6)	citE NCTC9962_02938	Escherichia coli	173	NA	NA	citrate (pro-3S)-lyase activity [GO:0008815]	GO:0008815	NA	NA	4.1.3.6	NA	NA
AAT_ECOLI	nomad	-0.84	0.044	0.16	Aspartate aminotransferase	Cytoplasmic	P00509	reviewed	AAT_ECOLI	Aspartate aminotransferase (AspAT) (EC 2.6.1.1) (Transaminase A)	aspC b0928 JW0911	Escherichia coli (strain K12)	396	L-phenylalanine biosynthetic process [GO:0009094]; L-phenylalanine biosynthetic process from chorismate via phenylpyruvate [GO:0033585]	cytoplasm [GO:0005737]; cytosol [GO:0005829]	identical protein binding [GO:0042802]; L-aspartate:2-oxoglutarate aminotransferase activity [GO:0004069]; L-tyrosine:2-oxoglutarate aminotransferase activity [GO:0004838]; pyridoxal phosphate binding [GO:0030170]; transaminase activity [GO:0008483]	GO:0004069; GO:0004838; GO:0005737; GO:0005829; GO:0008483; GO:0009094; GO:0030170; GO:0033585; GO:0042802	6378205; 3897210; 3521591; 3298240; 8905232; 9278503; 16738553; 9298646; 1868057; 2007566; 9298644; 10556573; 25561288; 2513875; 1993208; 9891001; 11148029; 17713924	P00509	2.6.1.1	NA	NA
A0A7U9BB87_ECOLX	nomad	-0.84	0.028	0.16	Oligopeptidase A	Cytoplasmic	A0A7U9BB87	unreviewed	A0A7U9BB87_ECOLX	Oligopeptidase A	ECLG_01863	Escherichia coli TA271	311	proteolysis [GO:0006508]	NA	metal ion binding [GO:0046872]; metalloendopeptidase activity [GO:0004222]	GO:0004222; GO:0006508; GO:0046872	NA	NA	NA	NA	NA
LIVJ_ECOLI	nomad	-0.83	0.026	0.16	Leu/Ile/Val-binding protein	Periplasmic	P0AD96	reviewed	LIVJ_ECOLI	Leu/Ile/Val-binding protein (LIV-BP)	livJ b3460 JW3425	Escherichia coli (strain K12)	367	branched-chain amino acid transport [GO:0015803]; isoleucine transport [GO:0015818]; leucine transport [GO:0015820]; valine transport [GO:0015829]	ATP-binding cassette (ABC) transporter complex, substrate-binding subunit-containing [GO:0055052]; membrane [GO:0016020]; outer membrane-bounded periplasmic space [GO:0030288]	NA	GO:0015803; GO:0015818; GO:0015820; GO:0015829; GO:0016020; GO:0030288; GO:0055052	3891753; 4077929; 2195019; 8041620; 9278503; 16738553; 328304; 9298646; 9298644; 2649682	NA	NA	FUNCTION: This protein is a component of the leucine, isoleucine, valine, (threonine) transport system, which is one of the two periplasmic binding protein-dependent transport systems of the high-affinity transport of the branched-chain amino acids.	NA
SYP_ECOLI	nomad	-0.81	0.045	0.16	Proline--tRNA ligase	Cytoplasmic	P16659	reviewed	SYP_ECOLI	Proline--tRNA ligase (EC 6.1.1.15) (Global RNA synthesis factor) (Prolyl-tRNA synthetase) (ProRS)	proS drpA b0194 JW0190	Escherichia coli (strain K12)	572	prolyl-tRNA aminoacylation [GO:0006433]	cytosol [GO:0005829]	Ala-tRNA(Pro) hydrolase activity [GO:0043906]; ATP binding [GO:0005524]; proline-tRNA ligase activity [GO:0004827]	GO:0004827; GO:0005524; GO:0005829; GO:0006433; GO:0043906	2203971; 1688424; 9278503; 16738553; 9298646; 10922054; 11408489; 12033945; 12130657; 14530268	NA	6.1.1.15	FUNCTION: Catalyzes the attachment of proline to tRNA(Pro) in a two-step reaction: proline is first activated by ATP to form Pro-AMP and then transferred to the acceptor end of tRNA(Pro). As ProRS can inadvertently accommodate and process non-cognate amino acids such as alanine and cysteine, to avoid such errors it has two additional distinct editing activities against alanine. One activity is de…	NA
HFLK_ECOLI	nomad	-0.81	0.027	0.16	Modulator of FtsH protease HflK	Unknown	P0ABC7	reviewed	HFLK_ECOLI	Modulator of FtsH protease HflK	hflK hflA b4174 JW4132	Escherichia coli (strain K12)	419	negative regulation of peptidase activity [GO:0010466]; response to heat [GO:0009408]	cytosol [GO:0005829]; integral component of external side of plasma membrane [GO:0071575]; plasma membrane [GO:0005886]; plasma membrane protein complex [GO:0098797]	NA	GO:0005829; GO:0005886; GO:0009408; GO:0010466; GO:0071575; GO:0098797	8248183; 7610040; 9278503; 16738553; 3040675; 2973057; 8947034; 9159109; 9792691; 9636708; 19454621	P0AAI3; P0ABC3	NA	FUNCTION: HflC and HflK help govern the stability of phage lambda cII protein, and thereby control the lysogenization frequency of phage lambda. HflKC inhibits the SecY-degrading activity of FtsH, possibly helping quality control of integral membrane proteins. {ECO:0000269|PubMed:8947034}.	NA
GMHA_ECOLI	nomad	-0.8	0.044	0.16	Phosphoheptose isomerase	Cytoplasmic	P63224	reviewed	GMHA_ECOLI	Phosphoheptose isomerase (EC 5.3.1.28) (Sedoheptulose 7-phosphate isomerase)	gmhA lpcA tfrA yafI b0222 JW0212	Escherichia coli (strain K12)	192	D-glycero-D-manno-heptose 7-phosphate biosynthetic process [GO:2001061]; lipopolysaccharide core region biosynthetic process [GO:0009244]	cytoplasm [GO:0005737]; cytosol [GO:0005829]; protein-containing complex [GO:0032991]	carbohydrate derivative binding [GO:0097367]; D-sedoheptulose 7-phosphate isomerase activity [GO:0008968]; zinc ion binding [GO:0008270]	GO:0005737; GO:0005829; GO:0008270; GO:0008968; GO:0009244; GO:0032991; GO:0097367; GO:2001061	8631969; 7596361; 9278503; 16738553; 11751812; 12101286; 12045108; 18056714	NA	5.3.1.28	FUNCTION: Catalyzes the isomerization of sedoheptulose 7-phosphate in D-glycero-D-manno-heptose 7-phosphate. {ECO:0000269|PubMed:11751812, ECO:0000269|PubMed:18056714}.	PATHWAY: Carbohydrate biosynthesis; D-glycero-D-manno-heptose 7-phosphate biosynthesis; D-glycero-alpha-D-manno-heptose 7-phosphate and D-glycero-beta-D-manno-heptose 7-phosphate from sedoheptulose 7-phosphate: step 1/1.; PATHWAY: Bacterial outer membrane biogenesis; LPS core biosynthesis.
ENO_ECOLI	nomad	-0.78	0.045	0.16	Enolase	Cytoplasmic	P0A6P9	reviewed	ENO_ECOLI	Enolase (EC 4.2.1.11) (2-phospho-D-glycerate hydro-lyase) (2-phosphoglycerate dehydratase)	eno b2779 JW2750	Escherichia coli (strain K12)	432	glycolytic process [GO:0006096]; RNA catabolic process [GO:0006401]; RNA processing [GO:0006396]	bacterial degradosome [GO:1990061]; cell surface [GO:0009986]; cytoskeleton [GO:0005856]; cytosol [GO:0005829]; extracellular region [GO:0005576]; membrane [GO:0016020]; phosphopyruvate hydratase complex [GO:0000015]	identical protein binding [GO:0042802]; magnesium ion binding [GO:0000287]; phosphopyruvate hydratase activity [GO:0004634]	GO:0000015; GO:0000287; GO:0004634; GO:0005576; GO:0005829; GO:0005856; GO:0006096; GO:0006396; GO:0006401; GO:0009986; GO:0016020; GO:0042802; GO:1990061	9278503; 16738553; 3514618; 8610017; 9298646; 9600841; 4942326; 2513001; 9298644; 9732274; 15003462; 14981237; 15522087; 17242352; 18337249; 18723842; 31328167; 11676541; 16516921; 20823555	P0A6P9; P21513; P0AG07	4.2.1.11	FUNCTION: Catalyzes the reversible conversion of 2-phosphoglycerate into phosphoenolpyruvate. It is essential for the degradation of carbohydrates via glycolysis. It is also a component of the RNA degradosome, a multi-enzyme complex involved in RNA processing and messenger RNA degradation. Its interaction with RNase E is important for the turnover of mRNA, in particular on transcripts encoding en…	PATHWAY: Carbohydrate degradation; glycolysis; pyruvate from D-glyceraldehyde 3-phosphate: step 4/5. {ECO:0000255|HAMAP-Rule:MF_00318}.
A0A376UB84_ECOLX	nomad	-0.78	0.023	0.16	3-oxoacyl-ACP reductase	Cytoplasmic	A0A376UB84	unreviewed	A0A376UB84_ECOLX	3-oxoacyl-ACP reductase (EC 1.1.1.100)	fabG_6 NCTC8622_05808	Escherichia coli	157	NA	NA	3-oxoacyl-[acyl-carrier-protein] reductase (NADPH) activity [GO:0004316]	GO:0004316	NA	NA	1.1.1.100	NA	NA
A0A1X3I7X1_ECOLX	nomad	-0.74	0.035	0.16	Glutamate/aspartate periplasmic-binding protein	Periplasmic	A0A1X3I7X1	unreviewed	A0A1X3I7X1_ECOLX	Glutamate/aspartate periplasmic-binding protein	EAMG_00090	Escherichia coli M056	213	NA	NA	NA	NA	NA	NA	NA	NA	NA
SYGB_ECOLI	nomad	-0.73	0.023	0.16	Glycine--tRNA ligase beta subunit	Cytoplasmic	P00961	reviewed	SYGB_ECOLI	Glycine--tRNA ligase beta subunit (EC 6.1.1.14) (Glycyl-tRNA synthetase beta subunit) (GlyRS)	glyS glyS(B) b3559 JW3530	Escherichia coli (strain K12)	689	arginyl-tRNA aminoacylation [GO:0006420]; glycyl-tRNA aminoacylation [GO:0006426]	cytosol [GO:0005829]; glycine-tRNA ligase complex [GO:0009345]	arginine-tRNA ligase activity [GO:0004814]; ATP binding [GO:0005524]; glycine-tRNA ligase activity [GO:0004820]	GO:0004814; GO:0004820; GO:0005524; GO:0005829; GO:0006420; GO:0006426; GO:0009345	6309809; 8041620; 9278503; 16738553; 6290471; 9298646; 9298644	P00960	6.1.1.14	NA	NA
KPYK1_ECOLI	nomad	-0.72	0.046	0.16	Pyruvate kinase I	Cytoplasmic	P0AD61	reviewed	KPYK1_ECOLI	Pyruvate kinase I (EC 2.7.1.40) (PK-1)	pykF b1676 JW1666	Escherichia coli (strain K12)	470	glycolytic process [GO:0006096]; response to heat [GO:0009408]	cytoplasm [GO:0005737]; cytosol [GO:0005829]; membrane [GO:0016020]; pyruvate kinase complex [GO:1902912]	ATP binding [GO:0005524]; identical protein binding [GO:0042802]; kinase activity [GO:0016301]; magnesium ion binding [GO:0000287]; potassium ion binding [GO:0030955]; pyruvate kinase activity [GO:0004743]	GO:0000287; GO:0004743; GO:0005524; GO:0005737; GO:0005829; GO:0006096; GO:0009408; GO:0016020; GO:0016301; GO:0030955; GO:0042802; GO:1902912	2674937; 9023191; 9097039; 9278503; 16738553; 1859631; 9298646; 2653362; 7011316; 9298644; 18723842; 8591049; 10751408; 27050130	P0AD61	2.7.1.40	FUNCTION: Catalyzes the formation of pyruvate in the last step of glycolysis, it is irreversible under physiological conditions. The reaction is critical for the control of metabolic flux in the second part of glycolysis. {ECO:0000305|PubMed:8591049}.	PATHWAY: Carbohydrate degradation; glycolysis; pyruvate from D-glyceraldehyde 3-phosphate: step 5/5.
GRPE_ECOLI	nomad	-0.72	0.039	0.16	Protein GrpE	Cytoplasmic	P09372	reviewed	GRPE_ECOLI	Protein GrpE (HSP-70 cofactor) (HSP24) (Heat shock protein B25.3)	grpE b2614 JW2594	Escherichia coli (strain K12)	197	protein folding [GO:0006457]; protein-containing complex assembly [GO:0065003]; response to heat [GO:0009408]	cytoplasm [GO:0005737]; cytosol [GO:0005829]; protein-containing complex [GO:0032991]	adenyl-nucleotide exchange factor activity [GO:0000774]; chaperone binding [GO:0051087]; protein domain specific binding [GO:0019904]; protein homodimerization activity [GO:0042803]; unfolded protein binding [GO:0051082]	GO:0000774; GO:0005737; GO:0005829; GO:0006457; GO:0009408; GO:0019904; GO:0032991; GO:0042803; GO:0051082; GO:0051087; GO:0065003	3045760; 9205837; 9278503; 16738553; 1826368; 8890154; 9298644; 11401497; 12639955; 15102842; 12885238; 15136046; 9103205	P0A6Y8; P0A6F5; P0A769	NA	FUNCTION: Participates actively in the response to hyperosmotic and heat shock by preventing the aggregation of stress-denatured proteins, in association with DnaK and GrpE. It is the nucleotide exchange factor for DnaK and may function as a thermosensor. Unfolded proteins bind initially to DnaJ; upon interaction with the DnaJ-bound protein, DnaK hydrolyzes its bound ATP, resulting in the formati…	NA
A0A3S4JY42_ECOLX	nomad	-0.71	0.029	0.16	Acriflavin resistance protein A	CytoplasmicMembrane	A0A3S4JY42	unreviewed	A0A3S4JY42_ECOLX	Acriflavin resistance protein A	acrA_2 NCTC9044_03598	Escherichia coli	316	NA	membrane [GO:0016020]	transmembrane transporter activity [GO:0022857]	GO:0016020; GO:0022857	NA	NA	NA	NA	NA
FUMB_ECOLI	nomad	-0.71	0.027	0.16	Fumarate hydratase class I, anaerobic	Cytoplasmic	P14407	reviewed	FUMB_ECOLI	Fumarate hydratase class I, anaerobic (EC 4.2.1.2) (D-tartrate dehydratase) (EC 4.2.1.81) (Fumarase B)	fumB b4122 JW4083	Escherichia coli (strain K12)	548	cellular response to DNA damage stimulus [GO:0006974]; generation of precursor metabolites and energy [GO:0006091]; single-species biofilm formation [GO:0044010]	cytosol [GO:0005829]	4 iron, 4 sulfur cluster binding [GO:0051539]; D(-)-tartrate dehydratase activity [GO:0047808]; fumarate hydratase activity [GO:0004333]; metal ion binding [GO:0046872]	GO:0004333; GO:0005829; GO:0006091; GO:0006974; GO:0044010; GO:0046872; GO:0047808; GO:0051539	2656658; 7610040; 9278503; 16738553; 3005475; 3282546; 18723842; 17643228; 23405168	NA	4.2.1.2; 4.2.1.81	FUNCTION: Catalyzes the reversible hydration of fumarate to (S)-malate. Functions in the generation of fumarate for use as an anaerobic electron acceptor. To a lesser extent, also displays D-tartrate dehydratase activity, but is not able to convert (R)-malate, L-tartrate or meso-tartrate. Is required for anaerobic growth on D-tartrate. {ECO:0000269|PubMed:17643228, ECO:0000269|PubMed:23405168, EC…	NA
A0A376TZH2_ECOLX	nomad	-0.68	0.035	0.16	3-octaprenyl-4-hydroxybenzoate carboxy-lyase	Cytoplasmic	A0A376TZH2	unreviewed	A0A376TZH2_ECOLX	3-octaprenyl-4-hydroxybenzoate carboxy-lyase (EC 4.1.1.-)	ubiD_1 NCTC8622_01386	Escherichia coli	147	NA	NA	carboxy-lyase activity [GO:0016831]	GO:0016831	NA	NA	4.1.1.-	NA	NA
W1ETT4_ECOLX	nomad	-0.68	0.03	0.16	Shikimate kinase I	Unknown	W1ETT4	unreviewed	W1ETT4_ECOLX	Shikimate kinase I (EC 2.7.1.71)	NA	Escherichia coli ISC7	52	phosphorylation [GO:0016310]	NA	shikimate kinase activity [GO:0004765]	GO:0004765; GO:0016310	NA	NA	2.7.1.71	NA	NA
Q9JN24_ECOLX	nomad	-0.68	0.029	0.16	Peptide deformylase	Cytoplasmic	Q9JN24	unreviewed	Q9JN24_ECOLX	Peptide deformylase (PDF) (EC 3.5.1.88) (Polypeptide deformylase)	def AF998_003756 BON68_08485 BON69_24600 BON94_18585 HNC66_25960	Escherichia coli	150	translation [GO:0006412]	NA	peptide deformylase activity [GO:0042586]	GO:0006412; GO:0042586	8132344; 10858231; 30286803	NA	3.5.1.88	FUNCTION: Removes the formyl group from the N-terminal Met of newly synthesized proteins. Requires at least a dipeptide for an efficient rate of reaction. N-terminal L-methionine is a prerequisite for activity but the enzyme has broad specificity at other positions. {ECO:0000256|HAMAP-Rule:MF_00163}.	NA
PFKA_ECOLI	nomad	-0.67	0.036	0.16	ATP-dependent 6-phosphofructokinase isozyme 1	Cytoplasmic	P0A796	reviewed	PFKA_ECOLI	ATP-dependent 6-phosphofructokinase isozyme 1 (ATP-PFK 1) (Phosphofructokinase 1) (EC 2.7.1.11) (6-phosphofructokinase isozyme I) (Phosphohexokinase 1) (Sedoheptulose-7-phosphate kinase)	pfkA b3916 JW3887	Escherichia coli (strain K12)	320	canonical glycolysis [GO:0061621]; cellular carbohydrate catabolic process [GO:0044275]; fructose 1,6-bisphosphate metabolic process [GO:0030388]; fructose 6-phosphate metabolic process [GO:0006002]; glucose catabolic process [GO:0006007]; glycolytic process [GO:0006096]	6-phosphofructokinase complex [GO:0005945]; cytoplasm [GO:0005737]; cytosol [GO:0005829]	6-phosphofructokinase activity [GO:0003872]; AMP binding [GO:0016208]; ATP binding [GO:0005524]; fructose-6-phosphate binding [GO:0070095]; GDP binding [GO:0019003]; identical protein binding [GO:0042802]; magnesium ion binding [GO:0000287]; monosaccharide binding [GO:0048029]; ribonucleotide binding [GO:0032553]	GO:0000287; GO:0003872; GO:0005524; GO:0005737; GO:0005829; GO:0005945; GO:0006002; GO:0006007; GO:0006096; GO:0016208; GO:0019003; GO:0030388; GO:0032553; GO:0042802; GO:0044275; GO:0048029; GO:0061621; GO:0070095	3158524; 2953977; 8346018; 9278503; 16738553; 17895580; 9298644; 19756045; 2975709; 2527305	P12281; P0A7I4; P37440	2.7.1.11	FUNCTION: Catalyzes the phosphorylation of D-fructose 6-phosphate to fructose 1,6-bisphosphate by ATP, the first committing step of glycolysis (PubMed:3158524, PubMed:2953977). In addition, is involved in the utilization of D-sedoheptulose 7-phosphate, an intermediate of the pentose phosphate pathway, via the sedoheptulose bisphospate bypass pathway (PubMed:19756045). Catalyzes the phosphorylatio…	PATHWAY: Carbohydrate degradation; glycolysis; D-glyceraldehyde 3-phosphate and glycerone phosphate from D-glucose: step 3/4. {ECO:0000255|HAMAP-Rule:MF_00339}.
AMPN_ECOLI	nomad	-0.67	0.03	0.16	Aminopeptidase N	Cytoplasmic	P04825	reviewed	AMPN_ECOLI	Aminopeptidase N (EC 3.4.11.2) (Alpha-aminoacylpeptide hydrolase)	pepN b0932 JW0915	Escherichia coli (strain K12)	870	proteolysis [GO:0006508]	plasma membrane [GO:0005886]	aminopeptidase activity [GO:0004177]; identical protein binding [GO:0042802]; metallopeptidase activity [GO:0008237]; zinc ion binding [GO:0008270]	GO:0004177; GO:0005886; GO:0006508; GO:0008237; GO:0008270; GO:0042802	2436977; 3549459; 8905232; 9278503; 16738553; 3018440; 2869947; 20067529; 16885166; 18416562; 19622865	P19318; P04825	3.4.11.2	FUNCTION: Aminopeptidase N is involved in the degradation of intracellular peptides generated by protein breakdown during normal growth as well as in response to nutrient starvation. {ECO:0000269|PubMed:16885166, ECO:0000269|PubMed:18416562, ECO:0000269|PubMed:19622865, ECO:0000305|PubMed:20067529}.	NA
A0A8B4PR90_ECOLX	nomad	-0.67	0.027	0.16	Tryptophan--tRNA ligase	Cytoplasmic	A0A8B4PR90	unreviewed	A0A8B4PR90_ECOLX	Tryptophan--tRNA ligase (EC 6.1.1.2)	trpS_1 NCTC8008_05428	Escherichia coli	250	tryptophanyl-tRNA aminoacylation [GO:0006436]	NA	ATP binding [GO:0005524]; tryptophan-tRNA ligase activity [GO:0004830]	GO:0004830; GO:0005524; GO:0006436	NA	NA	6.1.1.2	NA	NA
YBJP_ECOLI	nomad	-0.66	0.027	0.16	Uncharacterized lipoprotein YbjP	Unknown	P75818	reviewed	YBJP_ECOLI	Uncharacterized lipoprotein YbjP	ybjP b0865 JW0849	Escherichia coli (strain K12)	171	NA	plasma membrane [GO:0005886]	NA	GO:0005886	8905232; 9278503; 16738553; 10806384	NA	NA	NA	NA
YBHC_ECOLI	nomad	-0.66	0.031	0.16	Putative acyl-CoA thioester hydrolase YbhC	OuterMembrane	P46130	reviewed	YBHC_ECOLI	Putative acyl-CoA thioester hydrolase YbhC (EC 3.1.2.-)	ybhC b0772 JW0755	Escherichia coli (strain K12)	427	cell wall modification [GO:0042545]	cell outer membrane [GO:0009279]	aspartyl esterase activity [GO:0045330]; carboxylic ester hydrolase activity [GO:0052689]; pectinesterase activity [GO:0030599]	GO:0009279; GO:0030599; GO:0042545; GO:0045330; GO:0052689	9278503; 16738553; 8905232; 331474; 7567469; 10806384; 15808744; 19452549	NA	3.1.2.-	FUNCTION: Putative thioesterase. Does not bind pectin, and has no pectinesterase activity. {ECO:0000269|PubMed:15808744, ECO:0000269|PubMed:19452549}.	NA
RL6_ECOLI	nomad	-0.62	0.046	0.16	50S ribosomal protein L6	Cytoplasmic	P0AG55	reviewed	RL6_ECOLI	50S ribosomal protein L6 (Large ribosomal subunit protein uL6)	rplF b3305 JW3267	Escherichia coli (strain K12)	177	cytoplasmic translation [GO:0002181]; response to antibiotic [GO:0046677]; ribosomal large subunit assembly [GO:0000027]	cytoplasm [GO:0005737]; cytosol [GO:0005829]; cytosolic large ribosomal subunit [GO:0022625]	large ribosomal subunit rRNA binding [GO:0070180]; structural constituent of ribosome [GO:0003735]	GO:0000027; GO:0002181; GO:0003735; GO:0005737; GO:0005829; GO:0022625; GO:0046677; GO:0070180	324885; 6222285; 9278503; 16738553; 9298646; 369594; 6170935; 9642068; 9298644; 10094780; 18723842; 24524803; 10756104; 12809609; 16272117; 25310980; 24844575; 27906160; 27906161; 27934701; 28077875	NA	NA	FUNCTION: This protein binds directly to at least 2 domains of the 23S ribosomal RNA, thus is important in its secondary structure. It is located near the subunit interface in the base of the L7/L12 stalk, and near the tRNA binding site of the peptidyltransferase center. {ECO:0000269|PubMed:6170935}.; FUNCTION: Gentamicin-resistant mutations in this protein affect translation fidelity. {ECO:00002…	NA
G6PI_ECOLI	nomad	-0.62	0.036	0.16	Glucose-6-phosphate isomerase	Cytoplasmic	P0A6T1	reviewed	G6PI_ECOLI	Glucose-6-phosphate isomerase (GPI) (EC 5.3.1.9) (Phosphoglucose isomerase) (PGI) (Phosphohexose isomerase) (PHI)	pgi b4025 JW3985	Escherichia coli (strain K12)	549	cellular response to oxidative stress [GO:0034599]; gluconeogenesis [GO:0006094]; glucose 6-phosphate metabolic process [GO:0051156]; glycolytic process [GO:0006096]	cytosol [GO:0005829]	carbohydrate derivative binding [GO:0097367]; glucose-6-phosphate isomerase activity [GO:0004347]; identical protein binding [GO:0042802]; monosaccharide binding [GO:0048029]	GO:0004347; GO:0005829; GO:0006094; GO:0006096; GO:0034599; GO:0042802; GO:0048029; GO:0051156; GO:0097367	2549364; 1593646; 8265357; 9278503; 16738553; 4344919; 18723842; 7493933; 14511906; 18368388; 22393408	P0A6T1	5.3.1.9	FUNCTION: Catalyzes the reversible isomerization of glucose-6-phosphate to fructose-6-phosphate. {ECO:0000255|HAMAP-Rule:MF_00473}.	PATHWAY: Carbohydrate biosynthesis; gluconeogenesis. {ECO:0000255|HAMAP-Rule:MF_00473}.; PATHWAY: Carbohydrate degradation; glycolysis; D-glyceraldehyde 3-phosphate and glycerone phosphate from D-glucose: step 2/4. {ECO:0000255|HAMAP-Rule:MF_00473}.
A0A376JF04_ECOLX	nomad	-0.61	0.019	0.16	Chaperone (Peptidyl-prolyl cis-trans isomerase)	Periplasmic	A0A376JF04	unreviewed	A0A376JF04_ECOLX	Chaperone (Peptidyl-prolyl cis-trans isomerase) (EC 5.2.1.8)	surA_2 NCTC8450_00970	Escherichia coli	299	NA	periplasmic space [GO:0042597]	peptidyl-prolyl cis-trans isomerase activity [GO:0003755]	GO:0003755; GO:0042597	NA	NA	5.2.1.8	NA	NA
SUHB_ECOLI	nomad	-0.6	0.028	0.16	Nus factor SuhB	Cytoplasmic	P0ADG4	reviewed	SUHB_ECOLI	Nus factor SuhB (Inositol-1-monophosphatase) (I-1-Pase) (IMPase) (Inositol-1-phosphatase) (EC 3.1.3.25)	suhB ssyA b2533 JW2517	Escherichia coli (strain K12)	267	inositol metabolic process [GO:0006020]; inositol phosphate dephosphorylation [GO:0046855]; phosphatidylinositol phosphate biosynthetic process [GO:0046854]; ribosome biogenesis [GO:0042254]; signal transduction [GO:0007165]; transcription antitermination [GO:0031564]	cytoplasm [GO:0005737]; cytosol [GO:0005829]	glycerol-2-phosphatase activity [GO:0047954]; inositol monophosphate 1-phosphatase activity [GO:0008934]; inositol monophosphate 3-phosphatase activity [GO:0052832]; inositol monophosphate 4-phosphatase activity [GO:0052833]; lithium ion binding [GO:0031403]; magnesium ion binding [GO:0000287]; rRNA primary transcript binding [GO:0042134]; transcription antitermination factor activity, RNA bindin…	GO:0000287; GO:0001072; GO:0005737; GO:0005829; GO:0006020; GO:0007165; GO:0008934; GO:0031403; GO:0031564; GO:0042134; GO:0042254; GO:0046854; GO:0046855; GO:0047954; GO:0052832; GO:0052833	2138605; 9205837; 9278503; 16738553; 6389495; 1848220; 1847383; 8002619; 8589060; 8831954; 10747806; 22384802; 26980831; 29229908; 31127279; 17652087; 31020314; 32871103	NA	3.1.3.25	FUNCTION: Part of the processive rRNA transcription and antitermination complex (rrnTAC). The complex forms an RNA-chaperone ring around the RNA exit tunnel of RNA polymerase (RNAP). It supports rapid transcription and antitermination of rRNA operons, cotranscriptional rRNA folding, and annealing of distal rRNA regions to allow correct ribosome biogenesis. This subunit may play a central role in …	NA
IF1_ECOLI	nomad	-0.6	0.041	0.16	Translation initiation factor IF-1	Cytoplasmic	P69222	reviewed	IF1_ECOLI	Translation initiation factor IF-1	infA b0884 JW0867	Escherichia coli (strain K12)	72	NA	cytosol [GO:0005829]	ribosome binding [GO:0043022]; rRNA binding [GO:0019843]; translation initiation factor activity [GO:0003743]	GO:0003743; GO:0005829; GO:0019843; GO:0043022	3037488; 1909328; 8331068; 8905232; 9278503; 16738553; 376343; 9868784; 22562136; 22515367; 9135158; 21750663	Q46864	NA	FUNCTION: One of the essential components for the initiation of protein synthesis. Binds in the vicinity of the A-site. Stabilizes the binding of IF-2 and IF-3 on the 30S subunit to which N-formylmethionyl-tRNA(fMet) subsequently binds. Helps modulate mRNA selection, yielding the 30S pre-initiation complex (PIC). Upon addition of the 50S ribosomal subunit, IF-1, IF-2 and IF-3 are released leaving…	NA
E1JG83_ECOLX	nomad	-0.56	0.028	0.16	6-phosphogluconate dehydrogenase, decarboxylating	Cytoplasmic	E1JG83	unreviewed	E1JG83_ECOLX	6-phosphogluconate dehydrogenase, decarboxylating	gnd HMPREF9347_06005	Escherichia coli MS 124-1	330	D-gluconate metabolic process [GO:0019521]; pentose-phosphate shunt [GO:0006098]	NA	phosphogluconate dehydrogenase (decarboxylating) activity [GO:0004616]	GO:0004616; GO:0006098; GO:0019521	NA	NA	NA	FUNCTION: Catalyzes the oxidative decarboxylation of 6-phosphogluconate to ribulose 5-phosphate and CO(2), with concomitant reduction of NADP to NADPH. {ECO:0000256|ARBA:ARBA00002526}.	NA
FABA_ECOLI	nomad	-0.53	0.035	0.16	3-hydroxydecanoyl-[acyl-carrier-protein] dehydratase	Cytoplasmic	P0A6Q3	reviewed	FABA_ECOLI	3-hydroxydecanoyl-[acyl-carrier-protein] dehydratase (EC 4.2.1.59) (3-hydroxyacyl-[acyl-carrier-protein] dehydratase FabA) (Beta-hydroxydecanoyl thioester dehydrase) (Trans-2-decenoyl-[acyl-carrier-protein] isomerase) (EC 5.3.3.14)	fabA b0954 JW0937	Escherichia coli (strain K12)	172	fatty acid biosynthetic process [GO:0006633]	cytosol [GO:0005829]	(3R)-hydroxymyristoyl-[acyl-carrier-protein] dehydratase activity [GO:0008659]; 3-hydroxydecanoyl-[acyl-carrier-protein] dehydratase activity [GO:0008693]; 3-hydroxyoctanoyl-[acyl-carrier-protein] dehydratase activity [GO:0047451]; 3-hydroxypalmitoyl-[acyl-carrier-protein] dehydratase activity [GO:0004317]; trans-2-decenoyl-acyl-carrier-protein isomerase activity [GO:0034017]	GO:0004317; GO:0005829; GO:0006633; GO:0008659; GO:0008693; GO:0034017; GO:0047451	2832401; 1505031; 8905232; 9278503; 16738553; 7592873; 8808925; 8910376; 9298644; 10629181; 11859088; 21276098; 8805534	NA	4.2.1.59; 5.3.3.14	FUNCTION: Necessary for the introduction of cis unsaturation into fatty acids (PubMed:8910376). Catalyzes the dehydration of (3R)-3-hydroxydecanoyl-ACP to E-(2)-decenoyl-ACP and then its isomerization to Z-(3)-decenoyl-ACP (PubMed:8910376). Can catalyze the dehydratase reaction for beta-hydroxyacyl-ACPs with saturated chain lengths up to 16:0, being most active on intermediate chain length (PubMe…	PATHWAY: Lipid metabolism; fatty acid biosynthesis.
W1F7Q9_ECOLX	nomad	-0.49	0.039	0.16	Aspartate-semialdehyde dehydrogenase	Cytoplasmic	W1F7Q9	unreviewed	W1F7Q9_ECOLX	Aspartate-semialdehyde dehydrogenase (EC 1.2.1.11)	NA	Escherichia coli ISC7	298	isoleucine biosynthetic process [GO:0009097]; lysine biosynthetic process via diaminopimelate [GO:0009089]; methionine biosynthetic process [GO:0009086]; threonine biosynthetic process [GO:0009088]	NA	aspartate-semialdehyde dehydrogenase activity [GO:0004073]; NAD binding [GO:0051287]; NADP binding [GO:0050661]; protein dimerization activity [GO:0046983]	GO:0004073; GO:0009086; GO:0009088; GO:0009089; GO:0009097; GO:0046983; GO:0050661; GO:0051287	NA	NA	1.2.1.11	FUNCTION: Catalyzes the NADPH-dependent formation of L-aspartate-semialdehyde (L-ASA) by the reductive dephosphorylation of L-aspartyl-4-phosphate. {ECO:0000256|ARBA:ARBA00002492}.	PATHWAY: Amino-acid biosynthesis; L-lysine biosynthesis via DAP pathway; (S)-tetrahydrodipicolinate from L-aspartate: step 2/4. {ECO:0000256|ARBA:ARBA00005076}.; PATHWAY: Amino-acid biosynthesis; L-methionine biosynthesis via de novo pathway; L-homoserine from L-aspartate: step 2/3. {ECO:0000256|ARBA:ARBA00005021}.; PATHWAY: Amino-acid biosynthesis; L-threonine biosynthesis; L-threonine from L-as…
NAPA_ECOLI	nomad	-0.45	0.025	0.16	Periplasmic nitrate reductase	Periplasmic	P33937	reviewed	NAPA_ECOLI	Periplasmic nitrate reductase (EC 1.9.6.1)	napA yojC yojD yojE b2206 JW2194	Escherichia coli (strain K12)	828	anaerobic respiration [GO:0009061]; Mo-molybdopterin cofactor biosynthetic process [GO:0006777]; nitrate assimilation [GO:0042128]	nitrate reductase complex [GO:0009325]; outer membrane-bounded periplasmic space [GO:0030288]; periplasmic space [GO:0042597]	4 iron, 4 sulfur cluster binding [GO:0051539]; electron transfer activity [GO:0009055]; iron ion binding [GO:0005506]; molybdenum ion binding [GO:0030151]; molybdopterin cofactor binding [GO:0043546]; nitrate reductase (cytochrome) activity [GO:0050140]; nitrate reductase activity [GO:0008940]	GO:0005506; GO:0006777; GO:0008940; GO:0009055; GO:0009061; GO:0009325; GO:0030151; GO:0030288; GO:0042128; GO:0042597; GO:0043546; GO:0050140; GO:0051539	9278503; 16738553; 9097040; 10234835; 17074894; 17218314; 17901208; 22329966; 24314029; 17130127	P0ABL3; P0A9I5	1.9.6.1	FUNCTION: Catalytic subunit of the periplasmic nitrate reductase complex NapAB. Receives electrons from NapB and catalyzes the reduction of nitrate to nitrite. {ECO:0000255|HAMAP-Rule:MF_01630, ECO:0000269|PubMed:17130127}.	NA
USHA_ECOLI	nomad	-0.42	0.042	0.16	Protein UshA	Periplasmic	P07024	reviewed	USHA_ECOLI	Protein UshA [Includes: UDP-sugar hydrolase (EC 3.6.1.45) (UDP-sugar diphosphatase) (UDP-sugar pyrophosphatase); 5'-nucleotidase (5'-NT) (EC 3.1.3.5)]	ushA b0480 JW0469	Escherichia coli (strain K12)	550	nucleotide catabolic process [GO:0009166]	outer membrane-bounded periplasmic space [GO:0030288]	5'-nucleotidase activity [GO:0008253]; metal ion binding [GO:0046872]; nucleotide binding [GO:0000166]; UDP-sugar diphosphatase activity [GO:0008768]; XMP 5'-nucleosidase activity [GO:0106411]	GO:0000166; GO:0008253; GO:0008768; GO:0009166; GO:0030288; GO:0046872; GO:0106411	3012467; 9278503; 16738553; 9298646; 10331872; 11491293; 11491294	NA	3.1.3.5; 3.6.1.45	FUNCTION: Degradation of external UDP-glucose to uridine monophosphate and glucose-1-phosphate, which can then be used by the cell.	NA
YEDD_ECOLI	nomad	-0.42	0.042	0.16	Uncharacterized lipoprotein YedD	Unknown	P31063	reviewed	YEDD_ECOLI	Uncharacterized lipoprotein YedD	yedD b1928 JW1913	Escherichia coli (strain K12)	137	NA	plasma membrane [GO:0005886]	NA	GO:0005886	8371104; 9097040; 9278503; 16738553	NA	NA	NA	NA
ODO1_ECOLI	nomad	-1.3	0.048	0.17	2-oxoglutarate dehydrogenase E1 component	Cytoplasmic	P0AFG3	reviewed	ODO1_ECOLI	2-oxoglutarate dehydrogenase E1 component (EC 1.2.4.2) (Alpha-ketoglutarate dehydrogenase)	sucA b0726 JW0715	Escherichia coli (strain K12)	933	tricarboxylic acid cycle [GO:0006099]	cytoplasm [GO:0005737]; cytosol [GO:0005829]; oxoglutarate dehydrogenase complex [GO:0045252]	identical protein binding [GO:0042802]; magnesium ion binding [GO:0000287]; nucleotide binding [GO:0000166]; oxoglutarate dehydrogenase (succinyl-transferring) activity [GO:0004591]; thiamine pyrophosphate binding [GO:0030976]	GO:0000166; GO:0000287; GO:0004591; GO:0005737; GO:0005829; GO:0006099; GO:0030976; GO:0042802; GO:0045252	6376123; 8905232; 9278503; 16738553; 9298644; 30270044; 17367808	P0AFG3; P0AFG6; P63389	1.2.4.2	FUNCTION: E1 component of the 2-oxoglutarate dehydrogenase (OGDH) complex which catalyzes the decarboxylation of 2-oxoglutarate, the first step in the conversion of 2-oxoglutarate to succinyl-CoA and CO(2). {ECO:0000269|PubMed:17367808}.	NA
A0A3S4KE53_ECOLX	nomad	-0.93	0.049	0.17	Ketol-acid reductoisomerase	Cytoplasmic	A0A3S4KE53	unreviewed	A0A3S4KE53_ECOLX	Ketol-acid reductoisomerase (EC 1.1.1.86)	ilvC_1 NCTC9044_02039	Escherichia coli	252	branched-chain amino acid biosynthetic process [GO:0009082]	NA	isomerase activity [GO:0016853]; ketol-acid reductoisomerase activity [GO:0004455]; metal ion binding [GO:0046872]	GO:0004455; GO:0009082; GO:0016853; GO:0046872	NA	NA	1.1.1.86	NA	NA
CYDA_ECOLI	nomad	-0.62	0.048	0.17	Cytochrome bd-I ubiquinol oxidase subunit 1	CytoplasmicMembrane	P0ABJ9	reviewed	CYDA_ECOLI	Cytochrome bd-I ubiquinol oxidase subunit 1 (EC 7.1.1.7) (Cytochrome bd-I oxidase subunit I) (Cytochrome d ubiquinol oxidase subunit I)	cydA cyd-1 b0733 JW0722	Escherichia coli (strain K12)	522	aerobic electron transport chain [GO:0019646]; oxidative phosphorylation [GO:0006119]	cytochrome complex [GO:0070069]; integral component of plasma membrane [GO:0005887]; membrane [GO:0016020]; plasma membrane [GO:0005886]	electron transfer activity [GO:0009055]; heme binding [GO:0020037]; metal ion binding [GO:0046872]; oxidoreductase activity, acting on diphenols and related substances as donors [GO:0016679]; oxidoreductase activity, acting on diphenols and related substances as donors, oxygen as acceptor [GO:0016682]	GO:0005886; GO:0005887; GO:0006119; GO:0009055; GO:0016020; GO:0016679; GO:0016682; GO:0019646; GO:0020037; GO:0046872; GO:0070069	2843510; 8905232; 9278503; 16738553; 3281937; 6307994; 3013298; 3013299; 3138232; 2656671; 1689724; 1850294; 1724280; 7577938; 15013751; 16079137; 15919996; 19542282; 21987791; 23749980; 21756872	P0ABK2	7.1.1.7	FUNCTION: A terminal oxidase that produces a proton motive force by the vectorial transfer of protons across the inner membrane. It is the component of the aerobic respiratory chain of E.coli that predominates when cells are grown at low aeration. Generates a proton motive force using protons and electrons from opposite sides of the membrane to generate H(2)O, transferring 1 proton/electron. {ECO…	PATHWAY: Energy metabolism; oxidative phosphorylation.
YHFA_ECOLI	nomad	-0.48	0.047	0.17	Protein YhfA	Cytoplasmic	P0ADX1	reviewed	YHFA_ECOLI	Protein YhfA	yhfA b3356 JW3319	Escherichia coli (strain K12)	134	NA	NA	NA	NA	1756168; 9278503; 16738553	NA	NA	NA	NA
