# Supplementary material for: Growth dynamics and protein-expression of Escherichia coli serotypes O26:H11, O111:H8 and O145:NM in the bovine rumen
Source: PLoS One. 2025 Jun 4;20(6):e0313978. doi: 10.1371/journal.pone.0313978 (PMC12136435; doi:10.1371/journal.pone.0313978)
Supplement: S12 Table — (XLSX) [file pone.0313978.s019.xlsx]

## Sheet: Sheet 1 - Table S12
Table S12
gene_name	method	estimate	p.value	FDR	description	Localization	Entry	Reviewed	Entry Name	Protein names	Gene Names	Organism	Length	Gene Ontology (biological process)	Gene Ontology (cellular component)	Gene Ontology (molecular function)	Gene Ontology IDs	PubMed ID	Interacts with	EC number	Function [CC]	Pathway
A0A447Y4G8_ECOLX	nomad	0.32	0.039	0.16	Single-stranded DNA-binding protein	Cytoplasmic	A0A447Y4G8	unreviewed	A0A447Y4G8_ECOLX	Single-stranded DNA-binding protein (SSB)	ssb_3 NCTC9702_05548	Escherichia coli	100	DNA replication [GO:0006260]	NA	single-stranded DNA binding [GO:0003697]	GO:0003697; GO:0006260	NA	NA	NA	NA	NA
