# Supplementary material for: Growth dynamics and protein-expression of Escherichia coli serotypes O26:H11, O111:H8 and O145:NM in the bovine rumen
Source: PLoS One. 2025 Jun 4;20(6):e0313978. doi: 10.1371/journal.pone.0313978 (PMC12136435; doi:10.1371/journal.pone.0313978)
Supplement: S14 Table — (XLSX) [file pone.0313978.s021.xlsx]

## Sheet: Sheet 1 - Table S14
Table S14
gene_name	method	estimate	p.value	FDR	description	Localization	Entry	Reviewed	Entry Name	Protein names	Gene Names	Organism	Length	Gene Ontology (biological process)	Gene Ontology (cellular component)	Gene Ontology (molecular function)	Gene Ontology IDs	PubMed ID	Interacts with	EC number	Function [CC]	Pathway
FHUA_ECOLI	nomad	0.49	0.021	0.13	Ferrichrome outer membrane transporter/phage receptor	OuterMembrane	P06971	reviewed	FHUA_ECOLI	Ferrichrome outer membrane transporter/phage receptor (Ferric hydroxamate receptor) (Ferric hydroxamate uptake) (Ferrichrome-iron receptor)	fhuA tonA b0150 JW0146	Escherichia coli (strain K12)	747	iron ion homeostasis [GO:0055072]	cell outer membrane [GO:0009279]; membrane [GO:0016020]; transmembrane transporter complex [GO:1902495]	iron ion binding [GO:0005506]; protein domain specific binding [GO:0019904]; siderophore uptake transmembrane transporter activity [GO:0015344]; signaling receptor activity [GO:0038023]; toxic substance binding [GO:0015643]; virion binding [GO:0046790]	GO:0005506; GO:0009279; GO:0015344; GO:0015643; GO:0016020; GO:0019904; GO:0038023; GO:0046790; GO:0055072; GO:1902495	3079747; 8202364; 9278503; 16738553; 2823072; 1089064; 353030; 2066336; 7515827; 8916906; 8617231; 9353297; 12427941; 18653801; 20005847; 9856937; 9865695; 10850805	P02929; Q9X2V7	NA	FUNCTION: Involved in the uptake of iron in complex with ferrichrome, a hydroxamate-type siderophore. Binds and transports ferrichrome-iron across the outer membrane (PubMed:1089064, PubMed:2066336). In addition to its role in ferrichrome-iron transport, transports the antibiotic albomycin, which is a structural analog of ferrichrome, and acts as a receptor for colicin M, microcin J25 and bacteri…	NA
