# Supplementary material for: Growth dynamics and protein-expression of Escherichia coli serotypes O26:H11, O111:H8 and O145:NM in the bovine rumen
Source: PLoS One. 2025 Jun 4;20(6):e0313978. doi: 10.1371/journal.pone.0313978 (PMC12136435; doi:10.1371/journal.pone.0313978)
Supplement: S15 Table — (XLSX) [file pone.0313978.s022.xlsx]

## Sheet: Sheet 1 - Table S15
Table S15
accno	O111	O145	O26	SD	Entry	Reviewed	Entry Name	Protein names	Gene Names	Organism	Length	Gene Ontology (biological process)	Gene Ontology (cellular component)	Gene Ontology (molecular function)	Gene Ontology IDs	PubMed ID	Interacts with	EC number	Function [CC]	Pathway
A0A454AAJ9_ECOL5	-0.659302	-0.00827842	1.45238	1.29716	A0A454AAJ9	unreviewed	A0A454AAJ9_ECOL5	30S ribosomal protein S6	ECP_4445	Escherichia coli O6:K15:H31 (strain 536 / UPEC)	101	translation [GO:0006412]	ribonucleoprotein complex [GO:1990904]; ribosome [GO:0005840]	rRNA binding [GO:0019843]; structural constituent of ribosome [GO:0003735]	GO:0003735; GO:0005840; GO:0006412; GO:0019843; GO:1990904	16879640	NA	NA	FUNCTION: Binds together with S18 to 16S ribosomal RNA. {ECO:0000256|ARBA:ARBA00003052}.	NA
NMPC_ECOLI	-0.112976	0.122907	-0.749183	1.09064	P21420	reviewed	NMPC_ECOLI	Putative outer membrane porin protein NmpC	nmpC phmA b0553	Escherichia coli (strain K12)	365	ion transmembrane transport [GO:0034220]	cell outer membrane [GO:0009279]; pore complex [GO:0046930]	porin activity [GO:0015288]	GO:0009279; GO:0015288; GO:0034220; GO:0046930	3017988; 9278503; 8057841; 8648624	NA	NA	NA	NA
OMPC_ECOLI	-0.0743284	-0.0288961	-0.975226	1.08929	P06996	reviewed	OMPC_ECOLI	Outer membrane porin C (Outer membrane protein 1B) (Outer membrane protein C) (Porin OmpC)	ompC meoA par b2215 JW2203	Escherichia coli (strain K12)	367	cellular response to DNA damage stimulus [GO:0006974]; ion transmembrane transport [GO:0034220]; receptor-mediated virion attachment to host cell [GO:0046813]	cell outer membrane [GO:0009279]; integral component of cell outer membrane [GO:0045203]; pore complex [GO:0046930]	identical protein binding [GO:0042802]; metal ion binding [GO:0046872]; porin activity [GO:0015288]; virus receptor activity [GO:0001618]	GO:0001618; GO:0006974; GO:0009279; GO:0015288; GO:0034220; GO:0042802; GO:0045203; GO:0046813; GO:0046872; GO:0046930	6304064; 9097040; 9278503; 16738553; 6297988; 2997131; 9298646; 9629924; 3010044; 2464593; 9298644; 27723824; 28423182; 16949612	P0C0V0; P76506	NA	FUNCTION: Forms pores that allow passive diffusion of small molecules across the outer membrane.; FUNCTION: (Microbial infection) Supports colicin E5 entry in the absence of its major receptor OmpF. {ECO:0000305|PubMed:27723824}.; FUNCTION: (Microbial infection) A mixed OmpC-OmpF heterotrimer is the outer membrane receptor for toxin CdiA-EC536; polymorphisms in extracellular loops 4 and 5 of OmpC…	NA
W1XEC2_ECOLX	-0.572205	-0.752128	-0.456106	0.914429	W1XEC2	unreviewed	W1XEC2_ECOLX	Protein-export protein SecB	Q609_ECAC00085G0001	Escherichia coli DORA_A_5_14_21	84	protein tetramerization [GO:0051262]; protein transport [GO:0015031]	NA	unfolded protein binding [GO:0051082]	GO:0015031; GO:0051082; GO:0051262	NA	NA	NA	NA	NA
OMPF_ECOLI	-0.267303	-0.263821	-0.714894	0.747875	P02931	reviewed	OMPF_ECOLI	Outer membrane porin F (Outer membrane protein 1A) (Outer membrane protein B) (Outer membrane protein F) (Outer membrane protein IA) (Porin OmpF)	ompF cmlB coa cry tolF b0929 JW0912	Escherichia coli (strain K12)	362	ion transmembrane transport [GO:0034220]	cell outer membrane [GO:0009279]; integral component of membrane [GO:0016021]; ion channel complex [GO:0034702]; pore complex [GO:0046930]	colicin transmembrane transporter activity [GO:0042912]; disordered domain specific binding [GO:0097718]; identical protein binding [GO:0042802]; ion channel activity [GO:0005216]; lipid binding [GO:0008289]; lipopolysaccharide binding [GO:0001530]; porin activity [GO:0015288]; protein N-terminus binding [GO:0047485]	GO:0001530; GO:0005216; GO:0008289; GO:0009279; GO:0015288; GO:0016021; GO:0034220; GO:0034702; GO:0042802; GO:0042912; GO:0046930; GO:0047485; GO:0097718	6294623; 8905232; 9278503; 16738553; 7037455; 7049161; 2997131; 9298646; 9629924; 3010044; 2464593; 9298644; 16079137; 19721064; 27723824; 1380671; 7524100; 9843370	P76506; P02931; P08083; P09883	NA	FUNCTION: Forms pores that allow passive diffusion of small molecules across the outer membrane. {ECO:0000305|PubMed:19721064}.; FUNCTION: (Microbial infection) It is also a receptor for the bacteriophage T2. Is the major receptor for colicin E5 (Probable). {ECO:0000305|PubMed:27723824}.; FUNCTION: (Microbial infection) A mixed OmpC-OmpF heterotrimer is the outer membrane receptor for toxin CdiA-…	NA
OMPA_ECOLI	-0.311018	0.23443	-0.568277	0.704533	P0A910	reviewed	OMPA_ECOLI	Outer membrane protein A (OmpA) (Outer membrane porin A) (Outer membrane protein 3A) (Outer membrane protein B) (Outer membrane protein II*) (Outer membrane protein d)	ompA con tolG tut b0957 JW0940	Escherichia coli (strain K12)	346	cellular response to DNA damage stimulus [GO:0006974]; detection of virus [GO:0009597]; ion transport [GO:0006811]; viral entry into host cell [GO:0046718]	cell outer membrane [GO:0009279]; integral component of cell outer membrane [GO:0045203]; integral component of membrane [GO:0016021]; membrane [GO:0016020]; outer membrane [GO:0019867]; outer membrane protein complex [GO:0106234]; outer membrane-bounded periplasmic space [GO:0030288]; pore complex [GO:0046930]	identical protein binding [GO:0042802]; ion transmembrane transporter activity [GO:0015075]; porin activity [GO:0015288]	GO:0006811; GO:0006974; GO:0009279; GO:0009597; GO:0015075; GO:0015288; GO:0016020; GO:0016021; GO:0019867; GO:0030288; GO:0042802; GO:0045203; GO:0046718; GO:0046930; GO:0106234	6253901; 6260961; 8905232; 9278503; 16738553; 7001461; 9298646; 9629924; 17659252; 21697552; 4604263; 4591955; 1107069; 791936; 783129; 321438; 361695; 6086577; 3013869; 3902787; 2211627; 1370823; 7813480; 8106193; 7517935; 9298644; 9696748; 10368142; 10636850; 10947984; 11906175; 15850404; 16079137; 16272376; 17041590; 20004640; 21069910; 21778229; 24766808; 24746938; 27866852; 28978443; 3071302…	P0C0V0; P39099; P0A910; P69411; P10408; P0AGA2; P0AEU7; P0A850	NA	FUNCTION: With TolR probably plays a role in maintaining the position of the peptidoglycan cell wall in the periplasm (Probable). Plays a role in resistance to environmental stress, and a role in outer membrane functionality and cell shape (PubMed:11906175, PubMed:361695). Non-covalently binds peptidoglycan (PubMed:25135663) (Probable). Acts as a porin with low permeability that allows slow penet…	NA
IHFA_ECOLI	0.512832	0.187366	-0.290192	0.678657	P0A6X7	reviewed	IHFA_ECOLI	Integration host factor subunit alpha (IHF-alpha)	ihfA hid himA b1712 JW1702	Escherichia coli (strain K12)	99	DNA recombination [GO:0006310]; DNA-templated transcription [GO:0006351]; regulation of translation [GO:0006417]	cytosol [GO:0005829]; IHF-DNA complex [GO:1990177]; protein-DNA complex [GO:0032993]	DNA binding [GO:0003677]; DNA-binding transcription activator activity [GO:0001216]; structural constituent of chromatin [GO:0030527]; transcription cis-regulatory region binding [GO:0000976]	GO:0000976; GO:0001216; GO:0003677; GO:0005829; GO:0006310; GO:0006351; GO:0006417; GO:0030527; GO:0032993; GO:1990177	6397321; 2991205; 9097039; 9278503; 16738553; 3528129; 9868784; 1531459; 7499339; 7499340; 9298644; 16963779; 17238924; 21903814; 8980235	NA	NA	FUNCTION: One of the 2 subunits of integration host factor (IHF), a specific DNA-binding protein that functions in genetic recombination as well as in transcriptional and translational control. Binds to hundreds of transcriptionally inactive, AT-rich DNA sites, approximately half its binding sites are in non-coding DNA, which only accounts for about 10% of the genome (PubMed:16963779). {ECO:00002…	NA
RL3_ECOLI	0.462727	-0.595602	0.076395	0.658694	P60438	reviewed	RL3_ECOLI	50S ribosomal protein L3 (Large ribosomal subunit protein uL3)	rplC b3320 JW3282	Escherichia coli (strain K12)	209	cytoplasmic translation [GO:0002181]; ribosomal large subunit assembly [GO:0000027]	cytoplasm [GO:0005737]; cytosol [GO:0005829]; cytosolic large ribosomal subunit [GO:0022625]	rRNA binding [GO:0019843]; structural constituent of ribosome [GO:0003735]	GO:0000027; GO:0002181; GO:0003735; GO:0005737; GO:0005829; GO:0019843; GO:0022625	365579; 3892488; 9278503; 16738553; 7037196; 9298646; 6760192; 3298242; 9298644; 10094780; 11847124; 21151122; 24524803; 12809609; 16272117; 25310980; 24844575; 27906160; 27906161; 27934701; 28077875	P76114	NA	FUNCTION: One of two assembly initiator proteins, it binds directly near the 3'-end of the 23S rRNA, where it nucleates assembly of the 50S subunit. {ECO:0000269|PubMed:3298242, ECO:0000269|PubMed:6760192}.	NA
CSPA_ECOLI	0.259871	0.503655	0.37867	0.652636	P0A9X9	reviewed	CSPA_ECOLI	Cold shock protein CspA (CSP-A) (7.4 kDa cold shock protein) (CS7.4)	cspA cspS b3556 JW3525	Escherichia coli (strain K12)	70	negative regulation of termination of DNA-templated transcription [GO:0060567]; positive regulation of DNA-templated transcription [GO:0045893]; regulation of gene expression [GO:0010468]; response to cold [GO:0009409]	cytosol [GO:0005829]	DNA binding [GO:0003677]; nucleic acid binding [GO:0003676]; RNA binding [GO:0003723]; single-stranded DNA binding [GO:0003697]; single-stranded RNA binding [GO:0003727]; transcription antitermination factor activity, RNA binding [GO:0001072]	GO:0001072; GO:0003676; GO:0003677; GO:0003697; GO:0003723; GO:0003727; GO:0005829; GO:0009409; GO:0010468; GO:0045893; GO:0060567	2404279; 1597410; 8041620; 9278503; 16738553; 9439003; 1961761; 8898389; 9298644; 7515185; 9692981; 8197194	NA	NA	FUNCTION: Binds to and stimulates the transcription of the CCAAT-containing, cold-shock-inducible promoters of the H-NS and GyrA proteins. Binds also to the inverted repeat 5'-ATTGG-3'. {ECO:0000269|PubMed:1961761}.	NA
EX7S_ECOLI	0.32046	0.141811	0.0766785	0.63525	P0A8G9	reviewed	EX7S_ECOLI	Exodeoxyribonuclease 7 small subunit (EC 3.1.11.6) (Exodeoxyribonuclease VII small subunit) (ExoVII small subunit) (Exonuclease VII small subunit)	xseB yajE b0422 JW0412	Escherichia coli (strain K12)	80	DNA catabolic process, exonucleolytic [GO:0000738]; mismatch repair [GO:0006298]	cytosol [GO:0005829]; exodeoxyribonuclease VII complex [GO:0009318]	exodeoxyribonuclease VII activity [GO:0008855]	GO:0000738; GO:0005829; GO:0006298; GO:0008855; GO:0009318	2089044; 9278503; 16738553; 4602029; 4602030; 6284744; 22718974; 26626352	P64503	3.1.11.6	FUNCTION: Bidirectionally degrades single-stranded DNA into large acid-insoluble oligonucleotides, which are then degraded further into small acid-soluble oligonucleotides. It can degrade 3' or 5' ss regions extending from the termini of duplex DNA molecules and displaced ss regions. It can also excise thymine dimers in vitro (PubMed:4602029, PubMed:4602030, PubMed:22718974) (Probable). Required …	NA
FECA_ECOLI	-0.361476	0.0919983	-1.12335	0.595258	P13036	reviewed	FECA_ECOLI	Fe(3+) dicitrate transport protein FecA (Iron(III) dicitrate transport protein FecA)	fecA b4291 JW4251	Escherichia coli (strain K12)	774	iron ion homeostasis [GO:0055072]; iron ion transport [GO:0006826]; regulation of DNA-templated transcription [GO:0006355]; response to iron ion starvation [GO:1990641]; siderophore-dependent iron import into cell [GO:0033214]; signal transduction involved in regulation of gene expression [GO:0023019]	cell outer membrane [GO:0009279]; integral component of cell outer membrane [GO:0045203]; membrane [GO:0016020]; transmembrane transporter complex [GO:1902495]	siderophore uptake transmembrane transporter activity [GO:0015344]; signaling receptor activity [GO:0038023]	GO:0006355; GO:0006826; GO:0009279; GO:0015344; GO:0016020; GO:0023019; GO:0033214; GO:0038023; GO:0045203; GO:0055072; GO:1902495; GO:1990641	2836368; 7610040; 9278503; 16738553; 2254251; 2651410; 20005847	P02929	NA	FUNCTION: FecA is the outer membrane receptor protein in the Fe(3+) dicitrate transport system.	NA
LPP_ECOLI	-0.789643	-0.412105	-1.11756	0.595114	P69776	reviewed	LPP_ECOLI	Major outer membrane lipoprotein Lpp (Braun lipoprotein) (BLP) (Murein-lipoprotein)	lpp mlpA mulI b1677 JW1667	Escherichia coli (strain K12)	78	lipid modification [GO:0030258]; periplasmic space organization [GO:0043580]	cell outer membrane [GO:0009279]; extracellular region [GO:0005576]; integral component of cell outer membrane [GO:0045203]; intrinsic component of cell outer membrane [GO:0031230]; membrane [GO:0016020]; outer membrane-bounded periplasmic space [GO:0030288]	identical protein binding [GO:0042802]; lipid binding [GO:0008289]; peptidoglycan binding [GO:0042834]	GO:0005576; GO:0008289; GO:0009279; GO:0016020; GO:0030258; GO:0030288; GO:0031230; GO:0042802; GO:0042834; GO:0043580; GO:0045203	391404; 6765942; 9097039; 9278503; 16738553; 322142; 4261992; 4575979; 1380161; 4245367; 4565677; 361695; 3013869; 1527073; 9298644; 9139900; 9701827; 11790745; 11872715; 15140892; 16079137; 21219470; 24766808; 29257832; 28978443; 30713026; 353292; 10843861; 12368282; 12054830; 12741822; 15520380	P69776; P02929	NA	FUNCTION: An outer membrane lipoprotein that controls the distance between the inner and outer membranes; adding residues to Lpp increases the width of the periplasm (PubMed:29257832). The only protein known to be covalently linked to the peptidoglycan network (PGN) (PubMed:4261992, PubMed:3013869, PubMed:4245367). Also non-covalently binds the PGN (PubMed:3013869). The link between the cell oute…	NA
I6D3N7_SHIFL	-0.176561	-0.127822	-0.341324	0.594671	I6D3N7	unreviewed	I6D3N7_SHIFL	TolA_bind_tri domain-containing protein	SFK315_0614	Shigella flexneri K-315	196	protein trimerization [GO:0070206]	NA	NA	GO:0070206	NA	NA	NA	NA	NA
LAMB_ECOLI	0.102761	0.134498	-0.317981	0.591457	P02943	reviewed	LAMB_ECOLI	Maltoporin (Maltose outer membrane channel) (Maltose-inducible porin) (Phage lambda receptor protein)	lamB malB b4036 JW3996	Escherichia coli (strain K12)	446	cellular response to DNA damage stimulus [GO:0006974]; ion transport [GO:0006811]; maltodextrin transmembrane transport [GO:0042956]; polysaccharide transport [GO:0015774]	cell outer membrane [GO:0009279]; integral component of cell outer membrane [GO:0045203]; pore complex [GO:0046930]	carbohydrate transmembrane transporter activity [GO:0015144]; maltodextrin transmembrane transporter activity [GO:0042958]; maltose transporting porin activity [GO:0015481]; porin activity [GO:0015288]; virus receptor activity [GO:0001618]	GO:0001618; GO:0006811; GO:0006974; GO:0009279; GO:0015144; GO:0015288; GO:0015481; GO:0015774; GO:0042956; GO:0042958; GO:0045203; GO:0046930	6086106; 8265357; 9278503; 16738553; 3301537; 161974; 6446717; 2832377; 4201774; 1988451; 1702781; 7925308; 11742115; 16079137; 7824948; 8805519; 9299337	P10408	NA	FUNCTION: Involved in the transport of maltose and maltodextrins (PubMed:3301537, PubMed:2832377, PubMed:11742115, PubMed:7824948, PubMed:8805519, PubMed:9299337). Indispensable for translocation of maltodextrins (alpha 1-4 linked polyglucosyls) containing more than three glucosyl moieties. A hydrophobic path ('greasy slide') of aromatic residues serves to guide and select the sugars for transpor…	NA
ASPA_ECOLI	0.235838	0.082706	0.0615754	0.554429	P0AC38	reviewed	ASPA_ECOLI	Aspartate ammonia-lyase (Aspartase) (EC 4.3.1.1)	aspA b4139 JW4099	Escherichia coli (strain K12)	478	aspartate metabolic process [GO:0006531]; tricarboxylic acid cycle [GO:0006099]	cytosol [GO:0005829]; membrane [GO:0016020]	aspartate ammonia-lyase activity [GO:0008797]	GO:0005829; GO:0006099; GO:0006531; GO:0008797; GO:0016020	2987841; 3541901; 7610040; 9278503; 16738553; 8119980; 9230046; 9230045	P0A6Y8	4.3.1.1	NA	NA
TNAA_ECOLI	-0.0342817	-0.953235	-0.952432	0.535436	P0A853	reviewed	TNAA_ECOLI	Tryptophanase (EC 4.1.99.1) (L-tryptophan indole-lyase) (TNase)	tnaA ind b3708 JW3686	Escherichia coli (strain K12)	471	tryptophan catabolic process [GO:0006569]	cell pole [GO:0060187]; cytosol [GO:0005829]; membrane [GO:0016020]; protein-containing complex [GO:0032991]	identical protein binding [GO:0042802]; L-cysteine desulfhydrase activity [GO:0080146]; potassium ion binding [GO:0030955]; pyridoxal phosphate binding [GO:0030170]; tryptophanase activity [GO:0009034]	GO:0005829; GO:0006569; GO:0009034; GO:0016020; GO:0030170; GO:0030955; GO:0032991; GO:0042802; GO:0060187; GO:0080146	6268608; 2502187; 7686882; 9278503; 16738553; 4551944; 3902796; 2022620; 9298646; 17895580; 2659590; 9298644; 14527658; 18723842; 22380631; 16790938	P0A6Y8; P0A853	4.1.99.1	NA	PATHWAY: Amino-acid degradation; L-tryptophan degradation via pyruvate pathway; indole and pyruvate from L-tryptophan: step 1/1.
A0A377A1A6_ECOLX	-0.269873	-0.236193	-0.61429	0.53448	A0A377A1A6	unreviewed	A0A377A1A6_ECOLX	Superoxide dismutase (EC 1.15.1.1)	sodB NCTC8179_03755	Escherichia coli	145	NA	NA	metal ion binding [GO:0046872]; superoxide dismutase activity [GO:0004784]	GO:0004784; GO:0046872	NA	NA	1.15.1.1	FUNCTION: Destroys radicals which are normally produced within the cells and which are toxic to biological systems. {ECO:0000256|RuleBase:RU000414}.	NA
SUCC_ECOLI	-0.129437	0.619007	0.00927734	0.5284	P0A836	reviewed	SUCC_ECOLI	Succinate--CoA ligase [ADP-forming] subunit beta (EC 6.2.1.5) (Succinyl-CoA synthetase subunit beta) (SCS-beta)	sucC b0728 JW0717	Escherichia coli (strain K12)	388	succinyl-CoA metabolic process [GO:0006104]; tricarboxylic acid cycle [GO:0006099]	cytoplasm [GO:0005737]; cytosol [GO:0005829]; succinate-CoA ligase complex [GO:0042709]; succinate-CoA ligase complex (ADP-forming) [GO:0009361]	ATP binding [GO:0005524]; magnesium ion binding [GO:0000287]; succinate-CoA ligase (ADP-forming) activity [GO:0004775]	GO:0000287; GO:0004775; GO:0005524; GO:0005737; GO:0005829; GO:0006099; GO:0006104; GO:0009361; GO:0042709	3002435; 8905232; 9278503; 16738553; 9298646; 7040388; 9298644; 10353839; 8144675; 9917402; 10625475; 11781092; 17642514	P0AGE9	6.2.1.5	FUNCTION: Succinyl-CoA synthetase functions in the citric acid cycle (TCA), coupling the hydrolysis of succinyl-CoA to the synthesis of either ATP or GTP and thus represents the only step of substrate-level phosphorylation in the TCA. The beta subunit provides nucleotide specificity of the enzyme and binds the substrate succinate, while the binding sites for coenzyme A and phosphate are found in …	PATHWAY: Carbohydrate metabolism; tricarboxylic acid cycle; succinate from succinyl-CoA (ligase route): step 1/1. {ECO:0000255|HAMAP-Rule:MF_00558, ECO:0000305|PubMed:10353839}.
RL16_ECOLI	0.331005	-0.334086	-0.16972	0.519546	P0ADY7	reviewed	RL16_ECOLI	50S ribosomal protein L16 (Large ribosomal subunit protein uL16)	rplP b3313 JW3275	Escherichia coli (strain K12)	136	cytoplasmic translation [GO:0002181]; ribosomal large subunit assembly [GO:0000027]	cytoplasm [GO:0005737]; cytosolic large ribosomal subunit [GO:0022625]	rRNA binding [GO:0019843]; structural constituent of ribosome [GO:0003735]; tRNA binding [GO:0000049]	GO:0000027; GO:0000049; GO:0002181; GO:0003735; GO:0005737; GO:0019843; GO:0022625	786730; 3892488; 9278503; 16738553; 6154696; 3298242; 8524654; 10094780; 23103944; 24524803; 12809609; 16272117; 25310980; 24844575; 27906160; 27906161; 27934701; 28077875	NA	NA	FUNCTION: This protein binds directly to 23S ribosomal RNA and is located at the A site of the peptidyltransferase center. It contacts the A and P site tRNAs (PubMed:8524654). It has an essential role in subunit assembly, which is not well understood (PubMed:3298242). {ECO:0000269|PubMed:3298242, ECO:0000269|PubMed:8524654}.	NA
RL22_ECOLI	-0.41165	-0.79922	-0.543776	0.494214	P61175	reviewed	RL22_ECOLI	50S ribosomal protein L22 (Large ribosomal subunit protein uL22)	rplV eryB b3315 JW3277	Escherichia coli (strain K12)	110	assembly of large subunit precursor of preribosome [GO:1902626]; cytoplasmic translation [GO:0002181]; mature ribosome assembly [GO:0042256]; response to antibiotic [GO:0046677]; ribosome assembly [GO:0042255]; translation [GO:0006412]	cytoplasm [GO:0005737]; cytosol [GO:0005829]; cytosolic large ribosomal subunit [GO:0022625]; large ribosomal subunit [GO:0015934]; polysomal ribosome [GO:0042788]	large ribosomal subunit rRNA binding [GO:0070180]; structural constituent of ribosome [GO:0003735]	GO:0002181; GO:0003735; GO:0005737; GO:0005829; GO:0006412; GO:0015934; GO:0022625; GO:0042255; GO:0042256; GO:0042788; GO:0046677; GO:0070180; GO:1902626	7007072; 3892488; 9278503; 16738553; 24524803; 4589347; 7729693; 7928988; 7766155; 11893334; 13130133; 10094780; 12809609; 11511371; 16272117; 25310980; 24844575; 27906160; 27906161; 27934701; 28077875	P0A6K3; P17993	NA	FUNCTION: This protein binds specifically to 23S rRNA; its binding is stimulated by other ribosomal proteins, e.g. L4, L17, and L20. It is important during the early stages of 50S assembly. It makes multiple contacts with different domains of the 23S rRNA in the assembled 50S subunit and ribosome. {ECO:0000269|PubMed:7766155}.; FUNCTION: The globular domain of the protein is one of the proteins t…	NA
A0A2X1JEG9_ECOLX	0.259595	0.399633	0.407706	0.479349	A0A2X1JEG9	unreviewed	A0A2X1JEG9_ECOLX	Cytochrome d ubiquinol oxidase subunit III (EC 1.10.3.-)	yhcB_1 NCTC11126_02860	Escherichia coli	67	NA	NA	oxidoreductase activity [GO:0016491]	GO:0016491	NA	NA	1.10.3.-	NA	NA
NANA_ECOLI	0.115501	-0.455262	0.339661	0.477754	P0A6L4	reviewed	NANA_ECOLI	N-acetylneuraminate lyase (NAL) (Neu5Ac lyase) (EC 4.1.3.3) (N-acetylneuraminate pyruvate-lyase) (N-acetylneuraminic acid aldolase) (NALase) (Sialate lyase) (Sialic acid aldolase) (Sialic acid lyase)	nanA npl b3225 JW3194	Escherichia coli (strain K12)	297	carbohydrate metabolic process [GO:0005975]; N-acetylneuraminate catabolic process [GO:0019262]	cytosol [GO:0005829]	identical protein binding [GO:0042802]; N-acetylneuraminate lyase activity [GO:0008747]	GO:0005829; GO:0005975; GO:0008747; GO:0019262; GO:0042802	3909108; 9278503; 16738553; 1646603; 9298644; 23935044; 33895133; 8081752; 9047371	NA	4.1.3.3	FUNCTION: Catalyzes the reversible aldol cleavage of N-acetylneuraminic acid (sialic acid; Neu5Ac) to form pyruvate and N-acetylmannosamine (ManNAc) via a Schiff base intermediate (PubMed:1646603). Experiments show the true substrate is aceneuramate (linearized Neu5Ac), which forms spontaneously at alkaline pH. Linear aceneuramate can be provided by NanQ (PubMed:33895133). {ECO:0000269|PubMed:164…	PATHWAY: Amino-sugar metabolism; N-acetylneuraminate degradation; D-fructose 6-phosphate from N-acetylneuraminate: step 1/5.
A0A485JL08_ECOLX	-0.150961	-0.149054	-0.263194	0.463171	A0A485JL08	unreviewed	A0A485JL08_ECOLX	RNase E inhibitor protein	rraB_2 NCTC10974_05005	Escherichia coli	88	NA	cytoplasm [GO:0005737]	NA	GO:0005737	NA	NA	NA	NA	NA
SKP_ECOLI	-0.00980376	0.0421924	0.377376	0.458147	P0AEU7	reviewed	SKP_ECOLI	Chaperone protein Skp (DNA-binding 17 kDa protein) (Histone-like protein HLP-1) (Seventeen kilodalton protein)	skp hlpA ompH b0178 JW0173	Escherichia coli (strain K12)	161	chaperone-mediated protein folding [GO:0061077]; Gram-negative-bacterium-type cell outer membrane assembly [GO:0043165]; protein folding [GO:0006457]; protein insertion into membrane from inner side [GO:0032978]; protein maturation by protein folding [GO:0022417]; protein stabilization [GO:0050821]	cytosol [GO:0005829]; outer membrane-bounded periplasmic space [GO:0030288]	identical protein binding [GO:0042802]; unfolded protein binding [GO:0051082]	GO:0005829; GO:0006457; GO:0022417; GO:0030288; GO:0032978; GO:0042802; GO:0043165; GO:0050821; GO:0051082; GO:0061077	2843433; 1991717; 9278503; 16738553; 1987124; 9298646; 2318304; 1838129; 8730870; 9914480; 10455120; 11278858; 12509434; 15101556; 15304217; 15361861	P0A910; P0A917; P0AEU7	NA	FUNCTION: Molecular chaperone that interacts specifically with outer membrane proteins, thus maintaining the solubility of early folding intermediates during passage through the periplasm. Required for the efficient release of OmpA from the inner membrane, the maintenance of its solubility in the periplasm, and, in association with lipopolysaccharide (LPS), for the efficient folding and insertion…	NA
ACNB_ECOLI	0.382215	-0.015627	0.0148127	0.458009	P36683	reviewed	ACNB_ECOLI	Aconitate hydratase B (ACN) (Aconitase) (EC 4.2.1.3) ((2R,3S)-2-methylisocitrate dehydratase) ((2S,3R)-3-hydroxybutane-1,2,3-tricarboxylate dehydratase) (2-methyl-cis-aconitate hydratase) (EC 4.2.1.99) (Iron-responsive protein-like) (IRP-like) (RNA-binding protein)	acnB yacI yacJ b0118 JW0114	Escherichia coli (strain K12)	865	glyoxylate cycle [GO:0006097]; propionate catabolic process, 2-methylcitrate cycle [GO:0019629]; regulation of translation [GO:0006417]; tricarboxylic acid cycle [GO:0006099]	cytosol [GO:0005829]	2-methylisocitrate dehydratase activity [GO:0047456]; 4 iron, 4 sulfur cluster binding [GO:0051539]; aconitate hydratase activity [GO:0003994]; citrate dehydratase activity [GO:0047780]; metal ion binding [GO:0046872]; mRNA 3'-UTR binding [GO:0003730]; mRNA binding [GO:0003729]	GO:0003729; GO:0003730; GO:0003994; GO:0005829; GO:0006097; GO:0006099; GO:0006417; GO:0019629; GO:0046872; GO:0047456; GO:0047780; GO:0051539	8202364; 9278503; 16738553; 8932712; 9298646; 12473114; 10585860; 8000525; 9202458; 10589714; 11932448; 15882410; 11992126	NA	4.2.1.3; 4.2.1.99	FUNCTION: Involved in the catabolism of short chain fatty acids (SCFA) via the tricarboxylic acid (TCA)(acetyl degradation route) and the 2-methylcitrate cycle I (propionate degradation route). Catalyzes the reversible isomerization of citrate to isocitrate via cis-aconitate. Also catalyzes the hydration of 2-methyl-cis-aconitate to yield (2R,3S)-2-methylisocitrate. The apo form of AcnB functions…	PATHWAY: Organic acid metabolism; propanoate degradation. {ECO:0000305|PubMed:12473114}.; PATHWAY: Carbohydrate metabolism; tricarboxylic acid cycle; isocitrate from oxaloacetate: step 2/2. {ECO:0000305|PubMed:12473114}.
TREC_ECOLI	0.492113	1.08207	0.236066	0.457895	P28904	reviewed	TREC_ECOLI	Trehalose-6-phosphate hydrolase (EC 3.2.1.93) (Alpha,alpha-phosphotrehalase)	treC olgH b4239 JW4198	Escherichia coli (strain K12)	551	cellular response to DNA damage stimulus [GO:0006974]; oligosaccharide catabolic process [GO:0009313]; trehalose catabolic process [GO:0005993]	cytosol [GO:0005829]	alpha,alpha-phosphotrehalase activity [GO:0008788]; alpha-amylase activity [GO:0004556]	GO:0004556; GO:0005829; GO:0005993; GO:0006974; GO:0008788; GO:0009313	8083158; 7610040; 9278503; 16738553; 8421692	NA	3.2.1.93	FUNCTION: Hydrolyzes trehalose-6-phosphate to glucose and glucose 6-phosphate. Can also very effectively hydrolyze p-nitrophenyl-alpha-D-glucopyranoside, but it does not recognize trehalose, sucrose, maltose, isomaltose, or maltodextrins. {ECO:0000269|PubMed:8083158}.	NA
DCYD_ECOLI	0.0864433	-0.0410593	0.0153484	0.447814	P76316	reviewed	DCYD_ECOLI	D-cysteine desulfhydrase (EC 4.4.1.15)	dcyD yedO b1919 JW5313	Escherichia coli (strain K12)	328	cellular response to sulfur starvation [GO:0010438]; D-amino acid metabolic process [GO:0046416]; D-cysteine catabolic process [GO:0019447]; sulfur compound metabolic process [GO:0006790]; sulfur utilization [GO:0006791]	cytosol [GO:0005829]	3-chloro-D-alanine dehydrochlorinase activity [GO:0019149]; D-cysteine desulfhydrase activity [GO:0019148]; pyridoxal phosphate binding [GO:0030170]	GO:0005829; GO:0006790; GO:0006791; GO:0010438; GO:0019148; GO:0019149; GO:0019447; GO:0030170; GO:0046416	9097040; 9278503; 16738553; 11527960; 3908101	P0A761	4.4.1.15	FUNCTION: Catalyzes the alpha,beta-elimination reaction of D-cysteine and of several D-cysteine derivatives. It could be a defense mechanism against D-cysteine. Can also catalyze the degradation of 3-chloro-D-alanine. {ECO:0000255|HAMAP-Rule:MF_01045, ECO:0000269|PubMed:3908101}.	NA
RL7_ECOLI	-0.0100269	-0.172356	0.105046	0.446884	P0A7K2	reviewed	RL7_ECOLI	50S ribosomal protein L7/L12 (L8) (Large ribosomal subunit protein bL12)	rplL b3986 JW3949	Escherichia coli (strain K12)	121	cytoplasmic translation [GO:0002181]; translation [GO:0006412]	cytoplasm [GO:0005737]; cytosol [GO:0005829]; cytosolic large ribosomal subunit [GO:0022625]; large ribosomal subunit [GO:0015934]	mRNA binding [GO:0003729]; protein homodimerization activity [GO:0042803]; ribosome binding [GO:0043022]; structural constituent of ribosome [GO:0003735]	GO:0002181; GO:0003729; GO:0003735; GO:0005737; GO:0005829; GO:0006412; GO:0015934; GO:0022625; GO:0042803; GO:0043022	377281; 8265357; 9278503; 16738553; 4573678; 773698; 9298646; 9868784; 9600841; 9298644; 10094780; 15989950; 15923259; 22102582; 24524803; 3309338; 8603708; 9515737; 25310980	P0ACJ8; P10443; P0AB74; P30748; P0A6Z6; P42641; P0AFI2; P24188; P39177; P75874	NA	FUNCTION: The binding site for several of the GTPase factors involved in protein synthesis (IF-2, EF-Tu, EF-G and RF3). Is thus essential for accurate translation. Deletion of 1 of the L12 dimers from the ribosome (by deleting the binding site on L10) leads to decreased IF-2 association with the 70S ribosome and decreased stimulation of the GTPase activity of EF-G. {ECO:0000269|PubMed:15989950, E…	NA
DBHB_ECOLI	0.0847895	-0.159582	0.0890204	0.446747	P0ACF4	reviewed	DBHB_ECOLI	DNA-binding protein HU-beta (HU-1) (NS1)	hupB hopD b0440 JW0430	Escherichia coli (strain K12)	90	bacterial nucleoid packaging [GO:0036386]; chromosome condensation [GO:0030261]; DNA repair [GO:0006281]; DNA replication initiation [GO:0006270]; DNA-templated transcription [GO:0006351]	cytosol [GO:0005829]; DnaA-HU complex [GO:1990103]; HU-DNA complex [GO:1990178]	DNA binding [GO:0003677]; identical protein binding [GO:0042802]; structural constituent of chromatin [GO:0030527]	GO:0003677; GO:0005829; GO:0006270; GO:0006281; GO:0006351; GO:0030261; GO:0030527; GO:0036386; GO:0042802; GO:1990103; GO:1990178	3003540; 9278503; 16738553; 215461; 6987059; 350619; 2187099; 9298646; 9868784; 227733; 2265752; 9298644	P0ACF0; P0ACF4	NA	FUNCTION: Histone-like DNA-binding protein which is capable of wrapping DNA to stabilize it, and thus to prevent its denaturation under extreme environmental conditions.	NA
RL30_ECOLI	-0.321444	-0.793193	-0.571641	0.445557	P0AG51	reviewed	RL30_ECOLI	50S ribosomal protein L30 (Large ribosomal subunit protein uL30)	rpmD b3302 JW3264	Escherichia coli (strain K12)	59	cytoplasmic translation [GO:0002181]; ribosomal large subunit assembly [GO:0000027]	cytoplasm [GO:0005737]; cytosolic large ribosomal subunit [GO:0022625]	structural constituent of ribosome [GO:0003735]	GO:0000027; GO:0002181; GO:0003735; GO:0005737; GO:0022625	6222285; 9278503; 16738553; 776670; 9298644; 10094780; 24524803; 12809609; 16272117; 25310980; 24844575; 27906160; 27906161; 27934701; 28077875	NA	NA	NA	NA
RS6_ECOLI	-0.358814	-0.963086	-0.129864	0.444673	P02358	reviewed	RS6_ECOLI	30S ribosomal protein S6 (Small ribosomal subunit protein bS6) [Cleaved into: 30S ribosomal protein S6, fully modified isoform; 30S ribosomal protein S6, non-modified isoform]	rpsF b4200 JW4158	Escherichia coli (strain K12)	135	cytoplasmic translation [GO:0002181]	cytoplasm [GO:0005737]; cytosol [GO:0005829]; cytosolic small ribosomal subunit [GO:0022627]; small ribosomal subunit [GO:0015935]	mRNA 5'-UTR binding [GO:0048027]; small ribosomal subunit rRNA binding [GO:0070181]; structural constituent of ribosome [GO:0003735]	GO:0002181; GO:0003735; GO:0005737; GO:0005829; GO:0015935; GO:0022627; GO:0048027; GO:0070181	328274; 3528756; 7610040; 9278503; 16738553; 9868784; 9298646; 9600841; 9298644; 10094780; 18723842; 24524803; 12244297; 12809609; 16272117; 27906160; 27906161; 27934701; 28077875	P0A7T7	NA	FUNCTION: Binds together with S18 to 16S ribosomal RNA.	NA
ACKA_ECOLI	0.0132708	0.449505	0.258776	0.438987	P0A6A3	reviewed	ACKA_ECOLI	Acetate kinase (EC 2.7.2.1) (Acetokinase)	ackA ack b2296 JW2293	Escherichia coli (strain K12)	400	acetate biosynthetic process [GO:0019413]; acetate metabolic process [GO:0006083]; acetyl-CoA biosynthetic process [GO:0006085]; phosphorylation [GO:0016310]; propionate biosynthetic process [GO:0019542]; single-species biofilm formation on inanimate substrate [GO:0044011]	cytosol [GO:0005829]; membrane [GO:0016020]	acetate kinase activity [GO:0008776]; ATP binding [GO:0005524]; magnesium ion binding [GO:0000287]; zinc ion binding [GO:0008270]	GO:0000287; GO:0005524; GO:0005829; GO:0006083; GO:0006085; GO:0008270; GO:0008776; GO:0016020; GO:0016310; GO:0019413; GO:0019542; GO:0044011	2536666; 7883769; 9205837; 9278503; 16738553; 9298644; 16080684	NA	2.7.2.1	FUNCTION: Catalyzes the formation of acetyl phosphate from acetate and ATP. Can also catalyze the reverse reaction. During anaerobic growth of the organism, this enzyme is also involved in the synthesis of most of the ATP formed catabolically. The main pathway for acetate production during exponential phase (PubMed:16080684). {ECO:0000269|PubMed:16080684}.	PATHWAY: Metabolic intermediate biosynthesis; acetyl-CoA biosynthesis; acetyl-CoA from acetate: step 1/2. {ECO:0000255|HAMAP-Rule:MF_00020}.
A0A8H0NYY7_ECOLX	-0.431122	0.341901	0.167187	0.437867	A0A8H0NYY7	unreviewed	A0A8H0NYY7_ECOLX	Porin	DEN93_07220	Escherichia coli	398	NA	NA	NA	NA	30924410	NA	NA	NA	NA
I6CDV2_SHIFL	-0.195023	-0.486394	-0.162105	0.432654	I6CDV2	unreviewed	I6CDV2_SHIFL	50S ribosomal protein L11	rplK SFK315_4011	Shigella flexneri K-315	126	translation [GO:0006412]	ribonucleoprotein complex [GO:1990904]; ribosome [GO:0005840]	large ribosomal subunit rRNA binding [GO:0070180]; structural constituent of ribosome [GO:0003735]	GO:0003735; GO:0005840; GO:0006412; GO:0070180; GO:1990904	NA	NA	NA	FUNCTION: Forms part of the ribosomal stalk which helps the ribosome interact with GTP-bound translation factors. {ECO:0000256|HAMAP-Rule:MF_00736, ECO:0000256|RuleBase:RU003979}.	NA
RL4_ECOLI	0.0860175	-0.740981	-0.32451	0.431687	P60723	reviewed	RL4_ECOLI	50S ribosomal protein L4 (Large ribosomal subunit protein uL4)	rplD eryA b3319 JW3281	Escherichia coli (strain K12)	201	cytoplasmic translation [GO:0002181]; DNA-templated transcription termination [GO:0006353]; negative regulation of cytoplasmic translation [GO:2000766]; negative regulation of DNA-templated transcription [GO:0045892]; negative regulation of endoribonuclease activity [GO:0060702]; negative regulation of translation [GO:0017148]; response to antibiotic [GO:0046677]; ribosome assembly [GO:0042255]; …	cytoplasm [GO:0005737]; cytosol [GO:0005829]; cytosolic large ribosomal subunit [GO:0022625]; large ribosomal subunit [GO:0015934]; polysomal ribosome [GO:0042788]	DNA binding [GO:0003677]; endoribonuclease inhibitor activity [GO:0060698]; mRNA 5'-UTR binding [GO:0048027]; RNA-binding transcription regulator activity [GO:0001070]; rRNA binding [GO:0019843]; structural constituent of ribosome [GO:0003735]; translation repressor activity [GO:0030371]	GO:0001070; GO:0002181; GO:0003677; GO:0003735; GO:0005737; GO:0005829; GO:0006353; GO:0015934; GO:0017148; GO:0019843; GO:0022625; GO:0030371; GO:0031555; GO:0042255; GO:0042788; GO:0045892; GO:0046677; GO:0048027; GO:0060698; GO:0060702; GO:2000766	3892488; 9278503; 16738553; 9298646; 7556101; 6170935; 9298644; 24524803; 4589347; 3298242; 2442760; 1692593; 2157208; 7928988; 7766155; 8846294; 10498727; 13130133; 10094780; 12809609; 11511371; 16272117; 25310980; 24844575; 27906160; 27906161; 27934701; 28077875	P0A6I6; P0A6K3	NA	FUNCTION: One of the primary rRNA binding proteins, this protein initially binds near the 5'-end of the 23S rRNA (PubMed:3298242). It is important during the early stages of 50S assembly (PubMed:3298242). It makes multiple contacts with different domains of the 23S rRNA in the assembled 50S subunit and ribosome (PubMed:7556101, PubMed:6170935). {ECO:0000269|PubMed:13130133, ECO:0000269|PubMed:244…	NA
NAPA_ECOLI	0.0441111	-0.321149	0.489534	0.429146	P33937	reviewed	NAPA_ECOLI	Periplasmic nitrate reductase (EC 1.9.6.1)	napA yojC yojD yojE b2206 JW2194	Escherichia coli (strain K12)	828	anaerobic respiration [GO:0009061]; Mo-molybdopterin cofactor biosynthetic process [GO:0006777]; nitrate assimilation [GO:0042128]	nitrate reductase complex [GO:0009325]; outer membrane-bounded periplasmic space [GO:0030288]; periplasmic space [GO:0042597]	4 iron, 4 sulfur cluster binding [GO:0051539]; electron transfer activity [GO:0009055]; iron ion binding [GO:0005506]; molybdenum ion binding [GO:0030151]; molybdopterin cofactor binding [GO:0043546]; nitrate reductase (cytochrome) activity [GO:0050140]; nitrate reductase activity [GO:0008940]	GO:0005506; GO:0006777; GO:0008940; GO:0009055; GO:0009061; GO:0009325; GO:0030151; GO:0030288; GO:0042128; GO:0042597; GO:0043546; GO:0050140; GO:0051539	9278503; 16738553; 9097040; 10234835; 17074894; 17218314; 17901208; 22329966; 24314029; 17130127	P0ABL3; P0A9I5	1.9.6.1	FUNCTION: Catalytic subunit of the periplasmic nitrate reductase complex NapAB. Receives electrons from NapB and catalyzes the reduction of nitrate to nitrite. {ECO:0000255|HAMAP-Rule:MF_01630, ECO:0000269|PubMed:17130127}.	NA
LPXA_ECOLI	-0.355504	-0.524372	-0.0687959	0.425725	P0A722	reviewed	LPXA_ECOLI	Acyl-[acyl-carrier-protein]--UDP-N-acetylglucosamine O-acyltransferase (UDP-N-acetylglucosamine acyltransferase) (EC 2.3.1.129)	lpxA b0181 JW0176	Escherichia coli (strain K12)	262	lipid A biosynthetic process [GO:0009245]	cytoplasm [GO:0005737]; cytosol [GO:0005829]	acyl-[acyl-carrier-protein]-UDP-N-acetylglucosamine O-acyltransferase activity [GO:0008780]; identical protein binding [GO:0042802]	GO:0005737; GO:0005829; GO:0008780; GO:0009245; GO:0042802	3277952; 9278503; 16738553; 2824445; 7481807; 16835299; 17434525; 17698807	NA	2.3.1.129	FUNCTION: Involved in the biosynthesis of lipid A, a phosphorylated glycolipid that anchors the lipopolysaccharide to the outer membrane of the cell.	PATHWAY: Glycolipid biosynthesis; lipid IV(A) biosynthesis; lipid IV(A) from (3R)-3-hydroxytetradecanoyl-[acyl-carrier-protein] and UDP-N-acetyl-alpha-D-glucosamine: step 1/6. {ECO:0000255|HAMAP-Rule:MF_00387}.
RL21_ECOLI	0.519612	-0.207619	0.228438	0.420292	P0AG48	reviewed	RL21_ECOLI	50S ribosomal protein L21 (Large ribosomal subunit protein bL21)	rplU b3186 JW3153	Escherichia coli (strain K12)	103	cytoplasmic translation [GO:0002181]	cytoplasm [GO:0005737]; cytosol [GO:0005829]; cytosolic large ribosomal subunit [GO:0022625]	rRNA binding [GO:0019843]; structural constituent of ribosome [GO:0003735]	GO:0002181; GO:0003735; GO:0005737; GO:0005829; GO:0019843; GO:0022625	387076; 8312607; 9278503; 16738553; 6170935; 2665813; 9298644; 10094780; 24524803; 16272117; 25310980; 24844575; 27906160; 27906161; 27934701; 28077875	NA	NA	FUNCTION: This protein binds to 23S rRNA in the presence of protein L20. {ECO:0000269|PubMed:2665813, ECO:0000269|PubMed:6170935}.	NA
OMPX_ECOLI	-0.470022	0.113071	-0.795254	0.403825	P0A917	reviewed	OMPX_ECOLI	Outer membrane protein X	ompX ybiG b0814 JW0799	Escherichia coli (strain K12)	171	NA	cell outer membrane [GO:0009279]; host outer membrane [GO:0044384]; integral component of membrane [GO:0016021]	NA	GO:0009279; GO:0016021; GO:0044384	7836315; 8905232; 9278503; 16738553; 8021175; 9629924; 10545325	P0AEU7	NA	NA	NA
I2UJY0_ECOLX	-0.472894	-0.000841865	-0.344561	0.396739	I2UJY0	unreviewed	I2UJY0_ECOLX	Serine protease pic autotransporter (EC 3.4.21.-)	pic EC40522_D0133	Escherichia coli 4.0522	1387	proteolysis [GO:0006508]	cell outer membrane [GO:0009279]; cell surface [GO:0009986]; extracellular region [GO:0005576]; integral component of membrane [GO:0016021]; periplasmic space [GO:0042597]	serine-type endopeptidase activity [GO:0004252]	GO:0004252; GO:0005576; GO:0006508; GO:0009279; GO:0009986; GO:0016021; GO:0042597	NA	NA	3.4.21.-	NA	NA
F5P116_SHIFL	0.235277	0.0996098	-0.118473	0.396654	F5P116	unreviewed	F5P116_SHIFL	Glycerol dehydrogenase (EC 1.1.1.6)	SFK227_4173	Shigella flexneri K-227	259	NA	NA	glycerol dehydrogenase [NAD+] activity [GO:0008888]; metal ion binding [GO:0046872]	GO:0008888; GO:0046872	NA	NA	1.1.1.6	NA	NA
RS7_ECOLI	-0.268553	-0.366525	-0.114742	0.384879	P02359	reviewed	RS7_ECOLI	30S ribosomal protein S7 (Small ribosomal subunit protein uS7)	rpsG b3341 JW3303	Escherichia coli (strain K12)	179	cytoplasmic translation [GO:0002181]; negative regulation of translation [GO:0017148]; ribosomal small subunit assembly [GO:0000028]; translation [GO:0006412]	cytoplasm [GO:0005737]; cytosol [GO:0005829]; cytosolic small ribosomal subunit [GO:0022627]; membrane [GO:0016020]; ribosome [GO:0005840]	mRNA binding [GO:0003729]; rRNA binding [GO:0019843]; structural constituent of ribosome [GO:0003735]; tRNA binding [GO:0000049]	GO:0000028; GO:0000049; GO:0002181; GO:0003729; GO:0003735; GO:0005737; GO:0005829; GO:0005840; GO:0006412; GO:0016020; GO:0017148; GO:0019843; GO:0022627	9278503; 16738553; 385062; 6989816; 1552908; 1398129; 7556101; 7000779; 6349681; 2461734; 7507167; 8524654; 10606263; 10772857; 11160889; 10094780; 24524803; 11684020; 12244297; 12809609; 16272117; 27906160; 27906161; 27934701; 28077875	P0A707; P37765; P0A850	NA	FUNCTION: One of the primary rRNA binding proteins, it binds directly to 16S rRNA where it nucleates assembly of the head domain of the 30S subunit (PubMed:2461734). Is located at the subunit interface close to the decoding center, where it has been shown to contact mRNA (PubMed:10606263). Has been shown to contact tRNA in both the P and E sites; it probably blocks exit of the E site tRNA (PubMed…	NA
A0A376TZH2_ECOLX	0.231268	-0.0458084	0.163068	0.382555	A0A376TZH2	unreviewed	A0A376TZH2_ECOLX	3-octaprenyl-4-hydroxybenzoate carboxy-lyase (EC 4.1.1.-)	ubiD_1 NCTC8622_01386	Escherichia coli	147	NA	NA	carboxy-lyase activity [GO:0016831]	GO:0016831	NA	NA	4.1.1.-	NA	NA
ARGT_ECOLI	-0.550311	-0.1457	-0.292694	0.381899	P09551	reviewed	ARGT_ECOLI	Lysine/arginine/ornithine-binding periplasmic protein (LAO-binding protein)	argT b2310 JW2307	Escherichia coli (strain K12)	260	amino acid import across plasma membrane [GO:0089718]; cellular response to nitrogen starvation [GO:0006995]; cellular response to starvation [GO:0009267]; cellular response to zinc ion [GO:0071294]; L-lysine transport [GO:1902022]; ornithine transport [GO:0015822]	ATP-binding cassette (ABC) transporter complex, substrate-binding subunit-containing [GO:0055052]; membrane [GO:0016020]; outer membrane-bounded periplasmic space [GO:0030288]	NA	GO:0006995; GO:0009267; GO:0015822; GO:0016020; GO:0030288; GO:0055052; GO:0071294; GO:0089718; GO:1902022	9205837; 9278503; 16738553; 3040734; 9298646	NA	NA	FUNCTION: Part of an ABC transporter involved in lysine, arginine and ornithine transport. Stimulates ATPase activity of HisP (By similarity). {ECO:0000250}.	NA
A0A376LKG4_ECOLX	-0.389969	-0.3608	0.0209155	0.379622	A0A376LKG4	unreviewed	A0A376LKG4_ECOLX	Putative glycosyl transferase	NCTC7928_05498	Escherichia coli	141	NA	NA	glycosyltransferase activity [GO:0016757]	GO:0016757	NA	NA	NA	NA	NA
RL10_ECOLI	-0.139691	-0.886546	-0.00382555	0.376757	P0A7J3	reviewed	RL10_ECOLI	50S ribosomal protein L10 (50S ribosomal protein L8) (Large ribosomal subunit protein uL10)	rplJ b3985 JW3948	Escherichia coli (strain K12)	165	cytoplasmic translation [GO:0002181]; negative regulation of translation [GO:0017148]; translation [GO:0006412]	cytoplasm [GO:0005737]; cytosol [GO:0005829]; cytosolic large ribosomal subunit [GO:0022625]; large ribosomal subunit [GO:0015934]	large ribosomal subunit rRNA binding [GO:0070180]; ribosome binding [GO:0043022]; structural constituent of ribosome [GO:0003735]	GO:0002181; GO:0003735; GO:0005737; GO:0005829; GO:0006412; GO:0015934; GO:0017148; GO:0022625; GO:0043022; GO:0070180	377281; 8265357; 9278503; 16738553; 773698; 782920; 797648; 2448482; 10094780; 15923259; 18723842; 22102582; 24524803; 25310980; 27906160; 27906161; 27934701; 28077875	P37351	NA	FUNCTION: Forms part of the ribosomal stalk, playing a central role in the interaction of the ribosome with GTP-bound translation factors. {ECO:0000269|PubMed:15923259}.; FUNCTION: Protein L10 is also a translational repressor protein. It controls the translation of the rplJL-rpoBC operon by binding to its mRNA. {ECO:0000269|PubMed:2448482}.	NA
ATPL_ECOLI	-0.265554	-0.534588	-0.971471	0.37501	P68699	reviewed	ATPL_ECOLI	ATP synthase subunit c (ATP synthase F(0) sector subunit c) (Dicyclohexylcarbodiimide-binding protein) (F-type ATPase subunit c) (F-ATPase subunit c) (Lipid-binding protein)	atpE papH uncE b3737 JW3715	Escherichia coli (strain K12)	79	proton motive force-driven ATP synthesis [GO:0015986]; proton motive force-driven plasma membrane ATP synthesis [GO:0042777]	integral component of membrane [GO:0016021]; plasma membrane [GO:0005886]; proton-transporting ATP synthase complex [GO:0045259]; proton-transporting ATP synthase complex, coupling factor F(o) [GO:0045263]	lipid binding [GO:0008289]; proton-transporting ATP synthase activity, rotational mechanism [GO:0046933]; proton-transporting ATPase activity, rotational mechanism [GO:0046961]	GO:0005886; GO:0008289; GO:0015986; GO:0016021; GO:0042777; GO:0045259; GO:0045263; GO:0046933; GO:0046961	6266400; 6278247; 6272190; 6193778; 6395859; 6446460; 6309138; 7686882; 9278503; 16738553; 11320246; 15919996; 1385726; 7849023; 9636021; 10580496; 9237612	NA	NA	FUNCTION: F(1)F(0) ATP synthase produces ATP from ADP in the presence of a proton or sodium gradient. F-type ATPases consist of two structural domains, F(1) containing the extramembraneous catalytic core and F(0) containing the membrane proton channel, linked together by a central stalk and a peripheral stalk. During catalysis, ATP synthesis in the catalytic domain of F(1) is coupled via a rotary…	NA
A0A229AGN3_ECOLX	0.368	-0.000802762	-0.0721374	0.374024	A0A229AGN3	unreviewed	A0A229AGN3_ECOLX	30S ribosomal protein S3	rpsC CDL37_18655	Escherichia coli	233	translation [GO:0006412]	ribonucleoprotein complex [GO:1990904]; ribosome [GO:0005840]	mRNA binding [GO:0003729]; rRNA binding [GO:0019843]; structural constituent of ribosome [GO:0003735]	GO:0003729; GO:0003735; GO:0005840; GO:0006412; GO:0019843; GO:1990904	28686503	NA	NA	FUNCTION: Binds the lower part of the 30S subunit head. Binds mRNA in the 70S ribosome, positioning it for translation. {ECO:0000256|ARBA:ARBA00024998, ECO:0000256|HAMAP-Rule:MF_01309}.	NA
OMPT_ECOLI	-0.266392	0.115683	-0.570037	0.368883	P09169	reviewed	OMPT_ECOLI	Protease 7 (EC 3.4.23.49) (Omptin) (Outer membrane protein 3B) (Protease A) (Protease VII)	ompT b0565 JW0554	Escherichia coli (strain K12)	317	proteolysis [GO:0006508]	cell outer membrane [GO:0009279]; integral component of membrane [GO:0016021]; intrinsic component of cell outer membrane [GO:0031230]	aspartic-type endopeptidase activity [GO:0004190]; endopeptidase activity [GO:0004175]; serine-type endopeptidase activity [GO:0004252]	GO:0004175; GO:0004190; GO:0004252; GO:0006508; GO:0009279; GO:0016021; GO:0031230	3278297; 3056908; 9278503; 16738553; 8905232; 9629924; 9683502; 10651827; 11576541; 11566868	NA	3.4.23.49	FUNCTION: Protease that can cleave T7 RNA polymerase, ferric enterobactin receptor protein (FEP), antimicrobial peptide protamine and other proteins. This protease has a specificity for paired basic residues. {ECO:0000269|PubMed:9683502}.	NA
A0A8H0PKT3_ECOLX	0.176012	0.0908816	-0.101324	0.362742	A0A8H0PKT3	unreviewed	A0A8H0PKT3_ECOLX	Autotransporter adhesin Ag43	DEN87_27270	Escherichia coli	440	NA	cell surface [GO:0009986]	NA	GO:0009986	30924410	NA	NA	NA	NA
HDEB_ECOLI	-0.479732	-0.38917	0.23346	0.352712	P0AET2	reviewed	HDEB_ECOLI	Acid stress chaperone HdeB (10K-L protein)	hdeB yhhD yhiC b3509 JW5669	Escherichia coli (strain K12)	108	cellular stress response to acidic pH [GO:1990451]; response to acidic pH [GO:0010447]	outer membrane-bounded periplasmic space [GO:0030288]	unfolded protein binding [GO:0051082]	GO:0010447; GO:0030288; GO:0051082; GO:1990451	8455549; 8041620; 9278503; 16738553; 8244952; 9298646; 9868784; 12071744; 12399493; 12657056; 16204188; 17085547; 18723842; 22138344	NA	NA	FUNCTION: Required for optimal acid stress protection, which is important for survival of enteric bacteria in the acidic environment of the host stomach. Exhibits a chaperone-like activity at acidic pH by preventing the aggregation of many different periplasmic proteins. {ECO:0000255|HAMAP-Rule:MF_00947, ECO:0000269|PubMed:17085547}.	NA
DEOC_ECOLI	-0.14069	0.545504	-0.312052	0.35135	P0A6L0	reviewed	DEOC_ECOLI	Deoxyribose-phosphate aldolase (DERA) (EC 4.1.2.4) (2-deoxy-D-ribose 5-phosphate aldolase) (Phosphodeoxyriboaldolase) (Deoxyriboaldolase)	deoC dra thyR b4381 JW4344	Escherichia coli (strain K12)	259	carbohydrate catabolic process [GO:0016052]; cellular response to DNA damage stimulus [GO:0006974]; deoxyribonucleotide catabolic process [GO:0009264]; deoxyribose phosphate catabolic process [GO:0046386]; nucleobase-containing small molecule interconversion [GO:0015949]	cytosol [GO:0005829]; membrane [GO:0016020]	deoxyribose-phosphate aldolase activity [GO:0004139]; lyase activity [GO:0016829]	GO:0004139; GO:0005829; GO:0006974; GO:0009264; GO:0015949; GO:0016020; GO:0016052; GO:0016829; GO:0046386	6749498; 7610040; 9278503; 16738553; 18723842; 7675789; 17905878; 11598300; 15476818	NA	4.1.2.4	FUNCTION: Catalyzes a reversible aldol reaction between acetaldehyde and D-glyceraldehyde 3-phosphate to generate 2-deoxy-D-ribose 5-phosphate (PubMed:11598300, PubMed:17905878, PubMed:6749498). Can also catalyze the double aldol condensation of three acetaldehyde molecules, leading to the formation of 2,4,6-trideoxyhexose (Ref.5). {ECO:0000269|PubMed:11598300, ECO:0000269|PubMed:17905878, ECO:00…	PATHWAY: Carbohydrate degradation; 2-deoxy-D-ribose 1-phosphate degradation; D-glyceraldehyde 3-phosphate and acetaldehyde from 2-deoxy-alpha-D-ribose 1-phosphate: step 2/2. {ECO:0000255|HAMAP-Rule:MF_00592, ECO:0000305}.
YJBJ_ECOLI	-0.17674	-0.596595	0.819458	0.349462	P68206	reviewed	YJBJ_ECOLI	UPF0337 protein YjbJ	yjbJ b4045 JW4005	Escherichia coli (strain K12)	69	NA	cell pole [GO:0060187]; cytosol [GO:0005829]	NA	GO:0005829; GO:0060187	8265357; 9278503; 16738553; 9298646; 9868784; 12001238	NA	NA	NA	NA
CH10_ECOLI	0.238096	-0.277154	-0.165841	0.347037	P0A6F9	reviewed	CH10_ECOLI	Co-chaperonin GroES (10 kDa chaperonin) (Chaperonin-10) (Cpn10)	groES groS mopB b4142 JW4102	Escherichia coli (strain K12)	97	chaperone cofactor-dependent protein refolding [GO:0051085]; protein folding [GO:0006457]; response to heat [GO:0009408]; virion assembly [GO:0019068]	cytosol [GO:0005829]; GroEL-GroES complex [GO:1990220]	ATP binding [GO:0005524]; ATP-dependent protein folding chaperone [GO:0140662]; chaperone binding [GO:0051087]; identical protein binding [GO:0042802]; metal ion binding [GO:0046872]; unfolded protein binding [GO:0051082]	GO:0005524; GO:0005829; GO:0006457; GO:0009408; GO:0019068; GO:0042802; GO:0046872; GO:0051082; GO:0051085; GO:0051087; GO:0140662; GO:1990220	2897629; 2901493; 7610040; 9278503; 16738553; 7901771; 8506346; 9298646; 9600841; 379350; 7015340; 2573517; 10532860; 1676490; 1361169; 8618836; 7638600; 7638601; 8663256; 9298644; 16751100; 18418386; 18987317; 20603018; 21151122; 22380631; 24816391; 25912285; 19638247; 26422689; 32446288; 8538739; 9285585; 8876186; 14517228; 23746846; 25174333; 29336887	P0A6F5; P0A6F9	NA	FUNCTION: Together with the chaperonin GroEL, plays an essential role in assisting protein folding (PubMed:2897629, PubMed:2573517, PubMed:10532860, PubMed:1676490, PubMed:16751100, PubMed:18418386, PubMed:18987317, PubMed:20603018, PubMed:24816391). The GroEL-GroES system forms a nano-cage that allows encapsulation of the non-native substrate proteins and provides a physical environment optimize…	NA
HNS_ECOLI	0.621893	0.786228	0.365345	0.344127	P0ACF8	reviewed	HNS_ECOLI	DNA-binding protein H-NS (Heat-stable nucleoid-structuring protein) (Histone-like protein HLP-II) (Protein B1) (Protein H1)	hns bglY cur drdX hnsA msyA osmZ pilG topS b1237 JW1225	Escherichia coli (strain K12)	137	bacterial nucleoid packaging [GO:0036386]; negative regulation of DNA-templated transcription [GO:0045892]; negative regulation of single-species biofilm formation on inanimate substrate [GO:1900232]; regulation of DNA-templated transcription [GO:0006355]; regulation of translation [GO:0006417]	cytosol [GO:0005829]; H-NS complex [GO:1990121]; H-NS-Cnu complex [GO:0036411]; H-NS-Hha complex [GO:0097495]; membrane [GO:0016020]; protein-DNA complex [GO:0032993]; transcription regulator complex [GO:0005667]	bent DNA binding [GO:0003681]; DNA-binding transcription repressor activity [GO:0001217]; identical protein binding [GO:0042802]; minor groove of adenine-thymine-rich DNA binding [GO:0003680]; protein dimerization activity [GO:0046983]; RNA binding [GO:0003723]; structural constituent of chromatin [GO:0030527]; transcription cis-regulatory region binding [GO:0000976]	GO:0000976; GO:0001217; GO:0003680; GO:0003681; GO:0003723; GO:0005667; GO:0005829; GO:0006355; GO:0006417; GO:0016020; GO:0030527; GO:0032993; GO:0036386; GO:0036411; GO:0042802; GO:0045892; GO:0046983; GO:0097495; GO:1900232; GO:1990121	2841565; 3135462; 1691451; 1537791; 2177526; 8905232; 9278503; 16738553; 7773397; 2494066; 2020545; 6370250; 2126011; 9868784; 9298646; 6395665; 9600841; 4566454; 333393; 338303; 6379600; 2512122; 2128918; 7934818; 8226663; 8755860; 8890170; 8898389; 8913298; 9298644; 9398522; 10982869; 11031114; 11714691; 11790731; 16650431; 16963779; 17046956; 17010156; 17435766; 17881364; 20132443; 20595230; 2…	P64467; P0ACE3; P0ACF8; P0ACG1	NA	FUNCTION: A DNA-binding protein implicated in transcriptional repression (silencing) (PubMed:333393, PubMed:2128918, PubMed:8890170, PubMed:8913298, PubMed:9398522, PubMed:16963779, PubMed:17046956, PubMed:23543115). Also involved in bacterial chromosome organization and compaction (PubMed:6379600, PubMed:10982869, PubMed:21903814). H-NS binds tightly to AT-rich dsDNA and inhibits transcription (…	NA
MLAC_ECOLI	-0.223186	0.00461401	0.375234	0.336346	P0ADV7	reviewed	MLAC_ECOLI	Intermembrane phospholipid transport system binding protein MlaC	mlaC yrbC b3192 JW3159	Escherichia coli (strain K12)	211	intermembrane phospholipid transfer [GO:0120010]; phospholipid transport [GO:0015914]	outer membrane-bounded periplasmic space [GO:0030288]	NA	GO:0015914; GO:0030288; GO:0120010	9278503; 16738553; 19383799; 28388411	NA	NA	FUNCTION: Involved in a phospholipid transport pathway that maintains lipid asymmetry in the outer membrane by retrograde trafficking of phospholipids from the outer membrane to the inner membrane. May transfer phospholipid across the periplasmic space and deliver it to the MlaFEDB complex at the inner membrane. {ECO:0000269|PubMed:19383799, ECO:0000305|PubMed:28388411}.	NA
FTNA_ECOLI	0.0284494	-0.104573	-0.809784	0.333678	P0A998	reviewed	FTNA_ECOLI	Bacterial non-heme ferritin (EC 1.16.3.2) (Ferritin-1)	ftnA ftn gen-165 rsgA b1905 JW1893	Escherichia coli (strain K12)	165	cellular response to DNA damage stimulus [GO:0006974]; cellular response to iron ion [GO:0071281]; intracellular sequestering of iron ion [GO:0006880]; iron ion transport [GO:0006826]; response to oxidative stress [GO:0006979]	cytoplasm [GO:0005737]; cytosol [GO:0005829]	ferric iron binding [GO:0008199]; ferrous iron binding [GO:0008198]; ferroxidase activity [GO:0004322]; identical protein binding [GO:0042802]	GO:0004322; GO:0005737; GO:0005829; GO:0006826; GO:0006880; GO:0006974; GO:0006979; GO:0008198; GO:0008199; GO:0042802; GO:0071281	2017145; 9097040; 9278503; 16738553; 8281950; 9720927; 24380371; 11254384	NA	1.16.3.2	FUNCTION: Iron-storage protein. {ECO:0000269|PubMed:11254384}.	NA
A0A377E3B2_ECOLX	0.0772336	-0.261549	-0.226981	0.330478	A0A377E3B2	unreviewed	A0A377E3B2_ECOLX	50S ribosomal protein L9	rplI NCTC10429_04667	Escherichia coli	148	translation [GO:0006412]	ribonucleoprotein complex [GO:1990904]; ribosome [GO:0005840]	rRNA binding [GO:0019843]; structural constituent of ribosome [GO:0003735]	GO:0003735; GO:0005840; GO:0006412; GO:0019843; GO:1990904	NA	NA	NA	FUNCTION: Binds to the 23S rRNA. {ECO:0000256|HAMAP-Rule:MF_00503}.	NA
YDHF_ECOLI	-0.251207	-0.605895	-0.246566	0.324337	P76187	reviewed	YDHF_ECOLI	Oxidoreductase YdhF (EC 1.-.-.-)	ydhF b1647 JW1639	Escherichia coli (strain K12)	298	NA	cytosol [GO:0005829]	oxidoreductase activity [GO:0016491]	GO:0005829; GO:0016491	9278503; 16397293; 16738553; 14649299	NA	1.-.-.-	FUNCTION: May function as oxidoreductase. {ECO:0000305}.	NA
ACEA_ECOLI	0.465558	0.281266	-0.00526925	0.319289	P0A9G6	reviewed	ACEA_ECOLI	Isocitrate lyase (ICL) (EC 4.1.3.1) (Isocitrase) (Isocitratase)	aceA icl b4015 JW3975	Escherichia coli (strain K12)	434	glyoxylate cycle [GO:0006097]; tricarboxylic acid cycle [GO:0006099]	cytosol [GO:0005829]	cation binding [GO:0043169]; isocitrate lyase activity [GO:0004451]; metal ion binding [GO:0046872]	GO:0004451; GO:0005829; GO:0006097; GO:0006099; GO:0043169; GO:0046872	3050899; 3060852; 3290857; 3049537; 8265357; 9278503; 16738553; 2836370; 3281659; 3276689; 3291954; 7826335; 15748982; 11526312	NA	4.1.3.1	FUNCTION: Involved in the metabolic adaptation in response to environmental changes. Catalyzes the reversible formation of succinate and glyoxylate from isocitrate, a key step of the glyoxylate cycle, which operates as an anaplerotic route for replenishing the tricarboxylic acid cycle during growth on fatty acid substrates. {ECO:0000269|PubMed:15748982, ECO:0000269|PubMed:3281659, ECO:0000269|Pub…	PATHWAY: Carbohydrate metabolism; glyoxylate cycle; (S)-malate from isocitrate: step 1/2. {ECO:0000305|PubMed:15748982}.
A0A8H1XFW4_ECOLX	-0.0883977	0.877738	0.176227	0.316042	A0A8H1XFW4	unreviewed	A0A8H1XFW4_ECOLX	DNA primase	E5P36_19460	Escherichia coli	634	NA	NA	NA	NA	NA	NA	NA	NA	NA
A0A3P6KEZ3_SHIDY	-0.408139	-0.133563	-0.706509	0.314002	A0A3P6KEZ3	unreviewed	A0A3P6KEZ3_SHIDY	Alkyl hydroperoxide reductase protein C22	ahpC_1 NCTC11868_00382	Shigella dysenteriae	73	response to oxidative stress [GO:0006979]	NA	peroxiredoxin activity [GO:0051920]	GO:0006979; GO:0051920	NA	NA	NA	NA	NA
A0A377MT69_ECOLX	0.738464	0.0824468	0.0774125	0.313898	A0A377MT69	unreviewed	A0A377MT69_ECOLX	DNA-directed RNA polymerase subunit alpha (RNAP subunit alpha) (EC 2.7.7.6) (RNA polymerase subunit alpha) (Transcriptase subunit alpha)	rpoA D9H94_20865 J5U05_004094 NCTC9036_00546	Escherichia coli	329	DNA-templated transcription [GO:0006351]	cytoplasm [GO:0005737]; DNA-directed RNA polymerase complex [GO:0000428]	DNA binding [GO:0003677]; DNA-directed 5'-3' RNA polymerase activity [GO:0003899]; protein dimerization activity [GO:0046983]	GO:0000428; GO:0003677; GO:0003899; GO:0005737; GO:0006351; GO:0046983	30286803	NA	2.7.7.6	FUNCTION: DNA-dependent RNA polymerase catalyzes the transcription of DNA into RNA using the four ribonucleoside triphosphates as substrates. {ECO:0000256|HAMAP-Rule:MF_00059}.	NA
ZAPB_ECOLI	-0.216598	-0.517849	-0.684206	0.31305	P0AF36	reviewed	ZAPB_ECOLI	Cell division protein ZapB	zapB yiiU b3928 JW3899	Escherichia coli (strain K12)	81	division septum assembly [GO:0000917]; FtsZ-dependent cytokinesis [GO:0043093]	cell division site [GO:0032153]; cytosol [GO:0005829]	identical protein binding [GO:0042802]	GO:0000917; GO:0005829; GO:0032153; GO:0042802; GO:0043093	8346018; 9278503; 16738553; 18723842; 18394147	P0ADS2	NA	FUNCTION: Non-essential, abundant cell division factor that is required for proper Z-ring formation. It is recruited early to the divisome by direct interaction with FtsZ, stimulating Z-ring assembly and thereby promoting cell division earlier in the cell cycle. Its recruitment to the Z-ring requires functional FtsA or ZipA. {ECO:0000269|PubMed:18394147}.	NA
A0A0H3MMU1_ECO7I	0.356244	-0.181268	-0.060488	0.312944	A0A0H3MMU1	unreviewed	A0A0H3MMU1_ECO7I	HU, DNA-binding transcriptional regulator, alpha subunit	hupA ECIAI39_4390	Escherichia coli O7:K1 (strain IAI39 / ExPEC)	90	NA	NA	DNA binding [GO:0003677]; structural constituent of chromatin [GO:0030527]	GO:0003677; GO:0030527	19165319	NA	NA	NA	NA
RL1_ECOLI	-0.524189	-0.876862	-0.300692	0.312741	P0A7L0	reviewed	RL1_ECOLI	50S ribosomal protein L1 (Large ribosomal subunit protein uL1)	rplA b3984 JW3947	Escherichia coli (strain K12)	234	cytoplasmic translation [GO:0002181]; maturation of LSU-rRNA [GO:0000470]; negative regulation of translational initiation [GO:0045947]; ribosomal large subunit assembly [GO:0000027]	cytoplasm [GO:0005737]; cytosol [GO:0005829]; cytosolic large ribosomal subunit [GO:0022625]	RNA binding [GO:0003723]; rRNA binding [GO:0019843]; structural constituent of ribosome [GO:0003735]; tRNA binding [GO:0000049]	GO:0000027; GO:0000049; GO:0000470; GO:0002181; GO:0003723; GO:0003735; GO:0005737; GO:0005829; GO:0019843; GO:0022625; GO:0045947	377281; 8265357; 9278503; 16738553; 365581; 9298646; 7556101; 3298242; 3104883; 8524654; 9298644; 10094780; 24524803; 10756104; 21151122; 12859903; 16272117; 24844575	P0ABQ0; P0A978; P0ABS5; P06710; P0A738; P0A8M3	NA	FUNCTION: One of the primary rRNA binding proteins, it binds very close to the 3'-end of the 23S rRNA. Forms part of the L1 stalk. It is often not seen in high-resolution crystal structures, but can be seen in cryo_EM and 3D reconstruction models. These indicate that the distal end of the stalk moves by approximately 20 angstroms (PubMed:12859903, PubMed:16272117). This stalk movement is thought …	NA
A0A377ADV3_ECOLX	-0.303357	-0.090277	0.190087	0.307248	A0A377ADV3	unreviewed	A0A377ADV3_ECOLX	Glutathione reductase (EC 1.8.1.7)	gor_1 NCTC8179_05714	Escherichia coli	221	glutathione metabolic process [GO:0006749]	integral component of membrane [GO:0016021]	flavin adenine dinucleotide binding [GO:0050660]; glutathione-disulfide reductase (NADPH) activity [GO:0004362]; NADP binding [GO:0050661]	GO:0004362; GO:0006749; GO:0016021; GO:0050660; GO:0050661	NA	NA	1.8.1.7	NA	NA
A0A447Y4G8_ECOLX	-0.646041	-0.54537	-0.345062	0.306698	A0A447Y4G8	unreviewed	A0A447Y4G8_ECOLX	Single-stranded DNA-binding protein (SSB)	ssb_3 NCTC9702_05548	Escherichia coli	100	DNA replication [GO:0006260]	NA	single-stranded DNA binding [GO:0003697]	GO:0003697; GO:0006260	NA	NA	NA	NA	NA
RS13_ECOLI	0.124812	0.0424407	-0.0350272	0.30334	P0A7S9	reviewed	RS13_ECOLI	30S ribosomal protein S13 (Small ribosomal subunit protein uS13)	rpsM b3298 JW3260	Escherichia coli (strain K12)	118	cytoplasmic translation [GO:0002181]	cytoplasm [GO:0005737]; cytosol [GO:0005829]; cytosolic small ribosomal subunit [GO:0022627]; small ribosomal subunit [GO:0015935]	rRNA binding [GO:0019843]; structural constituent of ribosome [GO:0003735]; tRNA binding [GO:0000049]	GO:0000049; GO:0002181; GO:0003735; GO:0005737; GO:0005829; GO:0015935; GO:0019843; GO:0022627	2989779; 9278503; 16738553; 330375; 6154696; 6793240; 3279034; 24524803; 8193163; 8524654; 9226267; 15308780; 10094780; 12244297; 12809609; 16272117; 12859903; 27906160; 27906161; 27934701; 28077875	NA	NA	FUNCTION: Located at the top of the head of the 30S subunit, it contacts several helices of the 16S rRNA. {ECO:0000269|PubMed:15308780}.; FUNCTION: In the E.coli 70S ribosome in the initiation state (PubMed:12809609) was modeled to contact the 23S rRNA (bridge B1a) and protein L5 of the 50S subunit (bridge B1b), connecting the 2 subunits; bridge B1a is broken in the model with bound EF-G, while t…	NA
STPA_ECOLI	0.48933	0.6645	0.369083	0.30111	P0ACG1	reviewed	STPA_ECOLI	DNA-binding protein StpA (H-NS homolog StpA)	stpA hnsB b2669 JW2644	Escherichia coli (strain K12)	134	NA	cytosol [GO:0005829]; nucleoid [GO:0009295]; protein-DNA complex [GO:0032993]	bent DNA binding [GO:0003681]; DNA binding [GO:0003677]; DNA-binding transcription repressor activity [GO:0001217]; minor groove of adenine-thymine-rich DNA binding [GO:0003680]; protein dimerization activity [GO:0046983]; RNA binding [GO:0003723]; structural constituent of chromatin [GO:0030527]; transcription cis-regulatory region binding [GO:0000976]	GO:0000976; GO:0001217; GO:0003677; GO:0003680; GO:0003681; GO:0003723; GO:0005829; GO:0009295; GO:0030527; GO:0032993; GO:0046983	1480493; 7961433; 9205837; 9278503; 16738553; 8890170; 8755860; 17267410; 21903814; 23543115	P0ACF8	NA	FUNCTION: A DNA-binding protein that acts in a fashion similar to H-NS protein upon overexpression, represses a number of genes including the cryptic blg operon, hns, papB and the proU locus (PubMed:8890170). A subset of H-NS/StpA-regulated genes also require Hha for repression; Hha and Cnu (YdgT) increases the number of genes DNA bound by H-NS/StpA and may also modulate the oligomerization of th…	NA
YFCZ_ECOLI	0.304384	-0.225637	0.0515448	0.300935	P0AD33	reviewed	YFCZ_ECOLI	UPF0381 protein YfcZ	yfcZ b2343 JW2340	Escherichia coli (strain K12)	94	NA	cytosol [GO:0005829]	NA	GO:0005829	9205837; 9278503; 16738553	NA	NA	NA	NA
FKBA_ECOLI	-0.413075	-0.429099	-0.0475141	0.300381	P45523	reviewed	FKBA_ECOLI	FKBP-type peptidyl-prolyl cis-trans isomerase FkpA (PPIase) (EC 5.2.1.8) (Rotamase)	fkpA yzzS b3347 JW3309	Escherichia coli (strain K12)	270	protein refolding [GO:0042026]	outer membrane-bounded periplasmic space [GO:0030288]	peptidyl-prolyl cis-trans isomerase activity [GO:0003755]; protein folding chaperone [GO:0044183]	GO:0003755; GO:0030288; GO:0042026; GO:0044183	7540828; 9278503; 16738553; 9298646; 8878048	NA	5.2.1.8	FUNCTION: PPIases accelerate the folding of proteins. It catalyzes the cis-trans isomerization of proline imidic peptide bonds in oligopeptides.	NA
A0A370V2B8_9ESCH	0.279177	0.479591	0.32229	0.299236	A0A370V2B8	unreviewed	A0A370V2B8_9ESCH	DNA-binding protein StpA	stpA_2 C4A13_04062	Escherichia marmotae	153	regulation of DNA-templated transcription [GO:0006355]	cytoplasm [GO:0005737]; nucleoid [GO:0009295]	DNA binding [GO:0003677]; protein dimerization activity [GO:0046983]; structural constituent of chromatin [GO:0030527]	GO:0003677; GO:0005737; GO:0006355; GO:0009295; GO:0030527; GO:0046983	NA	NA	NA	NA	NA
A0A377E6N8_ECOLX	0.0479691	-0.0524382	0.280875	0.296679	A0A377E6N8	unreviewed	A0A377E6N8_ECOLX	Peptidoglycan-associated protein	pal NCTC10429_05858	Escherichia coli	151	cell cycle [GO:0007049]; cell division [GO:0051301]	cell outer membrane [GO:0009279]; integral component of membrane [GO:0016021]	NA	GO:0007049; GO:0009279; GO:0016021; GO:0051301	NA	NA	NA	FUNCTION: Part of the Tol-Pal system, which plays a role in outer membrane invagination during cell division and is important for maintaining outer membrane integrity. {ECO:0000256|HAMAP-Rule:MF_02204}.	NA
RS8_ECOLI	-0.269702	-0.556464	-0.0171812	0.295045	P0A7W7	reviewed	RS8_ECOLI	30S ribosomal protein S8 (Small ribosomal subunit protein uS8)	rpsH b3306 JW3268	Escherichia coli (strain K12)	130	cytoplasmic translation [GO:0002181]; regulation of mRNA stability [GO:0043488]; regulation of translation [GO:0006417]; ribosomal small subunit assembly [GO:0000028]	cytoplasm [GO:0005737]; cytosol [GO:0005829]; cytosolic small ribosomal subunit [GO:0022627]	rRNA binding [GO:0019843]; structural constituent of ribosome [GO:0003735]	GO:0000028; GO:0002181; GO:0003735; GO:0005737; GO:0005829; GO:0006417; GO:0019843; GO:0022627; GO:0043488	6222285; 9278503; 16738553; 365698; 6262737; 1735715; 9298644; 10094780; 24524803; 12244297; 12809609; 16272117; 27906160; 27906161; 27934701; 28077875	NA	NA	FUNCTION: One of the primary rRNA binding proteins, it binds directly to 16S rRNA central domain where it helps coordinate assembly of the platform of the 30S subunit. {ECO:0000250}.; FUNCTION: Protein S8 is a translational repressor protein, it controls the translation of the spc operon by binding to its mRNA. {ECO:0000269|PubMed:6262737}.	NA
E1JG83_ECOLX	-0.05732	-0.13884	0.299127	0.294049	E1JG83	unreviewed	E1JG83_ECOLX	6-phosphogluconate dehydrogenase, decarboxylating	gnd HMPREF9347_06005	Escherichia coli MS 124-1	330	D-gluconate metabolic process [GO:0019521]; pentose-phosphate shunt [GO:0006098]	NA	phosphogluconate dehydrogenase (decarboxylating) activity [GO:0004616]	GO:0004616; GO:0006098; GO:0019521	NA	NA	NA	FUNCTION: Catalyzes the oxidative decarboxylation of 6-phosphogluconate to ribulose 5-phosphate and CO(2), with concomitant reduction of NADP to NADPH. {ECO:0000256|ARBA:ARBA00002526}.	NA
SDHB_ECOLI	0.140805	0.067598	-0.546474	0.293614	P07014	reviewed	SDHB_ECOLI	Succinate dehydrogenase iron-sulfur subunit (EC 1.3.5.1)	sdhB b0724 JW0714	Escherichia coli (strain K12)	238	aerobic respiration [GO:0009060]; respiratory electron transport chain [GO:0022904]; tricarboxylic acid cycle [GO:0006099]	membrane [GO:0016020]; plasma membrane [GO:0005886]	2 iron, 2 sulfur cluster binding [GO:0051537]; 3 iron, 4 sulfur cluster binding [GO:0051538]; 4 iron, 4 sulfur cluster binding [GO:0051539]; electron transfer activity [GO:0009055]; iron-sulfur cluster binding [GO:0051536]; metal ion binding [GO:0046872]; succinate dehydrogenase (ubiquinone) activity [GO:0008177]	GO:0005886; GO:0006099; GO:0008177; GO:0009055; GO:0009060; GO:0016020; GO:0022904; GO:0046872; GO:0051536; GO:0051537; GO:0051538; GO:0051539	6388571; 8905232; 9278503; 16738553; 6376123; 9298646; 16079137; 12560550; 16407191; 19710024	P0AC41	1.3.5.1	FUNCTION: Two distinct, membrane-bound, FAD-containing enzymes are responsible for the catalysis of fumarate and succinate interconversion; the fumarate reductase is used in anaerobic growth, and the succinate dehydrogenase is used in aerobic growth.	PATHWAY: Carbohydrate metabolism; tricarboxylic acid cycle; fumarate from succinate (bacterial route): step 1/1.
AMPN_ECOLI	0.114054	-0.00914114	0.238604	0.293146	P04825	reviewed	AMPN_ECOLI	Aminopeptidase N (EC 3.4.11.2) (Alpha-aminoacylpeptide hydrolase)	pepN b0932 JW0915	Escherichia coli (strain K12)	870	proteolysis [GO:0006508]	plasma membrane [GO:0005886]	aminopeptidase activity [GO:0004177]; identical protein binding [GO:0042802]; metallopeptidase activity [GO:0008237]; zinc ion binding [GO:0008270]	GO:0004177; GO:0005886; GO:0006508; GO:0008237; GO:0008270; GO:0042802	2436977; 3549459; 8905232; 9278503; 16738553; 3018440; 2869947; 20067529; 16885166; 18416562; 19622865	P19318; P04825	3.4.11.2	FUNCTION: Aminopeptidase N is involved in the degradation of intracellular peptides generated by protein breakdown during normal growth as well as in response to nutrient starvation. {ECO:0000269|PubMed:16885166, ECO:0000269|PubMed:18416562, ECO:0000269|PubMed:19622865, ECO:0000305|PubMed:20067529}.	NA
BAMC_ECOLI	-0.201995	-0.498375	0.0132482	0.292956	P0A903	reviewed	BAMC_ECOLI	Outer membrane protein assembly factor BamC	bamC dapX nlpB b2477 JW2462	Escherichia coli (strain K12)	344	Gram-negative-bacterium-type cell outer membrane assembly [GO:0043165]; protein insertion into membrane [GO:0051205]	Bam protein complex [GO:1990063]; cell surface [GO:0009986]; membrane [GO:0016020]	identical protein binding [GO:0042802]	GO:0009986; GO:0016020; GO:0042802; GO:0043165; GO:0051205; GO:1990063	1885529; 2120198; 9205837; 9278503; 16738553; 15851030; 16079137; 16824102; 19888691; 20378773; 21823654; 22178970; 21139201; 22102230; 21586578; 21937441; 21624375; 27686148; 26900875; 26901871; 26744406	P0A903; P0AC02	NA	FUNCTION: Part of the outer membrane protein assembly complex (Bam), which is involved in assembly and insertion of beta-barrel proteins into the outer membrane. Nonessential member of the complex that stabilizes the interaction between the essential proteins BamA and BamD. Efficient substrate folding and insertion into the outer membrane requires all 5 subunits (PubMed:20378773, PubMed:21823654,…	NA
THIO_ECOLI	-0.178141	-0.367967	0.12035	0.292629	P0AA25	reviewed	THIO_ECOLI	Thioredoxin 1 (Trx-1)	trxA fipA tsnC b3781 JW5856	Escherichia coli (strain K12)	109	cell redox homeostasis [GO:0045454]; positive regulation of DNA-directed DNA polymerase activity [GO:1900264]	cytoplasm [GO:0005737]; cytosol [GO:0005829]	DNA polymerase processivity factor activity [GO:0030337]; oxidoreductase activity [GO:0016491]; protein-disulfide reductase activity [GO:0015035]	GO:0005737; GO:0005829; GO:0015035; GO:0016491; GO:0030337; GO:0045454; GO:1900264	6098320; 6099324; 3891733; 1379743; 9278503; 16738553; 4883076; 9298644; 18723842; 1094461; 4616096; 2181145; 8098620; 10489448; 10947986; 2193685; 7812718	P0A9P4; P00581; O22160; Q9SCY2; Q9LXX5; Q9LU86; P23321; Q9S841; P81760; P82281; Q39249	NA	FUNCTION: Participates in various redox reactions through the reversible oxidation of its active center dithiol to a disulfide and catalyzes dithiol-disulfide exchange reactions.	NA
MANA_ECOLI	0.728427	0.311497	0.309965	0.2925	P00946	reviewed	MANA_ECOLI	Mannose-6-phosphate isomerase (EC 5.3.1.8) (Phosphohexomutase) (Phosphomannose isomerase) (PMI)	manA pmi b1613 JW1605	Escherichia coli (strain K12)	391	colanic acid biosynthetic process [GO:0009242]; GDP-mannose biosynthetic process [GO:0009298]; mannose catabolic process [GO:0019309]	cytosol [GO:0005829]	mannose-6-phosphate isomerase activity [GO:0004476]; zinc ion binding [GO:0008270]	GO:0004476; GO:0005829; GO:0008270; GO:0009242; GO:0009298; GO:0019309	6397402; 9097039; 9278503; 16738553; 18723842	P18196	5.3.1.8	FUNCTION: Involved in the conversion of glucose to GDP-L-fucose, which can be converted to L-fucose, a capsular polysaccharide.	NA
A0A377K8J8_ECOLX	0.527899	0.360048	0.728487	0.292138	A0A377K8J8	unreviewed	A0A377K8J8_ECOLX	Phosphohydroxythreonine aminotransferase	serC_2 NCTC9075_04232	Escherichia coli	119	L-serine biosynthetic process [GO:0006564]; pyridoxine biosynthetic process [GO:0008615]	NA	O-phospho-L-serine:2-oxoglutarate aminotransferase activity [GO:0004648]	GO:0004648; GO:0006564; GO:0008615	NA	NA	NA	NA	NA
PYRB_ECOLI	-0.185174	-0.0265746	0.0426799	0.290159	P0A786	reviewed	PYRB_ECOLI	Aspartate carbamoyltransferase catalytic subunit (EC 2.1.3.2) (Aspartate transcarbamylase) (ATCase)	pyrB b4245 JW4204	Escherichia coli (strain K12)	311	'de novo' pyrimidine nucleobase biosynthetic process [GO:0006207]; 'de novo' UMP biosynthetic process [GO:0044205]; cellular amino acid metabolic process [GO:0006520]; nitrogen compound metabolic process [GO:0006807]	aspartate carbamoyltransferase complex [GO:0009347]; cytoplasm [GO:0005737]; cytosol [GO:0005829]	amino acid binding [GO:0016597]; aspartate carbamoyltransferase activity [GO:0004070]; identical protein binding [GO:0042802]	GO:0004070; GO:0005737; GO:0005829; GO:0006207; GO:0006520; GO:0006807; GO:0009347; GO:0016597; GO:0042802; GO:0044205	6302686; 6364131; 7610040; 9278503; 16738553; 6341995; 2459698; 3928602; 6300835; 1699940; 9298646; 9629924; 9298644; 6377306; 2271528; 2271529; 10318893	P0A786; P0A7F3	2.1.3.2	NA	PATHWAY: Pyrimidine metabolism; UMP biosynthesis via de novo pathway; (S)-dihydroorotate from bicarbonate: step 2/3.
A0A0H2YVT3_ECOK1	-0.200643	0.345563	-0.0717624	0.290158	A0A0H2YVT3	unreviewed	A0A0H2YVT3_ECOK1	3-hydroxyacyl-[acyl-carrier-protein] dehydratase FabZ (EC 4.2.1.59) ((3R)-hydroxymyristoyl-[acyl-carrier-protein] dehydratase) (Beta-hydroxyacyl-ACP dehydratase)	fabZ APECO1_1807	Escherichia coli O1:K1 / APEC	126	fatty acid biosynthetic process [GO:0006633]; lipid A biosynthetic process [GO:0009245]	cytoplasm [GO:0005737]	(3R)-hydroxymyristoyl-[acyl-carrier-protein] dehydratase activity [GO:0008659]; 3-hydroxydecanoyl-[acyl-carrier-protein] dehydratase activity [GO:0008693]; 3-hydroxyoctanoyl-[acyl-carrier-protein] dehydratase activity [GO:0047451]; 3-hydroxypalmitoyl-[acyl-carrier-protein] dehydratase activity [GO:0004317]	GO:0004317; GO:0005737; GO:0006633; GO:0008659; GO:0008693; GO:0009245; GO:0047451	17293413	NA	4.2.1.59	FUNCTION: Involved in unsaturated fatty acids biosynthesis. Catalyzes the dehydration of short chain beta-hydroxyacyl-ACPs and long chain saturated and unsaturated beta-hydroxyacyl-ACPs. {ECO:0000256|ARBA:ARBA00025049}.	NA
A0A7U9BB87_ECOLX	0.0652229	0.429336	0.17811	0.289835	A0A7U9BB87	unreviewed	A0A7U9BB87_ECOLX	Oligopeptidase A	ECLG_01863	Escherichia coli TA271	311	proteolysis [GO:0006508]	NA	metal ion binding [GO:0046872]; metalloendopeptidase activity [GO:0004222]	GO:0004222; GO:0006508; GO:0046872	NA	NA	NA	NA	NA
A0A2B7LL68_9ESCH	0.936647	0.654694	0.348876	0.287977	A0A2B7LL68	unreviewed	A0A2B7LL68_9ESCH	Citrate synthase	gltA C4A13_02552 HV018_06630 HV138_18690 HV245_16850 HV276_06915 HV284_07345 NCTC8196_01441	Escherichia marmotae	427	tricarboxylic acid cycle [GO:0006099]	cytoplasm [GO:0005737]	citrate (Si)-synthase activity [GO:0004108]	GO:0004108; GO:0005737; GO:0006099	NA	NA	NA	NA	PATHWAY: Carbohydrate metabolism; tricarboxylic acid cycle; isocitrate from oxaloacetate: step 1/2. {ECO:0000256|ARBA:ARBA00004751, ECO:0000256|RuleBase:RU003370}.
E2X7R8_SHIDY	-0.412737	-0.674597	-0.609848	0.287761	E2X7R8	unreviewed	E2X7R8_SHIDY	Translation initiation inhibitor	Asd1617_04410	Shigella dysenteriae 1617	84	NA	NA	NA	NA	NA	NA	NA	NA	NA
PCKA_ECOLI	0.494582	0.326286	0.157926	0.287603	P22259	reviewed	PCKA_ECOLI	Phosphoenolpyruvate carboxykinase (ATP) (PCK) (PEP carboxykinase) (PEPCK) (EC 4.1.1.49)	pckA pck b3403 JW3366	Escherichia coli (strain K12)	540	gluconeogenesis [GO:0006094]	cytosol [GO:0005829]	ATP binding [GO:0005524]; calcium ion binding [GO:0005509]; magnesium ion binding [GO:0000287]; phosphoenolpyruvate carboxykinase (ATP) activity [GO:0004612]	GO:0000287; GO:0004612; GO:0005509; GO:0005524; GO:0005829; GO:0006094	1701430; 9278503; 16738553; 6292200; 8577250; 7883719; 9298646; 6986370; 6434512; 8226637; 8393005; 9298644; 18723842; 8609605; 8599762; 9406547; 11724534; 12837799; 17475535	NA	4.1.1.49	FUNCTION: Involved in the gluconeogenesis. Catalyzes the conversion of oxaloacetate (OAA) to phosphoenolpyruvate (PEP) through direct phosphoryl transfer between the nucleoside triphosphate and OAA. {ECO:0000255|HAMAP-Rule:MF_00453, ECO:0000269|PubMed:1701430, ECO:0000269|PubMed:6986370, ECO:0000269|PubMed:8226637}.	PATHWAY: Carbohydrate biosynthesis; gluconeogenesis. {ECO:0000255|HAMAP-Rule:MF_00453}.
GUAA_ECOLI	0.489627	-0.298108	0.145972	0.284561	P04079	reviewed	GUAA_ECOLI	GMP synthase [glutamine-hydrolyzing] (EC 6.3.5.2) (GMP synthetase) (GMPS) (Glutamine amidotransferase)	guaA b2507 JW2491	Escherichia coli (strain K12)	525	glutamine metabolic process [GO:0006541]; GMP biosynthetic process [GO:0006177]	cytosol [GO:0005829]	ATP binding [GO:0005524]; GMP synthase (glutamine-hydrolyzing) activity [GO:0003922]; GMP synthase activity [GO:0003921]; identical protein binding [GO:0042802]; pyrophosphatase activity [GO:0016462]	GO:0003921; GO:0003922; GO:0005524; GO:0005829; GO:0006177; GO:0006541; GO:0016462; GO:0042802	3894345; 9205837; 9278503; 16738553; 2982857; 1736096; 9890911; 10856643; 8548458	P04079	6.3.5.2	FUNCTION: Catalyzes the synthesis of GMP from XMP.	PATHWAY: Purine metabolism; GMP biosynthesis; GMP from XMP (L-Gln route): step 1/1.
A0A2X1MVK9_ECOLX	0.629527	0.333765	0.411168	0.283871	A0A2X1MVK9	unreviewed	A0A2X1MVK9_ECOLX	50S ribosomal protein L15	rplO NCTC9073_00379	Escherichia coli	90	translation [GO:0006412]	ribonucleoprotein complex [GO:1990904]; ribosome [GO:0005840]	structural constituent of ribosome [GO:0003735]	GO:0003735; GO:0005840; GO:0006412; GO:1990904	NA	NA	NA	NA	NA
A0A485JPK4_ECOLX	0.700643	0.776318	0.433929	0.279465	A0A485JPK4	unreviewed	A0A485JPK4_ECOLX	Membrane-bound ATP synthase F0 sector subunit b	atpF NCTC10974_05703	Escherichia coli	131	proton motive force-driven ATP synthesis [GO:0015986]	integral component of membrane [GO:0016021]; proton-transporting ATP synthase complex, coupling factor F(o) [GO:0045263]	proton transmembrane transporter activity [GO:0015078]	GO:0015078; GO:0015986; GO:0016021; GO:0045263	NA	NA	NA	FUNCTION: Component of the F(0) channel, it forms part of the peripheral stalk, linking F(1) to F(0). The b'-subunit is a diverged and duplicated form of b found in plants and photosynthetic bacteria. {ECO:0000256|ARBA:ARBA00025614}.; FUNCTION: F(1)F(0) ATP synthase produces ATP from ADP in the presence of a proton or sodium gradient. F-type ATPases consist of two structural domains, F(1) contain…	NA
RS11_ECOLI	0.399307	-0.0425492	0.661206	0.279043	P0A7R9	reviewed	RS11_ECOLI	30S ribosomal protein S11 (Small ribosomal subunit protein uS11)	rpsK b3297 JW3259	Escherichia coli (strain K12)	129	cytoplasmic translation [GO:0002181]; maturation of SSU-rRNA from tricistronic rRNA transcript (SSU-rRNA, 5.8S rRNA, LSU-rRNA) [GO:0000462]; ribosomal small subunit assembly [GO:0000028]; translation [GO:0006412]	cytoplasm [GO:0005737]; cytosol [GO:0005829]; cytosolic small ribosomal subunit [GO:0022627]	mRNA 5'-UTR binding [GO:0048027]; small ribosomal subunit rRNA binding [GO:0070181]; structural constituent of ribosome [GO:0003735]	GO:0000028; GO:0000462; GO:0002181; GO:0003735; GO:0005737; GO:0005829; GO:0006412; GO:0022627; GO:0048027; GO:0070181	2989779; 9278503; 16738553; 7007074; 7000779; 7020604; 6349681; 9298644; 10094780; 24524803; 11684020; 12244297; 12809609; 16272117; 27906160; 27906161; 27934701; 28077875	NA	NA	FUNCTION: Located on the platform of the 30S subunit, it bridges several disparate RNA helices of the 16S rRNA. Forms part of the Shine-Dalgarno cleft in the 70S ribosome (By similarity). {ECO:0000250}.	NA
RS15_ECOLI	-0.760996	-0.742043	-0.486846	0.276609	P0ADZ4	reviewed	RS15_ECOLI	30S ribosomal protein S15 (Small ribosomal subunit protein uS15)	rpsO secC b3165 JW3134	Escherichia coli (strain K12)	89	cytoplasmic translation [GO:0002181]; ribosomal small subunit assembly [GO:0000028]; translation [GO:0006412]	cytoplasm [GO:0005737]; cytosol [GO:0005829]; cytosolic small ribosomal subunit [GO:0022627]	mRNA base-pairing post-transcriptional repressor activity [GO:1903231]; rRNA binding [GO:0019843]; small ribosomal subunit rRNA binding [GO:0070181]; structural constituent of ribosome [GO:0003735]	GO:0000028; GO:0002181; GO:0003735; GO:0005737; GO:0005829; GO:0006412; GO:0019843; GO:0022627; GO:0070181; GO:1903231	6394953; 6382163; 3005122; 2432069; 9278503; 16738553; 776686; 2849753; 9298644; 10094780; 24339747; 24524803; 12244297; 12809609; 16272117; 27906160; 27906161; 27934701; 28077875	NA	NA	FUNCTION: One of the primary rRNA binding proteins, it binds directly to 16S rRNA where it helps nucleate assembly of the platform of the 30S subunit by binding and bridging several RNA helices of the 16S rRNA (PubMed:12809609, PubMed:16272117). Binds to its own mRNA, stabilizing it 5-UTR and preventing its translation (PubMed:24339747). {ECO:0000269|PubMed:12809609, ECO:0000269|PubMed:16272117, …	NA
A0A376KSN5_ECOLX	-0.664451	-0.0193289	-0.140366	0.275978	A0A376KSN5	unreviewed	A0A376KSN5_ECOLX	Dihydropyrimidine dehydrogenase (EC 1.3.1.1)	yeiA_3 NCTC10418_02718	Escherichia coli	68	NA	NA	dihydropyrimidine dehydrogenase (NAD+) activity [GO:0004159]	GO:0004159	NA	NA	1.3.1.1	NA	NA
RS10_ECOLI	-0.439652	-0.651888	-0.50097	0.273679	P0A7R5	reviewed	RS10_ECOLI	30S ribosomal protein S10 (Small ribosomal subunit protein uS10) (Transcription termination/antitermination protein NusE)	rpsJ nusE b3321 JW3283	Escherichia coli (strain K12)	103	cytoplasmic translation [GO:0002181]; regulation of DNA-templated transcription elongation [GO:0032784]; ribosome biogenesis [GO:0042254]; transcription antitermination [GO:0031564]	cytoplasm [GO:0005737]; cytosol [GO:0005829]; cytosolic small ribosomal subunit [GO:0022627]; small ribosomal subunit [GO:0015935]; transcription elongation factor complex [GO:0008023]	structural constituent of ribosome [GO:0003735]; transcription antitermination factor activity, RNA binding [GO:0001072]; tRNA binding [GO:0000049]	GO:0000049; GO:0001072; GO:0002181; GO:0003735; GO:0005737; GO:0005829; GO:0008023; GO:0015935; GO:0022627; GO:0031564; GO:0032784; GO:0042254	7007073; 7037196; 3892488; 9278503; 16738553; 9298646; 6759118; 1731086; 7678781; 9298644; 10094780; 11884128; 16109710; 24524803; 12244297; 12809609; 16272117; 19111659; 27906160; 27906161; 27934701; 28077875; 32871103	P0A780; P0AA43	NA	FUNCTION: Involved in the binding of tRNA to the ribosomes (PubMed:6759118). Part of the processive rRNA transcription and antitermination complex (rrnTAC). The complex forms an RNA-chaperone ring around the RNA exit tunnel of RNA polymerase (RNAP). It supports rapid transcription and antitermination of rRNA operons, cotranscriptional rRNA folding, and annealing of distal rRNA regions to allow co…	NA
RL5_ECOLI	-0.186627	-0.671348	-0.432704	0.272682	P62399	reviewed	RL5_ECOLI	50S ribosomal protein L5 (Large ribosomal subunit protein uL5)	rplE b3308 JW3270	Escherichia coli (strain K12)	179	cytoplasmic translation [GO:0002181]; ribosomal large subunit assembly [GO:0000027]	cytoplasm [GO:0005737]; cytosol [GO:0005829]; cytosolic large ribosomal subunit [GO:0022625]	5S rRNA binding [GO:0008097]; RNA binding [GO:0003723]; structural constituent of ribosome [GO:0003735]; tRNA binding [GO:0000049]	GO:0000027; GO:0000049; GO:0002181; GO:0003723; GO:0003735; GO:0005737; GO:0005829; GO:0008097; GO:0022625	6222285; 9278503; 16738553; 791672; 6262737; 354687; 7038683; 8524654; 8925931; 9298644; 10094780; 18223068; 18723842; 24524803; 12809609; 12859903; 16272117; 25310980; 24844575; 27906160; 27906161; 27934701; 28077875	NA	NA	FUNCTION: This is 1 of the proteins that binds and probably mediates the attachment of the 5S RNA into the large ribosomal subunit, where it forms part of the central protuberance. Its 5S rRNA binding is significantly enhanced in the presence of L18. {ECO:0000269|PubMed:354687, ECO:0000269|PubMed:7038683, ECO:0000269|PubMed:8925931}.; FUNCTION: In the 70S ribosome in the initiation state (PubMed:…	NA
SLYB_ECOLI	-0.551546	0.0936309	-0.356936	0.270142	P0A905	reviewed	SLYB_ECOLI	Outer membrane lipoprotein SlyB	slyB b1641 JW1633	Escherichia coli (strain K12)	155	NA	cell outer membrane [GO:0009279]	NA	GO:0009279	8544813; 9097039; 9278503; 16397293; 16738553; 12813061	NA	NA	NA	NA
RS20_ECOLI	-0.246051	-0.596871	0.330803	0.269083	P0A7U7	reviewed	RS20_ECOLI	30S ribosomal protein S20 (Small ribosomal subunit protein bS20)	rpsT b0023 JW0022	Escherichia coli (strain K12)	87	cytoplasmic translation [GO:0002181]; ribosomal small subunit assembly [GO:0000028]	cytoplasm [GO:0005737]; cytosol [GO:0005829]; cytosolic small ribosomal subunit [GO:0022627]; small ribosomal subunit [GO:0015935]	ornithine decarboxylase inhibitor activity [GO:0008073]; small ribosomal subunit rRNA binding [GO:0070181]; structural constituent of ribosome [GO:0003735]	GO:0000028; GO:0002181; GO:0003735; GO:0005737; GO:0005829; GO:0008073; GO:0015935; GO:0022627; GO:0070181	6267039; 2985604; 2429258; 1630901; 9278503; 16738553; 786731; 9298644; 10094780; 24524803; 12244297; 12809609; 16272117; 27906160; 27906161; 27934701; 28077875	NA	NA	FUNCTION: Binds directly to 16S ribosomal RNA.	NA
ADHE_ECOLI	0.499219	-0.696409	-0.0481015	0.268229	P0A9Q7	reviewed	ADHE_ECOLI	Bifunctional aldehyde-alcohol dehydrogenase AdhE (Alcohol dehydrogenase E) [Includes: Acetaldehyde dehydrogenase [acetylating] (ACDH) (EC 1.2.1.10); Alcohol dehydrogenase (ADH) (EC 1.1.1.1)]	adhE ana b1241 JW1228	Escherichia coli (strain K12)	891	carbon utilization [GO:0015976]; ethanol biosynthetic process [GO:0006115]; mixed acid fermentation [GO:0019664]; protein homooligomerization [GO:0051260]; response to oxidative stress [GO:0006979]	cytosol [GO:0005829]; membrane [GO:0016020]	acetaldehyde dehydrogenase (acetylating) activity [GO:0008774]; alcohol dehydrogenase (NAD+) activity [GO:0004022]; alcohol dehydrogenase activity, iron-dependent [GO:0004025]; ferrous iron binding [GO:0008198]; identical protein binding [GO:0042802]	GO:0004022; GO:0004025; GO:0005829; GO:0006115; GO:0006979; GO:0008198; GO:0008774; GO:0015976; GO:0016020; GO:0019664; GO:0042802; GO:0051260	2695398; 2015910; 8905232; 9278503; 16738553; 7773397; 7521508; 1325457; 6752127; 9298644; 10601216; 10612730; 10922373; 11917132; 12783863; 17280641; 18723842; 19238259; 31586059; 32188856; 32523125	P0A9Q7; P0A7V0	1.1.1.1; 1.2.1.10	FUNCTION: Under fermentative conditions, catalyzes the sequential NADH-dependent reduction of acetyl-CoA to acetaldehyde and then to ethanol (PubMed:6752127, PubMed:2015910, PubMed:10612730, PubMed:10922373, PubMed:17280641). Under aerobic conditions, despite the reversibility of the two NADH-coupled reactions, wild-type E.coli cannot grow on ethanol as the sole carbon and energy source due to th…	NA
YICC_ECOLI	-0.0635101	-0.28965	0.0456528	0.267342	P23839	reviewed	YICC_ECOLI	UPF0701 protein YicC	yicC b3644 JW3619	Escherichia coli (strain K12)	287	NA	cytosol [GO:0005829]	NA	GO:0005829	2664418; 7686882; 9278503; 16738553; 1925027; 9298644	NA	NA	NA	NA
TIG_ECOLI	-0.272213	0.12377	-0.375037	0.265898	P0A850	reviewed	TIG_ECOLI	Trigger factor (TF) (EC 5.2.1.8) (PPIase)	tig b0436 JW0426	Escherichia coli (strain K12)	432	'de novo' cotranslational protein folding [GO:0051083]; cell cycle [GO:0007049]; cell division [GO:0051301]; chaperone-mediated protein folding [GO:0061077]; protein transport [GO:0015031]; protein unfolding [GO:0043335]; response to heat [GO:0009408]	cytosol [GO:0005829]; membrane [GO:0016020]	identical protein binding [GO:0042802]; peptidyl-prolyl cis-trans isomerase activity [GO:0003755]; protein folding chaperone [GO:0044183]; ribosome binding [GO:0043022]	GO:0003755; GO:0005829; GO:0007049; GO:0009408; GO:0015031; GO:0016020; GO:0042802; GO:0043022; GO:0043335; GO:0044183; GO:0051083; GO:0051301; GO:0061077	2211496; 9278503; 16738553; 2684651; 2843289; 9298646; 8633085; 8612805; 2197275; 8521806; 9298644; 12452438; 12226666; 12756233; 14726952; 12581648; 15148364; 16112649; 24812405	P0A910; P0A7M2; P02359; P0A850	5.2.1.8	FUNCTION: Involved in protein export. Acts as a chaperone by maintaining the newly synthesized secretory and non-secretory proteins in an open conformation. Binds to 3 regions of unfolded substrate PhoA, preferring aromatic and hydrophobic residues, keeping it stretched out and unable to form aggregates (PubMed:24812405). Binds to nascent polypeptide chains via ribosomal protein L23 (PubMed:12226…	NA
A0A384KBF6_SHIFL	-0.00588038	0.00514939	0.104767	0.262774	A0A384KBF6	unreviewed	A0A384KBF6_SHIFL	Putative periplasmic protein	yraP SF3191	Shigella flexneri	191	NA	NA	NA	NA	12384590	NA	NA	NA	NA
SYS_ECOLI	0.968102	0.894276	0.544261	0.261842	P0A8L1	reviewed	SYS_ECOLI	Serine--tRNA ligase (EC 6.1.1.11) (Seryl-tRNA synthetase) (SerRS) (Seryl-tRNA(Ser/Sec) synthetase)	serS b0893 JW0876	Escherichia coli (strain K12)	430	selenocysteine biosynthetic process [GO:0016260]; selenocysteinyl-tRNA(Sec) biosynthetic process [GO:0097056]; seryl-tRNA aminoacylation [GO:0006434]	cytosol [GO:0005829]	ATP binding [GO:0005524]; identical protein binding [GO:0042802]; magnesium ion binding [GO:0000287]; serine-tRNA ligase activity [GO:0004828]	GO:0000287; GO:0004828; GO:0005524; GO:0005829; GO:0006434; GO:0016260; GO:0042802; GO:0097056	3029694; 8905232; 9278503; 16738553; 3062312; 2963963; 1859832; 8508916; 8065908; 7537870; 9298644; 2205803	P0A8L1	6.1.1.11	FUNCTION: Catalyzes the attachment of serine to tRNA(Ser) (PubMed:7537870). Is also able to aminoacylate tRNA(Sec) with serine, to form the misacylated tRNA L-seryl-tRNA(Sec), which will be further converted into selenocysteinyl-tRNA(Sec). {ECO:0000269|PubMed:2963963, ECO:0000269|PubMed:7537870, ECO:0000269|PubMed:8065908}.	PATHWAY: Aminoacyl-tRNA biosynthesis; selenocysteinyl-tRNA(Sec) biosynthesis; L-seryl-tRNA(Sec) from L-serine and tRNA(Sec): step 1/1.
W1ETT4_ECOLX	0.12098	0.0530933	0.164353	0.261292	W1ETT4	unreviewed	W1ETT4_ECOLX	Shikimate kinase I (EC 2.7.1.71)	NA	Escherichia coli ISC7	52	phosphorylation [GO:0016310]	NA	shikimate kinase activity [GO:0004765]	GO:0004765; GO:0016310	NA	NA	2.7.1.71	NA	NA
A0A377CFQ9_ECOLX	0.226538	0.42852	0.257053	0.260661	A0A377CFQ9	unreviewed	A0A377CFQ9_ECOLX	Host factor-I protein (HF-I)	hfq_1 NCTC13148_04684	Escherichia coli	42	regulation of DNA-templated transcription [GO:0006355]	NA	RNA binding [GO:0003723]	GO:0003723; GO:0006355	NA	NA	NA	NA	NA
A0A2X1JEL2_ECOLX	-0.00959351	-0.393799	-0.517441	0.260348	A0A2X1JEL2	unreviewed	A0A2X1JEL2_ECOLX	50S ribosomal protein L24	rplX NCTC11126_02764	Escherichia coli	197	translation [GO:0006412]	cytosol [GO:0005829]; ribonucleoprotein complex [GO:1990904]; ribosome [GO:0005840]	rRNA binding [GO:0019843]; structural constituent of ribosome [GO:0003735]; tRNA binding [GO:0000049]	GO:0000049; GO:0003735; GO:0005829; GO:0005840; GO:0006412; GO:0019843; GO:1990904	NA	NA	NA	FUNCTION: One of the proteins that surrounds the polypeptide exit tunnel on the outside of the subunit. {ECO:0000256|HAMAP-Rule:MF_01326}.; FUNCTION: One of two assembly initiator proteins, it binds directly to the 5'-end of the 23S rRNA, where it nucleates assembly of the 50S subunit. {ECO:0000256|HAMAP-Rule:MF_01326}.	NA
A0A8E0KZM2_ECOLX	0.0792575	-0.0626174	-0.171368	0.256583	A0A8E0KZM2	unreviewed	A0A8E0KZM2_ECOLX	OmpA family protein	EC90111_2256	Escherichia coli 9.0111	215	NA	cell outer membrane [GO:0009279]; integral component of membrane [GO:0016021]	NA	GO:0009279; GO:0016021	NA	NA	NA	NA	NA
PUR8_ECOLI	-0.109959	0.184114	0.125798	0.256277	P0AB89	reviewed	PUR8_ECOLI	Adenylosuccinate lyase (ASL) (EC 4.3.2.2) (Adenylosuccinase) (ASase)	purB b1131 JW1117	Escherichia coli (strain K12)	456	'de novo' AMP biosynthetic process [GO:0044208]; 'de novo' IMP biosynthetic process [GO:0006189]; cellular response to DNA damage stimulus [GO:0006974]	cytosol [GO:0005829]	(S)-2-(5-amino-1-(5-phospho-D-ribosyl)imidazole-4-carboxamido) succinate lyase (fumarate-forming) activity [GO:0070626]; guanosine tetraphosphate binding [GO:0097216]; N6-(1,2-dicarboxyethyl)AMP AMP-lyase (fumarate-forming) activity [GO:0004018]	GO:0004018; GO:0005829; GO:0006189; GO:0006974; GO:0044208; GO:0070626; GO:0097216	1729205; 8905232; 9278503; 16738553; 1729240; 18723842; 33926954; 17531264	P0AFG8	4.3.2.2	FUNCTION: Catalyzes two reactions in de novo purine nucleotide biosynthesis. Catalyzes the breakdown of 5-aminoimidazole- (N-succinylocarboxamide) ribotide (SAICAR or 2-[5-amino-1-(5-phospho-beta-D-ribosyl)imidazole-4-carboxamido]succinate) to 5-aminoimidazole-4-carboxamide ribotide (AICAR or 5-amino-1-(5-phospho-beta-D-ribosyl)imidazole-4-carboxamide) and fumarate, and of adenylosuccinate (ADS o…	PATHWAY: Purine metabolism; AMP biosynthesis via de novo pathway; AMP from IMP: step 2/2. {ECO:0000305|PubMed:17531264}.; PATHWAY: Purine metabolism; IMP biosynthesis via de novo pathway; 5-amino-1-(5-phospho-D-ribosyl)imidazole-4-carboxamide from 5-amino-1-(5-phospho-D-ribosyl)imidazole-4-carboxylate: step 2/2. {ECO:0000305|PubMed:17531264}.; PATHWAY: Purine metabolism. {ECO:0000269|PubMed:33926…
FUCM_ECOLI	0.242544	0.296509	0.336994	0.255632	P0AEN8	reviewed	FUCM_ECOLI	L-fucose mutarotase (EC 5.1.3.29) (D-ribose pyranase) (EC 5.4.99.62) (Fucose 1-epimerase) (Type-2 mutarotase)	fucU b2804 JW2775	Escherichia coli (strain K12)	140	fucose metabolic process [GO:0006004]; fucosylation [GO:0036065]; L-fucose metabolic process [GO:0042354]	cytoplasm [GO:0005737]	D-ribose pyranase activity [GO:0062193]; fucose binding [GO:0042806]; identical protein binding [GO:0042802]; L-fucose mutarotase activity [GO:0036373]; racemase and epimerase activity, acting on carbohydrates and derivatives [GO:0016857]	GO:0005737; GO:0006004; GO:0016857; GO:0036065; GO:0036373; GO:0042354; GO:0042802; GO:0042806; GO:0062193	2664711; 9278503; 16738553; 12738765; 15060078; 19524593	NA	5.1.3.29; 5.4.99.62	FUNCTION: Involved in the anomeric conversion of L-fucose. Catalyzes also the interconversion of beta-pyran and beta-furan forms of D-ribose. {ECO:0000269|PubMed:15060078, ECO:0000269|PubMed:19524593}.	PATHWAY: Carbohydrate metabolism; L-fucose metabolism. {ECO:0000269|PubMed:15060078, ECO:0000269|PubMed:19524593}.
RS5_ECOLI	-0.20433	-0.644772	-0.00550391	0.255249	P0A7W1	reviewed	RS5_ECOLI	30S ribosomal protein S5 (Small ribosomal subunit protein uS5)	rpsE spc b3303 JW3265	Escherichia coli (strain K12)	167	cytoplasmic translation [GO:0002181]; maintenance of translational fidelity [GO:1990145]; response to antibiotic [GO:0046677]; ribosomal small subunit assembly [GO:0000028]; translation [GO:0006412]	cytoplasm [GO:0005737]; cytosol [GO:0005829]; cytosolic small ribosomal subunit [GO:0022627]	rRNA binding [GO:0019843]; structural constituent of ribosome [GO:0003735]	GO:0000028; GO:0002181; GO:0003735; GO:0005737; GO:0005829; GO:0006412; GO:0019843; GO:0022627; GO:0046677; GO:1990145	6222285; 9278503; 16738553; 363452; 4273819; 4346030; 9298644; 24524803; 2138078; 1712292; 15652481; 10094780; 12244297; 12809609; 16272117; 27906160; 27906161; 27934701; 28077875	P0A7C2; P30850; P0ADZ0	NA	FUNCTION: With S4 and S12 plays an important role in translational accuracy. Many suppressors of streptomycin-dependent mutants of protein S12 are found in this protein, some but not all of which decrease translational accuracy (ram, ribosomal ambiguity mutations). {ECO:0000269|PubMed:15652481}.; FUNCTION: Located at the back of the 30S subunit body where it stabilizes the conformation of the hea…	NA
A0A377A742_ECOLX	-0.0150331	0.150224	0.176903	0.250133	A0A377A742	unreviewed	A0A377A742_ECOLX	Peptidase B (Aminopeptidase B) (EC 3.4.11.23)	pepB_2 NCTC8179_04417	Escherichia coli	96	proteolysis [GO:0006508]	cytoplasm [GO:0005737]	manganese ion binding [GO:0030145]; metalloaminopeptidase activity [GO:0070006]	GO:0005737; GO:0006508; GO:0030145; GO:0070006	NA	NA	3.4.11.23	NA	NA
A0A5B9ASM8_ECOLX	0.430204	-0.607877	-0.221261	0.248538	A0A5B9ASM8	unreviewed	A0A5B9ASM8_ECOLX	50S ribosomal protein L17	rplQ FTV90_00715	Escherichia coli	127	translation [GO:0006412]	ribonucleoprotein complex [GO:1990904]; ribosome [GO:0005840]	structural constituent of ribosome [GO:0003735]	GO:0003735; GO:0005840; GO:0006412; GO:1990904	NA	NA	NA	NA	NA
B2U493_SHIB3	0.268238	0.0907159	0.391353	0.247867	B2U493	unreviewed	B2U493_SHIB3	YebG protein	yebG SbBS512_E2123	Shigella boydii serotype 18 (strain CDC 3083-94 / BS512)	60	NA	NA	NA	NA	NA	NA	NA	NA	NA
RS18_ECOLI	0.0106342	-0.371803	0.131743	0.247663	P0A7T7	reviewed	RS18_ECOLI	30S ribosomal protein S18 (Small ribosomal subunit protein bS18)	rpsR b4202 JW4160	Escherichia coli (strain K12)	75	cytoplasmic translation [GO:0002181]	cytoplasm [GO:0005737]; cytosol [GO:0005829]; cytosolic small ribosomal subunit [GO:0022627]	mRNA 5'-UTR binding [GO:0048027]; small ribosomal subunit rRNA binding [GO:0070181]; structural constituent of ribosome [GO:0003735]	GO:0002181; GO:0003735; GO:0005737; GO:0005829; GO:0022627; GO:0048027; GO:0070181	3528756; 7610040; 9278503; 16738553; 776663; 7556101; 10094780; 24524803; 12244297; 12809609; 16272117; 27906160; 27906161; 27934701; 28077875	P02358	NA	FUNCTION: Binds as a heterodimer with protein S6 to the central domain of the 16S rRNA, where it helps stabilize the platform of the 30S subunit.	NA
A0A376L1V8_ECOLX	-0.19955	-0.811477	0.47002	0.247258	A0A376L1V8	unreviewed	A0A376L1V8_ECOLX	Periplasmic protein	osmY_2 NCTC10418_06383	Escherichia coli	147	NA	NA	NA	NA	NA	NA	NA	NA	NA
CYDA_ECOLI	0.0457014	-0.00982568	-0.0474746	0.24661	P0ABJ9	reviewed	CYDA_ECOLI	Cytochrome bd-I ubiquinol oxidase subunit 1 (EC 7.1.1.7) (Cytochrome bd-I oxidase subunit I) (Cytochrome d ubiquinol oxidase subunit I)	cydA cyd-1 b0733 JW0722	Escherichia coli (strain K12)	522	aerobic electron transport chain [GO:0019646]; oxidative phosphorylation [GO:0006119]	cytochrome complex [GO:0070069]; integral component of plasma membrane [GO:0005887]; membrane [GO:0016020]; plasma membrane [GO:0005886]	electron transfer activity [GO:0009055]; heme binding [GO:0020037]; metal ion binding [GO:0046872]; oxidoreductase activity, acting on diphenols and related substances as donors [GO:0016679]; oxidoreductase activity, acting on diphenols and related substances as donors, oxygen as acceptor [GO:0016682]	GO:0005886; GO:0005887; GO:0006119; GO:0009055; GO:0016020; GO:0016679; GO:0016682; GO:0019646; GO:0020037; GO:0046872; GO:0070069	2843510; 8905232; 9278503; 16738553; 3281937; 6307994; 3013298; 3013299; 3138232; 2656671; 1689724; 1850294; 1724280; 7577938; 15013751; 16079137; 15919996; 19542282; 21987791; 23749980; 21756872	P0ABK2	7.1.1.7	FUNCTION: A terminal oxidase that produces a proton motive force by the vectorial transfer of protons across the inner membrane. It is the component of the aerobic respiratory chain of E.coli that predominates when cells are grown at low aeration. Generates a proton motive force using protons and electrons from opposite sides of the membrane to generate H(2)O, transferring 1 proton/electron. {ECO…	PATHWAY: Energy metabolism; oxidative phosphorylation.
YEDD_ECOLI	-0.144024	-0.123712	-0.0520046	0.24581	P31063	reviewed	YEDD_ECOLI	Uncharacterized lipoprotein YedD	yedD b1928 JW1913	Escherichia coli (strain K12)	137	NA	plasma membrane [GO:0005886]	NA	GO:0005886	8371104; 9097040; 9278503; 16738553	NA	NA	NA	NA
A0A0H2W190_SHIFL	-0.401727	-0.560538	-0.376399	0.245509	A0A0H2W190	unreviewed	A0A0H2W190_SHIFL	Inorganic pyrophosphatase (EC 3.6.1.1) (Pyrophosphate phospho-hydrolase) (PPase)	ppa SF4264	Shigella flexneri	176	phosphate-containing compound metabolic process [GO:0006796]	cytoplasm [GO:0005737]	inorganic diphosphate phosphatase activity [GO:0004427]; magnesium ion binding [GO:0000287]	GO:0000287; GO:0004427; GO:0005737; GO:0006796	12384590	NA	3.6.1.1	FUNCTION: Catalyzes the hydrolysis of inorganic pyrophosphate (PPi) forming two phosphate ions. {ECO:0000256|HAMAP-Rule:MF_00209}.	NA
A0A485JQF3_ECOLX	0.570785	0.686825	0.25735	0.244962	A0A485JQF3	unreviewed	A0A485JQF3_ECOLX	Glycerol kinase (EC 2.7.1.30)	glpK_2 NCTC10974_05453	Escherichia coli	419	glycerol metabolic process [GO:0006071]; glycerol-3-phosphate metabolic process [GO:0006072]; phosphorylation [GO:0016310]	NA	ATP binding [GO:0005524]; glycerol kinase activity [GO:0004370]	GO:0004370; GO:0005524; GO:0006071; GO:0006072; GO:0016310	NA	NA	2.7.1.30	NA	NA
I6D1B3_SHIFL	-0.252314	-0.513644	0.21033	0.243751	I6D1B3	unreviewed	I6D1B3_SHIFL	Anaerobic dimethyl sulfoxide reductase chain A (EC 1.8.99.-)	dmsA SFK315_0874	Shigella flexneri K-315	636	NA	NA	metal ion binding [GO:0046872]; molybdopterin cofactor binding [GO:0043546]; oxidoreductase activity [GO:0016491]	GO:0016491; GO:0043546; GO:0046872	NA	NA	1.8.99.-	NA	NA
MDH_ECOLI	0.327791	0.0989918	-0.0482361	0.241811	P61889	reviewed	MDH_ECOLI	Malate dehydrogenase (EC 1.1.1.37)	mdh b3236 JW3205	Escherichia coli (strain K12)	312	anaerobic respiration [GO:0009061]; fermentation [GO:0006113]; glycolytic process [GO:0006096]; malate metabolic process [GO:0006108]; tricarboxylic acid cycle [GO:0006099]	cytoplasm [GO:0005737]; cytosol [GO:0005829]; extrinsic component of membrane [GO:0019898]; membrane [GO:0016020]	L-malate dehydrogenase activity [GO:0030060]; malate dehydrogenase activity [GO:0016615]; oxidoreductase activity [GO:0016491]	GO:0005737; GO:0005829; GO:0006096; GO:0006099; GO:0006108; GO:0006113; GO:0009061; GO:0016020; GO:0016491; GO:0016615; GO:0019898; GO:0030060	3299262; 3322223; 9278503; 16738553; 2993232; 7028159; 9298646; 9190829; 8506346; 8670822; 9600841; 8108402; 9199437; 11214793; 9298644; 1507230; 8331658; 11389141	NA	1.1.1.37	FUNCTION: Catalyzes the reversible oxidation of malate to oxaloacetate. {ECO:0000255|HAMAP-Rule:MF_01516, ECO:0000269|PubMed:2993232, ECO:0000269|PubMed:7028159}.	NA
A0A2X1NJK9_ECOLX	-0.416348	-0.238222	-0.759823	0.241233	A0A2X1NJK9	unreviewed	A0A2X1NJK9_ECOLX	Endoribonuclease L-PSP (EC 3.5.4.-)	ridA NCTC9073_03834	Escherichia coli	119	NA	NA	hydrolase activity [GO:0016787]	GO:0016787	NA	NA	3.5.4.-	NA	NA
K4Y7I2_ECOLX	0.147227	-0.136735	-0.207155	0.241179	K4Y7I2	unreviewed	K4Y7I2_ECOLX	Ferric uptake regulation protein	fur ECO9455_20787	Escherichia coli O111:H11 str. CVM9455	141	NA	cytoplasm [GO:0005737]	DNA binding [GO:0003677]; DNA-binding transcription factor activity [GO:0003700]; metal ion binding [GO:0046872]	GO:0003677; GO:0003700; GO:0005737; GO:0046872	23052305	NA	NA	NA	NA
RS4_ECOLI	0.779436	0.318574	0.506501	0.240805	P0A7V8	reviewed	RS4_ECOLI	30S ribosomal protein S4 (Small ribosomal subunit protein uS4)	rpsD ramA b3296 JW3258	Escherichia coli (strain K12)	206	cytoplasmic translation [GO:0002181]; DNA-templated transcription termination [GO:0006353]; maintenance of translational fidelity [GO:1990145]; negative regulation of translational initiation [GO:0045947]; positive regulation of translational fidelity [GO:0045903]; response to antibiotic [GO:0046677]; ribosomal small subunit assembly [GO:0000028]; transcription antitermination [GO:0031564]	cytoplasm [GO:0005737]; cytosol [GO:0005829]; cytosolic small ribosomal subunit [GO:0022627]; small ribosomal subunit [GO:0015935]	mRNA 5'-UTR binding [GO:0048027]; mRNA regulatory element binding translation repressor activity [GO:0000900]; rRNA binding [GO:0019843]; structural constituent of ribosome [GO:0003735]	GO:0000028; GO:0000900; GO:0002181; GO:0003735; GO:0005737; GO:0005829; GO:0006353; GO:0015935; GO:0019843; GO:0022627; GO:0031564; GO:0045903; GO:0045947; GO:0046677; GO:0048027; GO:1990145	2989779; 9278503; 16738553; 4587210; 1100394; 7556101; 387752; 3309351; 2461734; 2477554; 7559430; 9716382; 24524803; 11018284; 11447122; 15652481; 10094780; 12244297; 12809609; 16272117; 27906160; 27906161; 27934701; 28077875; 32871103	P0A9J0	NA	FUNCTION: One of two assembly initiator proteins for the 30S subunit, it binds directly to 16S rRNA where it nucleates assembly of the body of the 30S subunit. {ECO:0000269|PubMed:2461734}.; FUNCTION: With S5 and S12 plays an important role in translational accuracy; many suppressors of streptomycin-dependent mutants of protein S12 are found in this protein, some but not all of which decrease tra…	NA
YDGA_ECOLI	-0.372758	-0.587003	-0.484711	0.233606	P77804	reviewed	YDGA_ECOLI	Protein YdgA	ydgA b1614 JW1606	Escherichia coli (strain K12)	502	bacterial-type flagellum-dependent swarming motility [GO:0071978]	plasma membrane [GO:0005886]	identical protein binding [GO:0042802]	GO:0005886; GO:0042802; GO:0071978	9097039; 9278503; 16738553; 16079137	P77804	NA	NA	NA
RL6_ECOLI	0.305629	-0.135689	0.109284	0.233337	P0AG55	reviewed	RL6_ECOLI	50S ribosomal protein L6 (Large ribosomal subunit protein uL6)	rplF b3305 JW3267	Escherichia coli (strain K12)	177	cytoplasmic translation [GO:0002181]; response to antibiotic [GO:0046677]; ribosomal large subunit assembly [GO:0000027]	cytoplasm [GO:0005737]; cytosol [GO:0005829]; cytosolic large ribosomal subunit [GO:0022625]	large ribosomal subunit rRNA binding [GO:0070180]; structural constituent of ribosome [GO:0003735]	GO:0000027; GO:0002181; GO:0003735; GO:0005737; GO:0005829; GO:0022625; GO:0046677; GO:0070180	324885; 6222285; 9278503; 16738553; 9298646; 369594; 6170935; 9642068; 9298644; 10094780; 18723842; 24524803; 10756104; 12809609; 16272117; 25310980; 24844575; 27906160; 27906161; 27934701; 28077875	NA	NA	FUNCTION: This protein binds directly to at least 2 domains of the 23S ribosomal RNA, thus is important in its secondary structure. It is located near the subunit interface in the base of the L7/L12 stalk, and near the tRNA binding site of the peptidyltransferase center. {ECO:0000269|PubMed:6170935}.; FUNCTION: Gentamicin-resistant mutations in this protein affect translation fidelity. {ECO:00002…	NA
FRDA_ECOLI	0.136881	-0.181942	0.417131	0.23301	P00363	reviewed	FRDA_ECOLI	Fumarate reductase flavoprotein subunit (EC 1.3.5.4) (Quinol-fumarate reductase flavoprotein subunit) (QFR flavoprotein subunit)	frdA b4154 JW4115	Escherichia coli (strain K12)	602	anaerobic respiration [GO:0009061]; bacterial-type flagellum assembly [GO:0044780]; bacterial-type flagellum-dependent cell motility [GO:0071973]; cellular response to DNA damage stimulus [GO:0006974]; fermentation [GO:0006113]	cytosol [GO:0005829]; membrane [GO:0016020]; plasma membrane [GO:0005886]; plasma membrane fumarate reductase complex [GO:0045284]	electron transfer activity [GO:0009055]; FAD binding [GO:0071949]; flavin adenine dinucleotide binding [GO:0050660]; fumarate reductase (menaquinone) [GO:0102040]; succinate dehydrogenase activity [GO:0000104]	GO:0000104; GO:0005829; GO:0005886; GO:0006113; GO:0006974; GO:0009055; GO:0009061; GO:0016020; GO:0044780; GO:0045284; GO:0050660; GO:0071949; GO:0071973; GO:0102040	7037404; 7610040; 9278503; 16738553; 26644464; 2668268; 1856194; 9298644; 20484676; 24374335; 10373108; 11850430	P0AC47; P0ACB4; P76111	1.3.5.4	FUNCTION: Two distinct, membrane-bound, FAD-containing enzymes are responsible for the catalysis of fumarate and succinate interconversion; fumarate reductase is used during anaerobic growth, and succinate dehydrogenase is used during aerobic growth. The QFR enzyme complex binds 2 quinones in or near the membrane; 1 near the [3Fe-4S] cluster (QP is proximal to the [3Fe-4S] cluster, on the cytopla…	NA
BTUB_ECOLI	-0.464812	-0.271529	-0.0443081	0.231502	P06129	reviewed	BTUB_ECOLI	Vitamin B12 transporter BtuB (Cobalamin receptor) (Outer membrane cobalamin translocator)	btuB bfe cer dcrC b3966 JW3938	Escherichia coli (strain K12)	614	cobalamin transport [GO:0015889]; ion transmembrane transport [GO:0034220]	cell outer membrane [GO:0009279]; integral component of cell outer membrane [GO:0045203]; integral component of membrane [GO:0016021]; intrinsic component of cell outer membrane [GO:0031230]; membrane [GO:0016020]; pore complex [GO:0046930]; transmembrane transporter complex [GO:1902495]	ABC-type vitamin B12 transporter activity [GO:0015420]; calcium ion binding [GO:0005509]; porin activity [GO:0015288]; protein domain specific binding [GO:0019904]	GO:0005509; GO:0009279; GO:0015288; GO:0015420; GO:0015889; GO:0016020; GO:0016021; GO:0019904; GO:0031230; GO:0034220; GO:0045203; GO:0046930; GO:1902495	3882670; 8265357; 9278503; 16738553; 1999392; 9298646; 8093236; 2982793; 2687240; 9852020; 10485884; 11705387; 14499604; 12595710; 12652322; 14528295	NA	NA	FUNCTION: Involved in the active translocation of vitamin B12 (cyanocobalamin) across the outer membrane to the periplasmic space. It derives its energy for transport by interacting with the trans-periplasmic membrane protein TonB. Is also a receptor for bacteriophages BF23 and C1, and for A and E colicins. {ECO:0000269|PubMed:10485884, ECO:0000269|PubMed:2687240, ECO:0000269|PubMed:2982793}.	NA
B1ENM1_ESCAT	0.552765	0.633289	0.384421	0.229777	B1ENM1	unreviewed	B1ENM1_ESCAT	Threonine--tRNA ligase (EC 6.1.1.3) (Threonyl-tRNA synthetase) (ThrRS)	thrS ESCAB7627_2950	Escherichia albertii (strain TW07627)	642	threonyl-tRNA aminoacylation [GO:0006435]	cytoplasm [GO:0005737]	ATP binding [GO:0005524]; metal ion binding [GO:0046872]; threonine-tRNA ligase activity [GO:0004829]; tRNA binding [GO:0000049]	GO:0000049; GO:0004829; GO:0005524; GO:0005737; GO:0006435; GO:0046872	NA	NA	6.1.1.3	NA	NA
A0A377ASG4_ECOLX	-0.461793	-0.135156	-0.349563	0.225647	A0A377ASG4	unreviewed	A0A377ASG4_ECOLX	Peptidyl-prolyl cis-trans isomerase (EC 5.2.1.8)	fklB NCTC9962_01762	Escherichia coli	168	protein folding [GO:0006457]	NA	peptidyl-prolyl cis-trans isomerase activity [GO:0003755]	GO:0003755; GO:0006457	NA	NA	5.2.1.8	NA	NA
RPOZ_ECOLI	0.587281	0.459574	0.38069	0.224208	P0A800	reviewed	RPOZ_ECOLI	DNA-directed RNA polymerase subunit omega (RNAP omega subunit) (EC 2.7.7.6) (RNA polymerase omega subunit) (Transcriptase subunit omega)	rpoZ b3649 JW3624	Escherichia coli (strain K12)	91	bacterial-type flagellum assembly [GO:0044780]; bacterial-type flagellum-dependent cell motility [GO:0071973]; cell motility [GO:0048870]; cellular response to cell envelope stress [GO:0036460]; DNA-templated transcription [GO:0006351]; iron ion homeostasis [GO:0055072]; nitrate assimilation [GO:0042128]; protein-containing complex assembly [GO:0065003]; regulation of DNA-templated transcription …	cytosol [GO:0005829]; cytosolic DNA-directed RNA polymerase complex [GO:0000345]; RNA polymerase complex [GO:0030880]; transcription elongation factor complex [GO:0008023]	DNA binding [GO:0003677]; DNA-directed 5'-3' RNA polymerase activity [GO:0003899]	GO:0000345; GO:0003677; GO:0003899; GO:0005829; GO:0006351; GO:0008023; GO:0009408; GO:0030880; GO:0031564; GO:0032784; GO:0036460; GO:0042128; GO:0044780; GO:0048870; GO:0055072; GO:0065003; GO:0071973; GO:0090605; GO:2000142	3549461; 2549050; 7686882; 9278503; 16738553; 9868784; 19903881; 24843001; 32871103	NA	2.7.7.6	FUNCTION: Promotes RNA polymerase (RNAP) assembly. Latches the N- and C-terminal regions of the beta' subunit thereby facilitating its interaction with the beta and alpha subunits. {ECO:0000269|PubMed:24843001}.; FUNCTION: Part of the processive rRNA transcription and antitermination complex (rrnTAC). The complex forms an RNA-chaperone ring around the RNA exit tunnel of RNAP. It supports rapid tr…	NA
Q32AJ8_SHIDS	0.00808652	0.0984476	0.0802494	0.220966	Q32AJ8	unreviewed	Q32AJ8_SHIDS	Ribulose-phosphate 3-epimerase (EC 5.1.3.1)	rpe SDY_3693	Shigella dysenteriae serotype 1 (strain Sd197)	225	pentose catabolic process [GO:0019323]; pentose-phosphate shunt [GO:0006098]	NA	D-ribulose-phosphate 3-epimerase activity [GO:0004750]; metal ion binding [GO:0046872]	GO:0004750; GO:0006098; GO:0019323; GO:0046872	16275786	NA	5.1.3.1	FUNCTION: Catalyzes the reversible epimerization of D-ribulose 5-phosphate to D-xylulose 5-phosphate. {ECO:0000256|HAMAP-Rule:MF_02227}.	PATHWAY: Carbohydrate degradation. {ECO:0000256|HAMAP-Rule:MF_02227}.
A0A484WSY4_ECOLX	0.167911	-0.0554007	-0.0663734	0.220239	A0A484WSY4	unreviewed	A0A484WSY4_ECOLX	Aldose 1-epimerase (Mutarotase) (EC 5.1.3.3)	galM_2 NCTC9001_01451	Escherichia coli	144	carbohydrate metabolic process [GO:0005975]	NA	aldose 1-epimerase activity [GO:0004034]; carbohydrate binding [GO:0030246]	GO:0004034; GO:0005975; GO:0030246	NA	NA	5.1.3.3	NA	NA
OPGG_ECOLI	-0.311647	-0.501857	0.00790837	0.217031	P33136	reviewed	OPGG_ECOLI	Glucans biosynthesis protein G	mdoG opgG b1048 JW1035	Escherichia coli (strain K12)	511	beta-glucan biosynthetic process [GO:0051274]	outer membrane-bounded periplasmic space [GO:0030288]	carbohydrate binding [GO:0030246]; catalytic activity [GO:0003824]	GO:0003824; GO:0030246; GO:0030288; GO:0051274	7934824; 8905232; 9278503; 16738553; 9298646; 15313617	NA	NA	FUNCTION: Involved in the biosynthesis of osmoregulated periplasmic glucans (OPGs).	PATHWAY: Glycan metabolism; osmoregulated periplasmic glucan (OPG) biosynthesis.
TPIS_ECOLI	0.0755448	-0.2705	0.238767	0.216784	P0A858	reviewed	TPIS_ECOLI	Triosephosphate isomerase (TIM) (TPI) (EC 5.3.1.1) (Triose-phosphate isomerase)	tpiA tpi b3919 JW3890	Escherichia coli (strain K12)	255	gluconeogenesis [GO:0006094]; glyceraldehyde-3-phosphate biosynthetic process [GO:0046166]; glycerol catabolic process [GO:0019563]; glycolytic process [GO:0006096]	cytosol [GO:0005829]; membrane [GO:0016020]	identical protein binding [GO:0042802]; triose-phosphate isomerase activity [GO:0004807]	GO:0004807; GO:0005829; GO:0006094; GO:0006096; GO:0016020; GO:0019563; GO:0042802; GO:0046166	6092857; 8346018; 9278503; 16738553; 9298646; 17895580; 9600841; 7493933; 9442062; 16223443; 24745552; 8309937; 15299515; 7809033	P29745; P09373; P0A858	5.3.1.1	FUNCTION: Involved in the gluconeogenesis. Catalyzes stereospecifically the conversion of dihydroxyacetone phosphate (DHAP) to D-glyceraldehyde-3-phosphate (G3P). {ECO:0000255|HAMAP-Rule:MF_00147, ECO:0000269|PubMed:9442062}.	PATHWAY: Carbohydrate biosynthesis; gluconeogenesis. {ECO:0000255|HAMAP-Rule:MF_00147}.; PATHWAY: Carbohydrate degradation; glycolysis; D-glyceraldehyde 3-phosphate from glycerone phosphate: step 1/1. {ECO:0000255|HAMAP-Rule:MF_00147}.
DMSB_ECOLI	-0.515132	-0.242686	-0.676996	0.216596	P18776	reviewed	DMSB_ECOLI	Anaerobic dimethyl sulfoxide reductase chain B (DMSO reductase iron-sulfur subunit)	dmsB b0895 JW0878	Escherichia coli (strain K12)	205	anaerobic electron transport chain [GO:0019645]; anaerobic respiration [GO:0009061]; dimethyl sulfoxide metabolic process [GO:0018907]	dimethyl sulfoxide reductase complex [GO:0009390]; intrinsic component of periplasmic side of plasma membrane [GO:0031237]; plasma membrane [GO:0005886]	4 iron, 4 sulfur cluster binding [GO:0051539]; dimethyl sulfoxide reductase activity [GO:0009389]; metal ion binding [GO:0046872]	GO:0005886; GO:0009061; GO:0009389; GO:0009390; GO:0018907; GO:0019645; GO:0031237; GO:0046872; GO:0051539	3062312; 8905232; 9278503; 16738553; 2174699; 1653010	P18775	NA	FUNCTION: Electron transfer subunit of the terminal reductase during anaerobic growth on various sulfoxide and N-oxide compounds.	NA
G6PD_ECOLI	-0.0588794	-0.324708	-0.145105	0.216169	P0AC53	reviewed	G6PD_ECOLI	Glucose-6-phosphate 1-dehydrogenase (G6PD) (EC 1.1.1.49) [Cleaved into: Extracellular death factor (EDF)]	zwf b1852 JW1841	Escherichia coli (strain K12)	491	glucose metabolic process [GO:0006006]; pentose-phosphate shunt [GO:0006098]; pentose-phosphate shunt, oxidative branch [GO:0009051]; quorum sensing [GO:0009372]	cytosol [GO:0005829]	glucose-6-phosphate dehydrogenase activity [GO:0004345]; identical protein binding [GO:0042802]; NADP binding [GO:0050661]	GO:0004345; GO:0005829; GO:0006006; GO:0006098; GO:0009051; GO:0009372; GO:0042802; GO:0050661	1704005; 9097040; 9278503; 16738553; 7973728; 8344525; 9298644; 15113569; 17962566; 18310334; 21419338	P0A988; P0AC53	1.1.1.49	FUNCTION: Catalyzes the oxidation of glucose 6-phosphate to 6-phosphogluconolactone. {ECO:0000255|HAMAP-Rule:MF_00966, ECO:0000269|PubMed:15113569, ECO:0000269|PubMed:17962566}.; FUNCTION: Probable source of extracellular death factor (EDF, sequence Asn-Asn-Trp-Asn-Asn, NNWNN) following processing and amidation. This pentapeptide stimulates cell death mediated by MazF (PubMed:17962566). Artificia…	PATHWAY: Carbohydrate degradation; pentose phosphate pathway; D-ribulose 5-phosphate from D-glucose 6-phosphate (oxidative stage): step 1/3. {ECO:0000255|HAMAP-Rule:MF_00966, ECO:0000269|PubMed:15113569}.
G3P1_ECOLI	0.0301297	-0.593811	0.0517516	0.214088	P0A9B2	reviewed	G3P1_ECOLI	Glyceraldehyde-3-phosphate dehydrogenase A (GAPDH-A) (EC 1.2.1.12) (NAD-dependent glyceraldehyde-3-phosphate dehydrogenase)	gapA b1779 JW1768	Escherichia coli (strain K12)	331	glucose metabolic process [GO:0006006]; glycolytic process [GO:0006096]	cytosol [GO:0005829]; membrane [GO:0016020]	glyceraldehyde-3-phosphate dehydrogenase (NAD+) (phosphorylating) activity [GO:0004365]; identical protein binding [GO:0042802]; NAD binding [GO:0051287]; NADP binding [GO:0050661]	GO:0004365; GO:0005829; GO:0006006; GO:0006096; GO:0016020; GO:0042802; GO:0050661; GO:0051287	2990926; 9097039; 9278503; 16738553; 9298646; 1862091; 7896119; 2124629; 2659073; 9298644; 18723842; 21908771; 21151122; 8636984; 10978154; 19542219	P0A9H9; P0A9B2	1.2.1.12	FUNCTION: Catalyzes the oxidative phosphorylation of glyceraldehyde 3-phosphate (G3P) to 1,3-bisphosphoglycerate (BPG) using the cofactor NAD. The first reaction step involves the formation of a hemiacetal intermediate between G3P and a cysteine residue, and this hemiacetal intermediate is then oxidized to a thioester, with concomitant reduction of NAD to NADH. The reduced NADH is then exchanged …	PATHWAY: Carbohydrate degradation; glycolysis; pyruvate from D-glyceraldehyde 3-phosphate: step 1/5. {ECO:0000305}.
NUOCD_ECOLI	-0.114542	-0.751387	-0.222015	0.213337	P33599	reviewed	NUOCD_ECOLI	NADH-quinone oxidoreductase subunit C/D (EC 7.1.1.-) (NADH dehydrogenase I subunit C/D) (NDH-1 subunit C/D) (NUO3/NUO4)	nuoC nuoCD nuoD b2286 JW5375	Escherichia coli (strain K12)	596	respiratory electron transport chain [GO:0022904]	cytoplasm [GO:0005737]; membrane [GO:0016020]; NADH dehydrogenase complex [GO:0030964]; plasma membrane [GO:0005886]; plasma membrane respiratory chain complex I [GO:0045272]; respiratory chain complex I [GO:0045271]	NAD binding [GO:0051287]; NADH dehydrogenase (ubiquinone) activity [GO:0008137]; quinone binding [GO:0048038]	GO:0005737; GO:0005886; GO:0008137; GO:0016020; GO:0022904; GO:0030964; GO:0045271; GO:0045272; GO:0048038; GO:0051287	7690854; 9205837; 9278503; 16738553; 11997136; 8157582; 7607227; 16079137	P33602	7.1.1.-	FUNCTION: NDH-1 shuttles electrons from NADH, via FMN and iron-sulfur (Fe-S) centers, to quinones in the respiratory chain. The immediate electron acceptor for the enzyme in this species is believed to be ubiquinone. Couples the redox reaction to proton translocation (for every two electrons transferred, four hydrogen ions are translocated across the cytoplasmic membrane), and thus conserves the …	NA
PANB_ECOLI	-0.321559	-0.258829	-0.256406	0.213161	P31057	reviewed	PANB_ECOLI	3-methyl-2-oxobutanoate hydroxymethyltransferase (EC 2.1.2.11) (Ketopantoate hydroxymethyltransferase) (KPHMT)	panB b0134 JW0130	Escherichia coli (strain K12)	264	pantothenate biosynthetic process [GO:0015940]	cytoplasm [GO:0005737]; cytosol [GO:0005829]; membrane [GO:0016020]	3-methyl-2-oxobutanoate hydroxymethyltransferase activity [GO:0003864]; identical protein binding [GO:0042802]; magnesium ion binding [GO:0000287]	GO:0000287; GO:0003864; GO:0005737; GO:0005829; GO:0015940; GO:0016020; GO:0042802	8096212; 8202364; 9278503; 16738553; 9298646; 776976; 6463; 12906829	NA	2.1.2.11	FUNCTION: Catalyzes the reversible reaction in which hydroxymethyl group from 5,10-methylenetetrahydrofolate is transferred onto alpha-ketoisovalerate to form ketopantoate. {ECO:0000269|PubMed:6463, ECO:0000269|PubMed:776976}.	PATHWAY: Cofactor biosynthesis; (R)-pantothenate biosynthesis; (R)-pantoate from 3-methyl-2-oxobutanoate: step 1/2. {ECO:0000305|PubMed:6463, ECO:0000305|PubMed:776976}.
LLDD_ECOLI	0.00787215	-0.00162545	-0.365657	0.212624	P33232	reviewed	LLDD_ECOLI	L-lactate dehydrogenase (EC 1.1.-.-)	lldD lctD b3605 JW3580	Escherichia coli (strain K12)	396	aerobic respiration [GO:0009060]; L-fucose catabolic process [GO:0042355]; lactate oxidation [GO:0019516]	plasma membrane [GO:0005886]	FMN binding [GO:0010181]; L-lactate dehydrogenase activity [GO:0004459]	GO:0004459; GO:0005886; GO:0009060; GO:0010181; GO:0019516; GO:0042355	8407843; 8041620; 9278503; 16738553; 18473	NA	1.1.-.-	FUNCTION: Catalyzes the conversion of L-lactate to pyruvate. Seems to be a primary dehydrogenase in the respiratory chain. To a lesser extent, can also oxidize DL-alpha-hydroxybutyrate, but not D-lactate. {ECO:0000269|PubMed:18473, ECO:0000269|PubMed:8407843}.	NA
FHUA_ECOLI	-0.480795	0.111835	-0.0542034	0.210155	P06971	reviewed	FHUA_ECOLI	Ferrichrome outer membrane transporter/phage receptor (Ferric hydroxamate receptor) (Ferric hydroxamate uptake) (Ferrichrome-iron receptor)	fhuA tonA b0150 JW0146	Escherichia coli (strain K12)	747	iron ion homeostasis [GO:0055072]	cell outer membrane [GO:0009279]; membrane [GO:0016020]; transmembrane transporter complex [GO:1902495]	iron ion binding [GO:0005506]; protein domain specific binding [GO:0019904]; siderophore uptake transmembrane transporter activity [GO:0015344]; signaling receptor activity [GO:0038023]; toxic substance binding [GO:0015643]; virion binding [GO:0046790]	GO:0005506; GO:0009279; GO:0015344; GO:0015643; GO:0016020; GO:0019904; GO:0038023; GO:0046790; GO:0055072; GO:1902495	3079747; 8202364; 9278503; 16738553; 2823072; 1089064; 353030; 2066336; 7515827; 8916906; 8617231; 9353297; 12427941; 18653801; 20005847; 9856937; 9865695; 10850805	P02929; Q9X2V7	NA	FUNCTION: Involved in the uptake of iron in complex with ferrichrome, a hydroxamate-type siderophore. Binds and transports ferrichrome-iron across the outer membrane (PubMed:1089064, PubMed:2066336). In addition to its role in ferrichrome-iron transport, transports the antibiotic albomycin, which is a structural analog of ferrichrome, and acts as a receptor for colicin M, microcin J25 and bacteri…	NA
ECOT_ECOLI	-0.029232	0.0971178	0.170866	0.209842	P23827	reviewed	ECOT_ECOLI	Ecotin	eco eti b2209 JW2197	Escherichia coli (strain K12)	162	NA	outer membrane-bounded periplasmic space [GO:0030288]	serine-type endopeptidase inhibitor activity [GO:0004867]	GO:0004867; GO:0030288	2007606; 1879537; 9097040; 9278503; 16738553; 9298646; 9298644; 8156987; 8931142; 9154920; 10843853; 11513582; 7757004	P03951; P48740-2; P00763	NA	FUNCTION: General inhibitor of pancreatic serine proteases: inhibits chymotrypsin, trypsin, elastases, factor X, kallikrein as well as a variety of other proteases. The strength of inhibition does not appear to be correlated with a particular protease specificity.	NA
SYI_ECOLI	0.736434	0.814554	0.472714	0.209519	P00956	reviewed	SYI_ECOLI	Isoleucine--tRNA ligase (EC 6.1.1.5) (Isoleucyl-tRNA synthetase) (IleRS)	ileS ilvS b0026 JW0024	Escherichia coli (strain K12)	938	isoleucyl-tRNA aminoacylation [GO:0006428]; response to antibiotic [GO:0046677]	cytosol [GO:0005829]	aminoacyl-tRNA editing activity [GO:0002161]; ATP binding [GO:0005524]; isoleucine-tRNA ligase activity [GO:0004822]; tRNA binding [GO:0000049]; zinc ion binding [GO:0008270]	GO:0000049; GO:0002161; GO:0004822; GO:0005524; GO:0005829; GO:0006428; GO:0008270; GO:0046677	6390679; 7929087; 1630901; 9278503; 16738553; 2985604; 19557155; 6378662; 6374664; 3282306; 9298644; 9554847; 10549284; 10889024; 11864608; 11782529; 12515858; 18723842	P19930; P02925; P0CE47; P39336	6.1.1.5	FUNCTION: Catalyzes the attachment of isoleucine to tRNA(Ile). As IleRS can inadvertently accommodate and process structurally similar amino acids such as valine, to avoid such errors it has two additional distinct tRNA(Ile)-dependent editing activities. One activity is designated as 'pretransfer' editing and involves the hydrolysis of activated Val-AMP. The other activity is designated 'posttran…	NA
A0A2X3KJ52_ECOLX	-0.232243	-0.433722	-0.285721	0.206932	A0A2X3KJ52	unreviewed	A0A2X3KJ52_ECOLX	Rare lipoprotein B	rlpB_2 NCTC8009_06547	Escherichia coli	94	Gram-negative-bacterium-type cell outer membrane assembly [GO:0043165]	outer membrane [GO:0019867]	NA	GO:0019867; GO:0043165	NA	NA	NA	NA	NA
IF3_ECOLI	0.612336	0.457277	0.258092	0.204855	P0A707	reviewed	IF3_ECOLI	Translation initiation factor IF-3 [Cleaved into: Translation initiation factor IF-3, N-terminally processed; Translation initiation factor IF-3S]	infC fit srjA b1718 JW5829	Escherichia coli (strain K12)	180	response to cold [GO:0009409]; ribosome disassembly [GO:0032790]	cytosol [GO:0005829]; membrane [GO:0016020]	ribosome binding [GO:0043022]; RNA binding [GO:0003723]; translation initiation factor activity [GO:0003743]	GO:0003723; GO:0003743; GO:0005829; GO:0009409; GO:0016020; GO:0032790; GO:0043022	330233; 6325158; 9097039; 9278503; 16738553; 330232; 1534259; 1457399; 2954162; 9298644; 16857585; 22562136; 22515367; 1742345; 7705354; 9054966; 9614948; 21750663	P02359	NA	FUNCTION: One of the essential components for the initiation of protein synthesis.IF-3 binds to the 30S ribosomal subunit and shifts the equilibrum between 70S ribosomes and their 50S and 30S subunits in favor of the free subunits, thus enhancing the availability of 30S subunits on which protein synthesis initiation begins. {ECO:0000269|PubMed:22562136}.	NA
A0A5P0PZD0_ECOLX	-0.0753499	0.851156	0.693693	0.204641	A0A5P0PZD0	unreviewed	A0A5P0PZD0_ECOLX	Ubiquitin	EI021_29705	Escherichia coli	83	NA	NA	NA	NA	31642700	NA	NA	NA	NA
I2UNU3_ECOLX	0.239386	-0.223959	-0.246557	0.203535	I2UNU3	unreviewed	I2UNU3_ECOLX	DegT/DnrJ/EryC1/StrS aminotransferase family protein	EC40522_2361	Escherichia coli 4.0522	388	NA	NA	transaminase activity [GO:0008483]	GO:0008483	NA	NA	NA	NA	NA
PYRH_ECOLI	-0.100759	-0.343155	-0.162824	0.202533	P0A7E9	reviewed	PYRH_ECOLI	Uridylate kinase (UK) (EC 2.7.4.22) (Uridine monophosphate kinase) (UMP kinase) (UMPK)	pyrH smbA b0171 JW0166	Escherichia coli (strain K12)	241	'de novo' CTP biosynthetic process [GO:0044210]; phosphorylation [GO:0016310]; pyrimidine nucleotide biosynthetic process [GO:0006221]; UDP biosynthetic process [GO:0006225]	cytosol [GO:0005829]	ATP binding [GO:0005524]; identical protein binding [GO:0042802]; UMP kinase activity [GO:0033862]	GO:0005524; GO:0005829; GO:0006221; GO:0006225; GO:0016310; GO:0033862; GO:0042802; GO:0044210	1447125; 7711027; 8202364; 9278503; 16738553; 8190075; 9922246; 9457846; 17210578; 15857829; 18945668	NA	2.7.4.22	FUNCTION: Catalyzes the reversible phosphorylation of UMP to UDP, with ATP as the most efficient phosphate donor. {ECO:0000269|PubMed:7711027}.	PATHWAY: Pyrimidine metabolism; CTP biosynthesis via de novo pathway; UDP from UMP (UMPK route): step 1/1. {ECO:0000269|PubMed:17210578}.
DEOB_ECOLI	0.452499	0.596823	0.00348868	0.201452	P0A6K6	reviewed	DEOB_ECOLI	Phosphopentomutase (EC 5.4.2.7) (Phosphodeoxyribomutase)	deoB drm thyR b4383 JW4346	Escherichia coli (strain K12)	407	5-phosphoribose 1-diphosphate biosynthetic process [GO:0006015]; cellular metabolic compound salvage [GO:0043094]; cellular response to DNA damage stimulus [GO:0006974]; deoxyribonucleotide catabolic process [GO:0009264]	cytosol [GO:0005829]	magnesium ion binding [GO:0000287]; manganese ion binding [GO:0030145]; phosphopentomutase activity [GO:0008973]	GO:0000287; GO:0005829; GO:0006015; GO:0006974; GO:0008973; GO:0009264; GO:0030145; GO:0043094	7610040; 9278503; 16738553; 6087276; 18723842	NA	5.4.2.7	FUNCTION: Phosphotransfer between the C1 and C5 carbon atoms of pentose.	PATHWAY: Metabolic intermediate biosynthesis; 5-phospho-alpha-D-ribose 1-diphosphate biosynthesis; 5-phospho-alpha-D-ribose 1-diphosphate from D-ribose 5-phosphate (route II): step 1/3.
BAMD_ECOLI	-0.307756	-0.285474	0.000715228	0.201359	P0AC02	reviewed	BAMD_ECOLI	Outer membrane protein assembly factor BamD	bamD yfiO b2595 JW2577	Escherichia coli (strain K12)	245	Gram-negative-bacterium-type cell outer membrane assembly [GO:0043165]; protein insertion into membrane [GO:0051205]	Bam protein complex [GO:1990063]; cell outer membrane [GO:0009279]; membrane [GO:0016020]	NA	GO:0009279; GO:0016020; GO:0043165; GO:0051205; GO:1990063	9205837; 9278503; 16738553; 15851030; 16079137; 16824102; 20378773; 21823654; 21139201; 21586578; 21937441; 22281737; 27686148; 26900875; 26901871; 26744406	P76459; P0A940; P0A903; P0A937	NA	FUNCTION: Part of the outer membrane protein assembly complex (Bam), which is involved in assembly and insertion of beta-barrel proteins into the outer membrane. Constitutes, with BamA, the core component of the assembly machinery. Probably involved in transient protein interactions. Efficient substrate folding and insertion into the outer membrane requires all 5 subunits (PubMed:20378773, PubMed…	NA
A0A2X1NP24_ECOLX	0.065223	-0.178332	-0.0955564	0.199871	A0A2X1NP24	unreviewed	A0A2X1NP24_ECOLX	RNA polymerase sigma factor	rpoE NCTC9073_04612	Escherichia coli	158	DNA-templated transcription initiation [GO:0006352]	cytoplasm [GO:0005737]; protein-containing complex [GO:0032991]	DNA binding [GO:0003677]; sigma factor activity [GO:0016987]	GO:0003677; GO:0005737; GO:0006352; GO:0016987; GO:0032991	NA	NA	NA	NA	NA
A0A376D408_ECOLX	-0.0101096	-0.23508	-0.0221052	0.199617	A0A376D408	unreviewed	A0A376D408_ECOLX	Protein GrpE (HSP-70 cofactor)	grpE_2 grpE NCTC10767_02503	Escherichia coli	157	protein folding [GO:0006457]	cytoplasm [GO:0005737]	adenyl-nucleotide exchange factor activity [GO:0000774]; chaperone binding [GO:0051087]; protein homodimerization activity [GO:0042803]	GO:0000774; GO:0005737; GO:0006457; GO:0042803; GO:0051087	NA	NA	NA	FUNCTION: Participates actively in the response to hyperosmotic and heat shock by preventing the aggregation of stress-denatured proteins, in association with DnaK and GrpE. It is the nucleotide exchange factor for DnaK and may function as a thermosensor. Unfolded proteins bind initially to DnaJ; upon interaction with the DnaJ-bound protein, DnaK hydrolyzes its bound ATP, resulting in the formati…	NA
A0A376VZH4_ECOLX	-0.0852629	-0.105623	0.290243	0.199596	A0A376VZH4	unreviewed	A0A376VZH4_ECOLX	Methionine aminopeptidase (EC 3.4.11.18)	map_1 NCTC9081_02144	Escherichia coli	161	proteolysis [GO:0006508]	NA	metalloaminopeptidase activity [GO:0070006]; transition metal ion binding [GO:0046914]	GO:0006508; GO:0046914; GO:0070006	NA	NA	3.4.11.18	FUNCTION: Removes the N-terminal methionine from nascent proteins. The N-terminal methionine is often cleaved when the second residue in the primary sequence is small and uncharged (Met-Ala-, Cys, Gly, Pro, Ser, Thr, or Val). Requires deformylation of the N(alpha)-formylated initiator methionine before it can be hydrolyzed. {ECO:0000256|ARBA:ARBA00002521}.	NA
A0A376U9E3_ECOLX	-0.39143	-0.743465	-0.0479427	0.199482	A0A376U9E3	unreviewed	A0A376U9E3_ECOLX	Sulfurtransferase	ynjE_1 NCTC8622_04907	Escherichia coli	186	NA	NA	thiosulfate sulfurtransferase activity [GO:0004792]	GO:0004792	NA	NA	NA	NA	NA
SODM_ECOLI	0.335087	0.166456	0.319699	0.199126	P00448	reviewed	SODM_ECOLI	Superoxide dismutase [Mn] (EC 1.15.1.1) (MnSOD)	sodA b3908 JW3879	Escherichia coli (strain K12)	206	cellular response to selenium ion [GO:0071291]; removal of superoxide radicals [GO:0019430]; response to acidic pH [GO:0010447]; response to heat [GO:0009408]; response to oxidative stress [GO:0006979]; superoxide metabolic process [GO:0006801]	cytoplasm [GO:0005737]; cytosol [GO:0005829]	antioxidant activity [GO:0016209]; DNA binding [GO:0003677]; manganese ion binding [GO:0030145]; metal ion binding [GO:0046872]; superoxide dismutase activity [GO:0004784]	GO:0003677; GO:0004784; GO:0005737; GO:0005829; GO:0006801; GO:0006979; GO:0009408; GO:0010447; GO:0016209; GO:0019430; GO:0030145; GO:0046872; GO:0071291	3520487; 8346018; 9278503; 16738553; 363708; 1339463; 1551902; 3131302; 9298646; 9298644; 11141052; 11294629; 9003797; 10686094	NA	1.15.1.1	FUNCTION: Destroys superoxide anion radicals which are normally produced within the cells and which are toxic to biological systems.	NA
GPR_ECOLI	-0.446414	-0.170647	-0.12513	0.198918	Q46851	reviewed	GPR_ECOLI	L-glyceraldehyde 3-phosphate reductase (GAP reductase) (EC 1.1.1.-)	gpr mgrA yghZ b3001 JW2970	Escherichia coli (strain K12)	346	cellular response to DNA damage stimulus [GO:0006974]; methylglyoxal catabolic process [GO:0051596]	NA	oxidoreductase activity, acting on the CH-OH group of donors, NAD or NADP as acceptor [GO:0016616]	GO:0006974; GO:0016616; GO:0051596	9278503; 16738553; 12583903; 16077126; 18620424; 22393408	NA	1.1.1.-	FUNCTION: Catalyzes the stereospecific, NADPH-dependent reduction of L-glyceraldehyde 3-phosphate (L-GAP). The physiological role of gpr is the detoxification of L-GAP, which may be formed by non-enzymatic racemization of GAP. Also involved in the stress response as a methylglyoxal reductase which converts the toxic metabolite methylglyoxal to acetol in vitro and in vivo. {ECO:0000269|PubMed:1258…	NA
A0A376W675_ECOLX	0.145362	0.24403	0.0801952	0.198711	A0A376W675	unreviewed	A0A376W675_ECOLX	Glucose-specific PTS system EIIA component (EC 2.7.1.-)	crr_2 crr_1 NCTC9001_01734 NCTC9081_05440	Escherichia coli	131	phosphoenolpyruvate-dependent sugar phosphotransferase system [GO:0009401]	NA	transferase activity [GO:0016740]	GO:0009401; GO:0016740	NA	NA	2.7.1.-	NA	NA
I6C804_SHIFL	-0.28939	0.161381	-0.659464	0.198524	I6C804	unreviewed	I6C804_SHIFL	2',3'-cyclic-nucleotide 2'-phosphodiesterase (EC 3.1.4.16)	SFK315_5011	Shigella flexneri K-315	486	nucleotide catabolic process [GO:0009166]	NA	2',3'-cyclic-nucleotide 2'-phosphodiesterase activity [GO:0008663]; nucleotide binding [GO:0000166]	GO:0000166; GO:0008663; GO:0009166	NA	NA	3.1.4.16	NA	NA
ODP2_ECOLI	-0.138498	-0.259737	-0.0602479	0.198087	P06959	reviewed	ODP2_ECOLI	Dihydrolipoyllysine-residue acetyltransferase component of pyruvate dehydrogenase complex (EC 2.3.1.12) (Dihydrolipoamide acetyltransferase component of pyruvate dehydrogenase complex) (E2)	aceF b0115 JW0111	Escherichia coli (strain K12)	630	acetyl-CoA biosynthetic process from pyruvate [GO:0006086]; glycolytic process [GO:0006096]; pyruvate catabolic process [GO:0042867]; pyruvate metabolic process [GO:0006090]	cytoplasm [GO:0005737]; pyruvate dehydrogenase complex [GO:0045254]	acetyltransferase activity [GO:0016407]; dihydrolipoyllysine-residue acetyltransferase activity [GO:0004742]; lipoic acid binding [GO:0031405]	GO:0004742; GO:0005737; GO:0006086; GO:0006090; GO:0006096; GO:0016407; GO:0031405; GO:0042867; GO:0045254	6345153; 9278503; 16738553; 9298646; 6821375; 2201286; 2121129; 9298644; 18723842	P04395; P0AED9; P32053; P0A9P0; P0ADI0; P24230; P30014; P67087; P07604	2.3.1.12	FUNCTION: The pyruvate dehydrogenase complex catalyzes the overall conversion of pyruvate to acetyl-CoA and CO(2). It contains multiple copies of three enzymatic components: pyruvate dehydrogenase (E1), dihydrolipoamide acetyltransferase (E2) and lipoamide dehydrogenase (E3).	NA
SYN_ECOLI	0.570278	0.279423	0.222489	0.19752	P0A8M0	reviewed	SYN_ECOLI	Asparagine--tRNA ligase (EC 6.1.1.22) (Asparaginyl-tRNA synthetase) (AsnRS)	asnS tss b0930 JW0913	Escherichia coli (strain K12)	466	asparaginyl-tRNA aminoacylation [GO:0006421]; tRNA aminoacylation for protein translation [GO:0006418]	cytoplasm [GO:0005737]	asparagine-tRNA ligase activity [GO:0004816]; ATP binding [GO:0005524]; nucleic acid binding [GO:0003676]	GO:0003676; GO:0004816; GO:0005524; GO:0005737; GO:0006418; GO:0006421	2693216; 1425658; 8905232; 9278503; 16738553; 9298646; 2009959; 1544480; 9298644	NA	6.1.1.22	NA	NA
A0A377DYQ7_ECOLX	-0.480594	-0.566644	-0.483294	0.193494	A0A377DYQ7	unreviewed	A0A377DYQ7_ECOLX	Isoaspartyl dipeptidase (EC 3.4.19.-)	iadA_1 NCTC8500_04846	Escherichia coli	257	NA	NA	beta-aspartyl-peptidase activity [GO:0008798]; hydrolase activity, acting on carbon-nitrogen (but not peptide) bonds [GO:0016810]	GO:0008798; GO:0016810	NA	NA	3.4.19.-	NA	NA
FABA_ECOLI	-0.0951958	-0.379516	0.357331	0.193168	P0A6Q3	reviewed	FABA_ECOLI	3-hydroxydecanoyl-[acyl-carrier-protein] dehydratase (EC 4.2.1.59) (3-hydroxyacyl-[acyl-carrier-protein] dehydratase FabA) (Beta-hydroxydecanoyl thioester dehydrase) (Trans-2-decenoyl-[acyl-carrier-protein] isomerase) (EC 5.3.3.14)	fabA b0954 JW0937	Escherichia coli (strain K12)	172	fatty acid biosynthetic process [GO:0006633]	cytosol [GO:0005829]	(3R)-hydroxymyristoyl-[acyl-carrier-protein] dehydratase activity [GO:0008659]; 3-hydroxydecanoyl-[acyl-carrier-protein] dehydratase activity [GO:0008693]; 3-hydroxyoctanoyl-[acyl-carrier-protein] dehydratase activity [GO:0047451]; 3-hydroxypalmitoyl-[acyl-carrier-protein] dehydratase activity [GO:0004317]; trans-2-decenoyl-acyl-carrier-protein isomerase activity [GO:0034017]	GO:0004317; GO:0005829; GO:0006633; GO:0008659; GO:0008693; GO:0034017; GO:0047451	2832401; 1505031; 8905232; 9278503; 16738553; 7592873; 8808925; 8910376; 9298644; 10629181; 11859088; 21276098; 8805534	NA	4.2.1.59; 5.3.3.14	FUNCTION: Necessary for the introduction of cis unsaturation into fatty acids (PubMed:8910376). Catalyzes the dehydration of (3R)-3-hydroxydecanoyl-ACP to E-(2)-decenoyl-ACP and then its isomerization to Z-(3)-decenoyl-ACP (PubMed:8910376). Can catalyze the dehydratase reaction for beta-hydroxyacyl-ACPs with saturated chain lengths up to 16:0, being most active on intermediate chain length (PubMe…	PATHWAY: Lipid metabolism; fatty acid biosynthesis.
OMPW_ECOLI	-0.689409	-0.15442	-0.938752	0.193106	P0A915	reviewed	OMPW_ECOLI	Outer membrane protein W	ompW yciD b1256 JW1248	Escherichia coli (strain K12)	212	transmembrane transport [GO:0055085]	cell outer membrane [GO:0009279]; integral component of membrane [GO:0016021]	NA	GO:0009279; GO:0016021; GO:0055085	3058546; 9097039; 9278503; 16738553; 9629924; 10348872	P0AC47	NA	FUNCTION: Acts as a receptor for colicin S4. {ECO:0000269|PubMed:10348872}.	NA
A0A376Y376_ECOLX	0.353354	0.394576	0.125998	0.193085	A0A376Y376	unreviewed	A0A376Y376_ECOLX	S-adenosylmethionine synthetase (EC 2.5.1.6)	metK_2 NCTC9117_01403	Escherichia coli	263	S-adenosylmethionine biosynthetic process [GO:0006556]	NA	ATP binding [GO:0005524]; metal ion binding [GO:0046872]; methionine adenosyltransferase activity [GO:0004478]	GO:0004478; GO:0005524; GO:0006556; GO:0046872	NA	NA	2.5.1.6	NA	NA
GLMM_ECOLI	0.07534	-0.014908	0.0998295	0.19224	P31120	reviewed	GLMM_ECOLI	Phosphoglucosamine mutase (EC 5.4.2.10)	glmM mrsA yhbF b3176 JW3143	Escherichia coli (strain K12)	445	carbohydrate metabolic process [GO:0005975]; peptidoglycan biosynthetic process [GO:0009252]; protein autophosphorylation [GO:0046777]; UDP-N-acetylglucosamine biosynthetic process [GO:0006048]	cytosol [GO:0005829]	magnesium ion binding [GO:0000287]; phosphoglucosamine mutase activity [GO:0008966]; phosphomannomutase activity [GO:0004615]	GO:0000287; GO:0004615; GO:0005829; GO:0005975; GO:0006048; GO:0008966; GO:0009252; GO:0046777	8244950; 9278503; 16738553; 8550580; 10231382; 10671448	NA	5.4.2.10	FUNCTION: Catalyzes the conversion of glucosamine-6-phosphate to glucosamine-1-phosphate. Can also catalyze the formation of glucose-6-P from glucose-1-P, although at a 1400-fold lower rate. {ECO:0000269|PubMed:10231382}.	NA
ASPG2_ECOLI	-0.145288	-0.0152809	-0.21993	0.190787	P00805	reviewed	ASPG2_ECOLI	L-asparaginase 2 (EC 3.5.1.1) (L-asparaginase II) (L-ASNase II) (L-asparagine amidohydrolase II) (Colaspase)	ansB b2957 JW2924	Escherichia coli (strain K12)	348	asparagine catabolic process [GO:0006530]; protein homotetramerization [GO:0051289]	outer membrane-bounded periplasmic space [GO:0030288]; periplasmic space [GO:0042597]; protein-containing complex [GO:0032991]	asparaginase activity [GO:0004067]; identical protein binding [GO:0042802]	GO:0004067; GO:0006530; GO:0030288; GO:0032991; GO:0042597; GO:0042802; GO:0051289	2407723; 2144836; 9278503; 16738553; 6766894; 387570; 321449; 4561256; 1906013; 1521538; 1287659; 8434007; 8706862; 12595697	P00805	3.5.1.1	NA	NA
MASZ_ECOLI	-0.227389	-0.0844894	-0.172651	0.189915	P37330	reviewed	MASZ_ECOLI	Malate synthase G (MSG) (EC 2.3.3.9)	glcB glc b2976 JW2943	Escherichia coli (strain K12)	723	glyoxylate catabolic process [GO:0009436]; glyoxylate cycle [GO:0006097]; tricarboxylic acid cycle [GO:0006099]	cytosol [GO:0005829]	magnesium ion binding [GO:0000287]; malate synthase activity [GO:0004474]	GO:0000287; GO:0004474; GO:0005829; GO:0006097; GO:0006099; GO:0009436	7925370; 9278503; 16738553; 4892366; 14336062; 9880556; 10715138; 12930982; 15637152; 18008171	NA	2.3.3.9	FUNCTION: Involved in the glycolate utilization. Catalyzes the condensation and subsequent hydrolysis of acetyl-coenzyme A (acetyl-CoA) and glyoxylate to form malate and CoA. {ECO:0000255|HAMAP-Rule:MF_00641, ECO:0000269|PubMed:14336062, ECO:0000269|PubMed:4892366, ECO:0000269|PubMed:7925370}.	PATHWAY: Carbohydrate metabolism; glyoxylate cycle; (S)-malate from isocitrate: step 2/2. {ECO:0000255|HAMAP-Rule:MF_00641}.
RL13_ECOLI	-0.115941	-0.0899211	0.145806	0.189414	P0AA10	reviewed	RL13_ECOLI	50S ribosomal protein L13 (Large ribosomal subunit protein uL13)	rplM b3231 JW3200	Escherichia coli (strain K12)	142	cytoplasmic translation [GO:0002181]; negative regulation of translation [GO:0017148]	cytoplasm [GO:0005737]; cytosol [GO:0005829]; cytosolic large ribosomal subunit [GO:0022625]; ribosome [GO:0005840]	large ribosomal subunit rRNA binding [GO:0070180]; mRNA 5'-UTR binding [GO:0048027]; mRNA binding [GO:0003729]; structural constituent of ribosome [GO:0003735]; zinc ion binding [GO:0008270]	GO:0002181; GO:0003729; GO:0003735; GO:0005737; GO:0005829; GO:0005840; GO:0008270; GO:0017148; GO:0022625; GO:0048027; GO:0070180	365580; 3884974; 9278503; 16738553; 9298646; 3298242; 10094780; 24524803; 12809609; 16272117; 25310980; 24844575; 27906160; 27906161; 27934701; 28077875	NA	NA	FUNCTION: This protein is one of the early assembly proteins of the 50S ribosomal subunit, although it is not seen to bind rRNA by itself. It is important during the early stages of 50S assembly. {ECO:0000269|PubMed:3298242}.	NA
AMPA_SHIFL	0.0164742	-0.156423	0.293043	0.188966	Q83P64	reviewed	AMPA_SHIFL	Probable cytosol aminopeptidase (EC 3.4.11.1) (Leucine aminopeptidase) (LAP) (EC 3.4.11.10) (Leucyl aminopeptidase)	pepA SF4229 S4490	Shigella flexneri	503	proteolysis [GO:0006508]	cytoplasm [GO:0005737]	manganese ion binding [GO:0030145]; metalloaminopeptidase activity [GO:0070006]	GO:0005737; GO:0006508; GO:0030145; GO:0070006	12384590; 12704152	NA	3.4.11.1; 3.4.11.10	FUNCTION: Presumably involved in the processing and regular turnover of intracellular proteins. Catalyzes the removal of unsubstituted N-terminal amino acids from various peptides. {ECO:0000255|HAMAP-Rule:MF_00181}.	NA
CSPE_ECOLI	-0.606876	-1.07209	-0.3716	0.188697	P0A972	reviewed	CSPE_ECOLI	Cold shock-like protein CspE (CSP-E)	cspE gicA msmC b0623 JW0618	Escherichia coli (strain K12)	69	negative regulation of termination of DNA-templated transcription [GO:0060567]; regulation of gene expression [GO:0010468]; transcription antitermination [GO:0031564]	cytosol [GO:0005829]	nucleic acid binding [GO:0003676]; poly(A) binding [GO:0008143]; RNA binding [GO:0003723]; single-stranded DNA binding [GO:0003697]; transcription antitermination factor activity, RNA binding [GO:0001072]	GO:0001072; GO:0003676; GO:0003697; GO:0003723; GO:0005829; GO:0008143; GO:0010468; GO:0031564; GO:0060567	7984109; 8844142; 8905232; 9278503; 16738553; 8022259; 12071744	NA	NA	NA	NA
LIVJ_ECOLI	0.107621	0.228689	0.338975	0.188178	P0AD96	reviewed	LIVJ_ECOLI	Leu/Ile/Val-binding protein (LIV-BP)	livJ b3460 JW3425	Escherichia coli (strain K12)	367	branched-chain amino acid transport [GO:0015803]; isoleucine transport [GO:0015818]; leucine transport [GO:0015820]; valine transport [GO:0015829]	ATP-binding cassette (ABC) transporter complex, substrate-binding subunit-containing [GO:0055052]; membrane [GO:0016020]; outer membrane-bounded periplasmic space [GO:0030288]	NA	GO:0015803; GO:0015818; GO:0015820; GO:0015829; GO:0016020; GO:0030288; GO:0055052	3891753; 4077929; 2195019; 8041620; 9278503; 16738553; 328304; 9298646; 9298644; 2649682	NA	NA	FUNCTION: This protein is a component of the leucine, isoleucine, valine, (threonine) transport system, which is one of the two periplasmic binding protein-dependent transport systems of the high-affinity transport of the branched-chain amino acids.	NA
A0A377C6P1_ECOLX	0.100798	0.315398	0.0294095	0.186822	A0A377C6P1	unreviewed	A0A377C6P1_ECOLX	Inosine 5'-monophosphate dehydrogenase (EC 1.1.1.205)	guaB_3 NCTC10429_02142	Escherichia coli	261	GMP biosynthetic process [GO:0006177]	NA	IMP dehydrogenase activity [GO:0003938]; metal ion binding [GO:0046872]	GO:0003938; GO:0006177; GO:0046872	NA	NA	1.1.1.205	NA	NA
USHA_ECOLI	-0.376536	0.11639	0.0711154	0.184888	P07024	reviewed	USHA_ECOLI	Protein UshA [Includes: UDP-sugar hydrolase (EC 3.6.1.45) (UDP-sugar diphosphatase) (UDP-sugar pyrophosphatase); 5'-nucleotidase (5'-NT) (EC 3.1.3.5)]	ushA b0480 JW0469	Escherichia coli (strain K12)	550	nucleotide catabolic process [GO:0009166]	outer membrane-bounded periplasmic space [GO:0030288]	5'-nucleotidase activity [GO:0008253]; metal ion binding [GO:0046872]; nucleotide binding [GO:0000166]; UDP-sugar diphosphatase activity [GO:0008768]; XMP 5'-nucleosidase activity [GO:0106411]	GO:0000166; GO:0008253; GO:0008768; GO:0009166; GO:0030288; GO:0046872; GO:0106411	3012467; 9278503; 16738553; 9298646; 10331872; 11491293; 11491294	NA	3.1.3.5; 3.6.1.45	FUNCTION: Degradation of external UDP-glucose to uridine monophosphate and glucose-1-phosphate, which can then be used by the cell.	NA
KPYK2_ECOLI	0.476704	-0.0339553	0.185923	0.184725	P21599	reviewed	KPYK2_ECOLI	Pyruvate kinase II (EC 2.7.1.40) (PK-2)	pykA b1854 JW1843	Escherichia coli (strain K12)	480	glycolytic process [GO:0006096]	cytoplasm [GO:0005737]; cytosol [GO:0005829]; pyruvate kinase complex [GO:1902912]	ATP binding [GO:0005524]; identical protein binding [GO:0042802]; kinase activity [GO:0016301]; magnesium ion binding [GO:0000287]; potassium ion binding [GO:0030955]; pyruvate kinase activity [GO:0004743]	GO:0000287; GO:0004743; GO:0005524; GO:0005737; GO:0005829; GO:0006096; GO:0016301; GO:0030955; GO:0042802; GO:1902912	9097040; 9278503; 16738553; 1732206; 1859631; 8439398; 18723842	P23930; P19642; P21599; P08390; P52052	2.7.1.40	FUNCTION: Catalyzes the formation of pyruvate in the last step of glycolysis, it is irreversible under physiological conditions. The reaction is critical for the control of metabolic flux in the second part of glycolysis. {ECO:0000305}.	PATHWAY: Carbohydrate degradation; glycolysis; pyruvate from D-glyceraldehyde 3-phosphate: step 5/5.
W1EVD7_ECOLX	-0.420793	-0.206457	-0.379791	0.183171	W1EVD7	unreviewed	W1EVD7_ECOLX	Outer membrane protein assembly factor BamB	bamB	Escherichia coli ISC7	313	Gram-negative-bacterium-type cell outer membrane assembly [GO:0043165]; protein insertion into membrane [GO:0051205]	cell outer membrane [GO:0009279]	NA	GO:0009279; GO:0043165; GO:0051205	NA	NA	NA	FUNCTION: Part of the outer membrane protein assembly complex, which is involved in assembly and insertion of beta-barrel proteins into the outer membrane. {ECO:0000256|HAMAP-Rule:MF_00923}.	NA
FOLX_ECOLI	0.307029	-0.302759	0.171183	0.182178	P0AC19	reviewed	FOLX_ECOLI	Dihydroneopterin triphosphate 2'-epimerase (EC 5.1.99.7) (D-erythro-7,8-dihydroneopterin triphosphate epimerase)	folX b2303 JW2300	Escherichia coli (strain K12)	120	folic acid-containing compound metabolic process [GO:0006760]; pteridine-containing compound biosynthetic process [GO:0042559]	cytoplasm [GO:0005737]; cytosol [GO:0005829]	dihydroneopterin aldolase activity [GO:0004150]; dihydroneopterin triphosphate 2'-epimerase activity [GO:0008719]; identical protein binding [GO:0042802]	GO:0004150; GO:0005737; GO:0005829; GO:0006760; GO:0008719; GO:0042559; GO:0042802	9006053; 9182560; 9205837; 9278503; 16738553; 9651328; 19897652; 10378270	NA	5.1.99.7	FUNCTION: Catalyzes the epimerization of carbon 2' of the side chain of 7,8-dihydroneopterin triphosphate (H2NTP) to form 7,8-dihydromonapterin triphosphate (H2MTP) (PubMed:9182560) (PubMed:9651328). Is required for tetrahydromonapterin biosynthesis, a major pterin in E.coli (PubMed:19897652). {ECO:0000269|PubMed:19897652, ECO:0000269|PubMed:9182560, ECO:0000269|PubMed:9651328}.	NA
GRCA_ECOLI	0.377109	0.379889	0.264848	0.178045	P68066	reviewed	GRCA_ECOLI	Autonomous glycyl radical cofactor	grcA yfiD b2579 JW2563	Escherichia coli (strain K12)	127	threonine catabolic process [GO:0006567]	cytoplasm [GO:0005737]; cytosol [GO:0005829]	formate C-acetyltransferase activity [GO:0008861]	GO:0005737; GO:0005829; GO:0006567; GO:0008861	9205837; 9278503; 16738553; 2836397; 9868784; 9600841; 7984428; 10493123; 11932447; 11444864; 18723842; 22412352	P0A9K9	NA	FUNCTION: Acts as a radical domain for damaged PFL and possibly other radical proteins. {ECO:0000269|PubMed:11444864}.	NA
A0A377B3S0_ECOLX	0.22233	0.382289	0.101294	0.177737	A0A377B3S0	unreviewed	A0A377B3S0_ECOLX	Citrate lyase subunit beta (EC 4.1.3.6)	citE NCTC9962_02938	Escherichia coli	173	NA	NA	citrate (pro-3S)-lyase activity [GO:0008815]	GO:0008815	NA	NA	4.1.3.6	NA	NA
TPX_ECOLI	0.593111	0.0842275	0.393034	0.175982	P0A862	reviewed	TPX_ECOLI	Thiol peroxidase (Tpx) (EC 1.11.1.24) (Peroxiredoxin tpx) (Prx) (Scavengase p20) (Thioredoxin peroxidase) (Thioredoxin-dependent peroxiredoxin)	tpx yzzJ b1324 JW1317	Escherichia coli (strain K12)	168	cellular response to oxidative stress [GO:0034599]	cytoplasm [GO:0005737]; cytosol [GO:0005829]; periplasmic space [GO:0042597]	hydroperoxide reductase activity [GO:0032843]; thioredoxin peroxidase activity [GO:0008379]; thioredoxin-dependent peroxiredoxin activity [GO:0140824]	GO:0005737; GO:0005829; GO:0008379; GO:0032843; GO:0034599; GO:0042597; GO:0140824	7499381; 9168946; 9097039; 9278503; 16738553; 9298646; 12514184; 14676195; 19054092; 14506251; 19699750; 22691780	P0A8E1	1.11.1.24	FUNCTION: Thiol-specific peroxidase that catalyzes the reduction of hydrogen peroxide and organic hydroperoxides to water and alcohols, respectively. Plays a role in cell protection against oxidative stress by detoxifying peroxides. Has a preference for alkyl hydroperoxides and acts as lipid peroxidase to inhibit bacterial membrane oxidation. Acts as principal antioxidant during anaerobic growth.…	NA
DLDH_ECOLI	-0.326063	-0.355305	-0.360618	0.175262	P0A9P0	reviewed	DLDH_ECOLI	Dihydrolipoyl dehydrogenase (EC 1.8.1.4) (Dihydrolipoamide dehydrogenase) (E3 component of pyruvate and 2-oxoglutarate dehydrogenases complexes) (Glycine cleavage system L protein)	lpdA lpd b0116 JW0112	Escherichia coli (strain K12)	474	2-oxoglutarate metabolic process [GO:0006103]; cell redox homeostasis [GO:0045454]; glycine decarboxylation via glycine cleavage system [GO:0019464]; glycolytic process [GO:0006096]; one-carbon metabolic process [GO:0006730]; pyruvate catabolic process [GO:0042867]; pyruvate metabolic process [GO:0006090]; response to oxidative stress [GO:0006979]; tricarboxylic acid cycle [GO:0006099]	cytoplasm [GO:0005737]; cytosol [GO:0005829]; cytosolic pyruvate dehydrogenase complex [GO:0045250]; glycine cleavage complex [GO:0005960]; membrane [GO:0016020]; oxoglutarate dehydrogenase complex [GO:0045252]; plasma membrane [GO:0005886]; pyruvate dehydrogenase complex [GO:0045254]	dihydrolipoyl dehydrogenase activity [GO:0004148]; disulfide oxidoreductase activity [GO:0015036]; flavin adenine dinucleotide binding [GO:0050660]; identical protein binding [GO:0042802]; zinc ion binding [GO:0008270]	GO:0004148; GO:0005737; GO:0005829; GO:0005886; GO:0005960; GO:0006090; GO:0006096; GO:0006099; GO:0006103; GO:0006730; GO:0006979; GO:0008270; GO:0015036; GO:0016020; GO:0019464; GO:0042802; GO:0042867; GO:0045250; GO:0045252; GO:0045254; GO:0045454; GO:0050660	6352260; 8202364; 9278503; 16738553; 9298646; 2211531; 9298644; 16079137; 18723842	P06959; P75989; P39346; P0A9P0; P0AFG6; P03018; P0AAR3; P77721; P52037	1.8.1.4	FUNCTION: Lipoamide dehydrogenase is a component of the glycine cleavage system as well as of the alpha-ketoacid dehydrogenase complexes.	NA
ODP1_ECOLI	0.0170394	-0.650679	-0.0627887	0.174961	P0AFG8	reviewed	ODP1_ECOLI	Pyruvate dehydrogenase E1 component (PDH E1 component) (EC 1.2.4.1)	aceE b0114 JW0110	Escherichia coli (strain K12)	887	glycolytic process [GO:0006096]; pyruvate catabolic process [GO:0042867]	cytosol [GO:0005829]; cytosolic pyruvate dehydrogenase complex [GO:0045250]; membrane [GO:0016020]; pyruvate dehydrogenase complex [GO:0045254]	identical protein binding [GO:0042802]; magnesium ion binding [GO:0000287]; molecular adaptor activity [GO:0060090]; protein homodimerization activity [GO:0042803]; pyruvate dehydrogenase (acetyl-transferring) activity [GO:0004739]; pyruvate dehydrogenase activity [GO:0004738]; small molecule binding [GO:0036094]; thiamine pyrophosphate binding [GO:0030976]	GO:0000287; GO:0004738; GO:0004739; GO:0005829; GO:0006096; GO:0016020; GO:0030976; GO:0036094; GO:0042802; GO:0042803; GO:0042867; GO:0045250; GO:0045254; GO:0060090	6343085; 8202364; 9278503; 16738553; 8262214; 9298646; 9298644; 18723842; 11955070	P0AFG8; P0A8N7; P77439; P46889; P0A6F5; P0AEV9; P0AB83; P0AB89; P0AG40; P05100; P26602; P0A9U1; P0A8L7; P76049; P76170	1.2.4.1	FUNCTION: Component of the pyruvate dehydrogenase (PDH) complex, that catalyzes the overall conversion of pyruvate to acetyl-CoA and CO(2).	NA
W1W5Q0_ECOLX	0.0853466	0.407594	0.220431	0.174634	W1W5Q0	unreviewed	W1W5Q0_ECOLX	N utilization substance protein B-like protein	Q609_ECAC02793G0001	Escherichia coli DORA_A_5_14_21	101	DNA-templated transcription termination [GO:0006353]; regulation of DNA-templated transcription [GO:0006355]; transcription antitermination [GO:0031564]	NA	RNA binding [GO:0003723]	GO:0003723; GO:0006353; GO:0006355; GO:0031564	NA	NA	NA	NA	NA
DCEB_ECOLI	-0.281197	-0.408944	-0.0582726	0.174433	P69910	reviewed	DCEB_ECOLI	Glutamate decarboxylase beta (GAD-beta) (EC 4.1.1.15)	gadB b1493 JW1488	Escherichia coli (strain K12)	466	glutamate catabolic process [GO:0006538]; intracellular pH elevation [GO:0051454]	cytosol [GO:0005829]; membrane [GO:0016020]	glutamate decarboxylase activity [GO:0004351]; pyridoxal phosphate binding [GO:0030170]	GO:0004351; GO:0005829; GO:0006538; GO:0016020; GO:0030170; GO:0051454	1522060; 9097039; 9278503; 16738553; 9116051; 8455549; 10383761; 12383249; 11976288; 12399493; 12446650; 12867478; 12694615; 12940989; 18723842; 12912902	P36879	4.1.1.15	FUNCTION: Converts glutamate to gamma-aminobutyrate (GABA), consuming one intracellular proton in the reaction. The gad system helps to maintain a near-neutral intracellular pH when cells are exposed to extremely acidic conditions. The ability to survive transit through the acidic conditions of the stomach is essential for successful colonization of the mammalian host by commensal and pathogenic …	NA
W1EXQ7_ECOLX	-0.235087	-0.191748	-0.185943	0.174238	W1EXQ7	unreviewed	W1EXQ7_ECOLX	Cytosine deaminase (EC 3.5.4.1)	NA	Escherichia coli ISC7	265	NA	NA	5-fluorocytosine deaminase activity [GO:0102480]; cytosine deaminase activity [GO:0004131]	GO:0004131; GO:0102480	NA	NA	3.5.4.1	NA	NA
ODO2_ECOLI	0.193763	0.445576	-0.0637618	0.173411	P0AFG6	reviewed	ODO2_ECOLI	Dihydrolipoyllysine-residue succinyltransferase component of 2-oxoglutarate dehydrogenase complex (EC 2.3.1.61) (2-oxoglutarate dehydrogenase complex component E2) (OGDC-E2) (Dihydrolipoamide succinyltransferase component of 2-oxoglutarate dehydrogenase complex)	sucB b0727 JW0716	Escherichia coli (strain K12)	405	L-lysine catabolic process to acetyl-CoA via saccharopine [GO:0033512]; tricarboxylic acid cycle [GO:0006099]	cytoplasm [GO:0005737]; cytosol [GO:0005829]; oxoglutarate dehydrogenase complex [GO:0045252]	dihydrolipoyllysine-residue succinyltransferase activity [GO:0004149]; lipoic acid binding [GO:0031405]	GO:0004149; GO:0005737; GO:0005829; GO:0006099; GO:0031405; GO:0033512; GO:0045252	6376124; 8905232; 9278503; 17895580; 16738553; 6376123; 9298646; 9298644; 17367808; 18723842; 8950276; 1554728; 9677295; 10739245	P0A9P0; P0AFG3; P77717	2.3.1.61	FUNCTION: E2 component of the 2-oxoglutarate dehydrogenase (OGDH) complex which catalyzes the second step in the conversion of 2-oxoglutarate to succinyl-CoA and CO(2). {ECO:0000305|PubMed:17367808}.	PATHWAY: Amino-acid degradation; L-lysine degradation via saccharopine pathway; glutaryl-CoA from L-lysine: step 6/6.
DPO1_ECOLI	-0.304878	-0.118032	0.308304	0.173081	P00582	reviewed	DPO1_ECOLI	DNA polymerase I (POL I) (EC 2.7.7.7)	polA resA b3863 JW3835	Escherichia coli (strain K12)	928	base-excision repair [GO:0006284]; DNA repair [GO:0006281]; DNA replication [GO:0006260]; DNA-templated DNA replication [GO:0006261]; double-strand break repair [GO:0006302]	cytoplasm [GO:0005737]; cytosol [GO:0005829]	3'-5' exonuclease activity [GO:0008408]; 5'-3' exonuclease activity [GO:0008409]; DNA binding [GO:0003677]; DNA-directed DNA polymerase activity [GO:0003887]	GO:0003677; GO:0003887; GO:0005737; GO:0005829; GO:0006260; GO:0006261; GO:0006281; GO:0006284; GO:0006302; GO:0008408; GO:0008409	6276402; 8346018; 9278503; 16738553; 6183253; 6302278; 7035456; 9298644; 3883192; 1989886; 8469987; 8260491; 9514742; 9888810; 10588690; 8442659	NA	2.7.7.7	FUNCTION: In addition to polymerase activity, this DNA polymerase exhibits 3'-5' and 5'-3' exonuclease activity. It is able to utilize nicked circular duplex DNA as a template and can unwind the parental DNA strand from its template.	NA
A0A376RMX1_ECOLX	-0.0750263	-0.0945789	-0.0888294	0.172444	A0A376RMX1	unreviewed	A0A376RMX1_ECOLX	Nucleoside-specific channel-forming protein Tsx	tsx NCTC10865_04741	Escherichia coli	202	NA	cell outer membrane [GO:0009279]; pore complex [GO:0046930]	nucleoside transmembrane transporter activity [GO:0005337]; porin activity [GO:0015288]	GO:0005337; GO:0009279; GO:0015288; GO:0046930	NA	NA	NA	NA	NA
MALE_ECOLI	0.261242	-0.446014	0.0549539	0.172146	P0AEX9	reviewed	MALE_ECOLI	Maltose/maltodextrin-binding periplasmic protein (MMBP) (Maltodextrin-binding protein) (Maltose-binding protein) (MBP)	malE b4034 JW3994	Escherichia coli (strain K12)	396	carbohydrate transport [GO:0008643]; cell chemotaxis [GO:0060326]; cellular response to DNA damage stimulus [GO:0006974]; detection of maltose stimulus [GO:0034289]; maltodextrin transmembrane transport [GO:0042956]; maltose transport [GO:0015768]	ATP-binding cassette (ABC) transporter complex [GO:0043190]; ATP-binding cassette (ABC) transporter complex, substrate-binding subunit-containing [GO:0055052]; maltose transport complex [GO:1990060]; membrane [GO:0016020]; outer membrane-bounded periplasmic space [GO:0030288]; periplasmic space [GO:0042597]	carbohydrate transmembrane transporter activity [GO:0015144]; maltose binding [GO:1901982]	GO:0006974; GO:0008643; GO:0015144; GO:0015768; GO:0016020; GO:0030288; GO:0034289; GO:0042597; GO:0042956; GO:0043190; GO:0055052; GO:0060326; GO:1901982; GO:1990060	6088507; 8265357; 9278503; 16738553; 6283312; 6185687; 6088520; 9298646; 9600841; 4215651; 776623; 2155217; 2026607; 9298644; 14527658; 2002054; 1420181; 9309217; 19022906	P0A6F5; P02916	NA	FUNCTION: Part of the ABC transporter complex MalEFGK involved in maltose/maltodextrin import. Binds maltose and higher maltodextrins such as maltotriose. {ECO:0000269|PubMed:2026607, ECO:0000269|PubMed:2155217, ECO:0000269|PubMed:4215651, ECO:0000269|PubMed:776623}.	NA
GREA_ECOLI	-0.126087	0.22468	0.05478	0.170212	P0A6W5	reviewed	GREA_ECOLI	Transcription elongation factor GreA (Transcript cleavage factor GreA)	greA b3181 JW3148	Escherichia coli (strain K12)	158	DNA-templated transcription elongation [GO:0006354]; regulation of DNA-templated transcription elongation [GO:0032784]	cytoplasm [GO:0005737]; cytosol [GO:0005829]	bacterial-type RNA polymerase holo enzyme binding [GO:0001108]; DNA binding [GO:0003677]; RNA polymerase binding [GO:0070063]	GO:0001108; GO:0003677; GO:0005737; GO:0005829; GO:0006354; GO:0032784; GO:0070063	2243801; 9278503; 16738553; 9298644; 7854424	NA	NA	FUNCTION: Necessary for efficient RNA polymerase transcription elongation past template-encoded arresting sites. The arresting sites in DNA have the property of trapping a certain fraction of elongating RNA polymerases that pass through, resulting in locked ternary complexes. Cleavage of the nascent transcript by cleavage factors such as GreA or GreB allows the resumption of elongation from the n…	NA
GPMI_ECOLI	0.147354	0.339503	0.15002	0.170008	P37689	reviewed	GPMI_ECOLI	2,3-bisphosphoglycerate-independent phosphoglycerate mutase (BPG-independent PGAM) (Phosphoglyceromutase) (iPGM) (EC 5.4.2.12)	gpmI pgmI yibO b3612 JW3587	Escherichia coli (strain K12)	514	cellular carbohydrate metabolic process [GO:0044262]; glucose catabolic process [GO:0006007]; glycolytic process [GO:0006096]; response to oxidative stress [GO:0006979]	cytoplasm [GO:0005737]; cytosol [GO:0005829]	2,3-bisphosphoglycerate-independent phosphoglycerate mutase activity [GO:0046537]; manganese ion binding [GO:0030145]	GO:0005737; GO:0005829; GO:0006007; GO:0006096; GO:0006979; GO:0030145; GO:0044262; GO:0046537	8041620; 9278503; 16738553; 10493123; 10437801	NA	5.4.2.12	FUNCTION: Catalyzes the interconversion of 2-phosphoglycerate (2-PGA) and 3-phosphoglycerate (3-PGA). {ECO:0000269|PubMed:10437801}.	PATHWAY: Carbohydrate degradation; glycolysis; pyruvate from D-glyceraldehyde 3-phosphate: step 3/5. {ECO:0000305}.
OPPA_ECOLI	-0.465028	0.0521629	-0.401721	0.169384	P23843	reviewed	OPPA_ECOLI	Periplasmic oligopeptide-binding protein	oppA b1243 JW1235	Escherichia coli (strain K12)	543	chaperone-mediated protein folding [GO:0061077]; oligopeptide import across plasma membrane [GO:0140205]; oligopeptide transport [GO:0006857]; peptide transport [GO:0015833]; protein transport [GO:0015031]; response to heat [GO:0009408]	ATP-binding cassette (ABC) transporter complex, substrate-binding subunit-containing [GO:0055052]; membrane [GO:0016020]; outer membrane-bounded periplasmic space [GO:0030288]	oligopeptide binding [GO:1900750]; peptide transmembrane transporter activity [GO:1904680]	GO:0006857; GO:0009408; GO:0015031; GO:0015833; GO:0016020; GO:0030288; GO:0055052; GO:0061077; GO:0140205; GO:1900750; GO:1904680	2187863; 9097039; 9278503; 16738553; 2015910; 9298646; 9600841	NA	NA	FUNCTION: This protein is a component of the oligopeptide permease, a binding protein-dependent transport system, it binds peptides up to five amino acids long with high affinity.	NA
PFKA_ECOLI	0.244868	0.0892225	0.297488	0.169075	P0A796	reviewed	PFKA_ECOLI	ATP-dependent 6-phosphofructokinase isozyme 1 (ATP-PFK 1) (Phosphofructokinase 1) (EC 2.7.1.11) (6-phosphofructokinase isozyme I) (Phosphohexokinase 1) (Sedoheptulose-7-phosphate kinase)	pfkA b3916 JW3887	Escherichia coli (strain K12)	320	canonical glycolysis [GO:0061621]; cellular carbohydrate catabolic process [GO:0044275]; fructose 1,6-bisphosphate metabolic process [GO:0030388]; fructose 6-phosphate metabolic process [GO:0006002]; glucose catabolic process [GO:0006007]; glycolytic process [GO:0006096]	6-phosphofructokinase complex [GO:0005945]; cytoplasm [GO:0005737]; cytosol [GO:0005829]	6-phosphofructokinase activity [GO:0003872]; AMP binding [GO:0016208]; ATP binding [GO:0005524]; fructose-6-phosphate binding [GO:0070095]; GDP binding [GO:0019003]; identical protein binding [GO:0042802]; magnesium ion binding [GO:0000287]; monosaccharide binding [GO:0048029]; ribonucleotide binding [GO:0032553]	GO:0000287; GO:0003872; GO:0005524; GO:0005737; GO:0005829; GO:0005945; GO:0006002; GO:0006007; GO:0006096; GO:0016208; GO:0019003; GO:0030388; GO:0032553; GO:0042802; GO:0044275; GO:0048029; GO:0061621; GO:0070095	3158524; 2953977; 8346018; 9278503; 16738553; 17895580; 9298644; 19756045; 2975709; 2527305	P12281; P0A7I4; P37440	2.7.1.11	FUNCTION: Catalyzes the phosphorylation of D-fructose 6-phosphate to fructose 1,6-bisphosphate by ATP, the first committing step of glycolysis (PubMed:3158524, PubMed:2953977). In addition, is involved in the utilization of D-sedoheptulose 7-phosphate, an intermediate of the pentose phosphate pathway, via the sedoheptulose bisphospate bypass pathway (PubMed:19756045). Catalyzes the phosphorylatio…	PATHWAY: Carbohydrate degradation; glycolysis; D-glyceraldehyde 3-phosphate and glycerone phosphate from D-glucose: step 3/4. {ECO:0000255|HAMAP-Rule:MF_00339}.
IDH_ECOLI	0.179096	-0.0752789	0.0317808	0.165678	P08200	reviewed	IDH_ECOLI	Isocitrate dehydrogenase [NADP] (IDH) (EC 1.1.1.42) (IDP) (NADP(+)-specific ICDH) (Oxalosuccinate decarboxylase)	icd icdA icdE b1136 JW1122	Escherichia coli (strain K12)	416	electron transport chain [GO:0022900]; glyoxylate cycle [GO:0006097]; response to oxidative stress [GO:0006979]; tricarboxylic acid cycle [GO:0006099]	cytoplasm [GO:0005737]; cytosol [GO:0005829]	guanosine tetraphosphate binding [GO:0097216]; isocitrate dehydrogenase (NADP+) activity [GO:0004450]; magnesium ion binding [GO:0000287]; NAD binding [GO:0051287]	GO:0000287; GO:0004450; GO:0005737; GO:0005829; GO:0006097; GO:0006099; GO:0006979; GO:0022900; GO:0051287; GO:0097216	3112144; 8905232; 9278503; 16738553; 9352899; 9298646; 7819221; 9298644; 18723842; 21151122; 2682654; 2204109; 7761851; 10623532; 11284679	P11071	1.1.1.42	NA	NA
RS2_ECOLI	-0.248658	-0.456038	-0.369123	0.165499	P0A7V0	reviewed	RS2_ECOLI	30S ribosomal protein S2 (Small ribosomal subunit protein uS2)	rpsB b0169 JW0164	Escherichia coli (strain K12)	241	cytoplasmic translation [GO:0002181]; ribosomal small subunit assembly [GO:0000028]	cytoplasm [GO:0005737]; cytosolic small ribosomal subunit [GO:0022627]	structural constituent of ribosome [GO:0003735]; zinc ion binding [GO:0008270]	GO:0000028; GO:0002181; GO:0003735; GO:0005737; GO:0008270; GO:0022627	6272196; 8202364; 9278503; 16738553; 7023985; 1575737; 9298646; 7556101; 9298644; 9716382; 10094780; 12068815; 24524803; 12244297; 21151122; 12809609; 16272117; 27906160; 27906161; 27934701; 28077875	P0A9Q7; P0ACC7; P0ACG8; P0A8I8	NA	FUNCTION: Required for ribosomal protein S1 to bind to the 30S subunit. {ECO:0000269|PubMed:12068815}.	NA
ALF1_ECOLI	0.259153	-0.780719	-0.0461887	0.164618	P0A991	reviewed	ALF1_ECOLI	Fructose-bisphosphate aldolase class 1 (EC 4.1.2.13) (Fructose-bisphosphate aldolase class I) (FBP aldolase)	fbaB dhnA b2097 JW5344	Escherichia coli (strain K12)	350	glycolytic process [GO:0006096]	cytosol [GO:0005829]; membrane [GO:0016020]	fructose-bisphosphate aldolase activity [GO:0004332]; identical protein binding [GO:0042802]	GO:0004332; GO:0005829; GO:0006096; GO:0016020; GO:0042802	9278503; 16738553; 9531482; 18723842	P0A991	4.1.2.13	FUNCTION: Catalyzes the reversible aldol condensation/cleavage reaction between glyceraldehyde 3-phosphate and dihydroxyacetone phosphate (DHAP) to yield fructose-bisphosphate (FBP). {ECO:0000269|PubMed:9531482}.	NA
A0A376MU77_ECOLX	-0.479804	0.175867	-0.00574365	0.164517	A0A376MU77	unreviewed	A0A376MU77_ECOLX	Arginine/ornithine ABC transporter substrate-binding protein	artJ_1 NCTC11112_04545	Escherichia coli	96	NA	NA	NA	NA	NA	NA	NA	NA	NA
A0A376WVX2_ECOLX	-0.435982	-0.372954	0.096052	0.1642	A0A376WVX2	unreviewed	A0A376WVX2_ECOLX	Putative protease	yhjJ_1 NCTC9045_00306	Escherichia coli	427	proteolysis [GO:0006508]	NA	metal ion binding [GO:0046872]; peptidase activity [GO:0008233]	GO:0006508; GO:0008233; GO:0046872	NA	NA	NA	NA	NA
NUSA_ECOLI	-0.498193	0.171552	-0.40482	0.164082	P0AFF6	reviewed	NUSA_ECOLI	Transcription termination/antitermination protein NusA (N utilization substance protein A) (Transcription termination/antitermination L factor)	nusA b3169 JW3138	Escherichia coli (strain K12)	495	DNA-templated transcription termination [GO:0006353]; protein complex oligomerization [GO:0051259]; regulation of DNA-templated transcription elongation [GO:0032784]; ribosome biogenesis [GO:0042254]; transcription antitermination [GO:0031564]	cytosol [GO:0005829]; transcription elongation factor complex [GO:0008023]	bacterial-type RNA polymerase core enzyme binding [GO:0001000]; DNA-binding transcription factor activity [GO:0003700]; nucleotide binding [GO:0000166]; protein domain specific binding [GO:0019904]; RNA binding [GO:0003723]	GO:0000166; GO:0001000; GO:0003700; GO:0003723; GO:0005829; GO:0006353; GO:0008023; GO:0019904; GO:0031564; GO:0032784; GO:0042254; GO:0051259	6326058; 3027511; 1847365; 9278503; 16738553; 9298646; 6154941; 6263495; 6265785; 8898389; 6199039; 6096352; 2987884; 2821282; 1856861; 7536848; 9298644; 9139668; 11719185; 17272300; 20696893; 21922055; 31127279; 32313022; 15365170; 15987884; 31020314; 32871103	Q47155; P0A8U6; P0A7Z4	NA	FUNCTION: Part of the processive rRNA transcription and antitermination complex (rrnTAC). The complex forms an RNA-chaperone ring around the RNA exit tunnel of RNA polymerase (RNAP). It supports rapid transcription and antitermination of rRNA operons, cotranscriptional rRNA folding, and annealing of distal rRNA regions to allow correct ribosome biogenesis (PubMed:32871103). Participates in both t…	NA
W1EQZ0_ECOLX	0.0394605	-0.0862037	-0.0204119	0.162517	W1EQZ0	unreviewed	W1EQZ0_ECOLX	Hydrolase-oxidase	NA	Escherichia coli ISC7	124	NA	NA	NA	NA	NA	NA	NA	FUNCTION: Provides significant protection from radiation damage and may be involved in the degradation of radiation-damaged nucleotides. {ECO:0000256|ARBA:ARBA00003081}.	NA
RL14_ECOLI	-0.0417821	0.0362522	0.179132	0.162391	P0ADY3	reviewed	RL14_ECOLI	50S ribosomal protein L14 (Large ribosomal subunit protein uL14)	rplN b3310 JW3272	Escherichia coli (strain K12)	123	cytoplasmic translation [GO:0002181]	cytoplasm [GO:0005737]; cytosol [GO:0005829]; cytosolic large ribosomal subunit [GO:0022625]	large ribosomal subunit rRNA binding [GO:0070180]; structural constituent of ribosome [GO:0003735]	GO:0002181; GO:0003735; GO:0005737; GO:0005829; GO:0022625; GO:0070180	352727; 6222285; 9278503; 16738553; 151587; 7556101; 2665813; 10094780; 22829778; 24524803; 10756104; 12809609; 16272117; 25310980; 24844575; 27906160; 27906161; 27934701; 28077875	NA	NA	FUNCTION: This protein binds directly to 23S ribosomal RNA. In the E.coli 70S ribosome it has been modeled to make two contacts with the 16S rRNA of the 30S subunit, forming part of bridges B5 and B8, connecting the 2 subunits (PubMed:12809609). Although the protein undergoes significant rotation during the transition from an initiation to and EF-G bound state, the bridges remain stable. In the 3…	NA
PGK_ECOLI	0.593331	0.528907	0.13969	0.160679	P0A799	reviewed	PGK_ECOLI	Phosphoglycerate kinase (EC 2.7.2.3)	pgk b2926 JW2893	Escherichia coli (strain K12)	387	gluconeogenesis [GO:0006094]; glycolytic process [GO:0006096]	cytosol [GO:0005829]	ADP binding [GO:0043531]; ATP binding [GO:0005524]; guanosine tetraphosphate binding [GO:0097216]; phosphoglycerate kinase activity [GO:0004618]	GO:0004618; GO:0005524; GO:0005829; GO:0006094; GO:0006096; GO:0043531; GO:0097216	2546007; 9278503; 16738553; 9298646; 9600841; 18723842	NA	2.7.2.3	NA	PATHWAY: Carbohydrate degradation; glycolysis; pyruvate from D-glyceraldehyde 3-phosphate: step 2/5.
PTA_ECOLI	0.128801	0.569548	0.429834	0.15858	P0A9M8	reviewed	PTA_ECOLI	Phosphate acetyltransferase (EC 2.3.1.8) (Phosphotransacetylase)	pta b2297 JW2294	Escherichia coli (strain K12)	714	acetate biosynthetic process [GO:0019413]; acetate catabolic process [GO:0045733]; acetate metabolic process [GO:0006083]; acetyl-CoA biosynthetic process from acetate [GO:0019427]; L-threonine catabolic process to propionate [GO:0070689]	cytosol [GO:0005829]	phosphate acetyltransferase activity [GO:0008959]; zinc ion binding [GO:0008270]	GO:0005829; GO:0006083; GO:0008270; GO:0008959; GO:0019413; GO:0019427; GO:0045733; GO:0070689	7883769; 7918659; 9205837; 9278503; 16738553; 2536666; 10542166; 15687190; 16080684; 19852855; 20236319	P08365; P0A9I5; P39332	2.3.1.8	FUNCTION: Involved in acetate metabolism (PubMed:16080684). Catalyzes the reversible interconversion of acetyl-CoA and acetyl phosphate (PubMed:16080684). The direction of the overall reaction changes depending on growth conditions (PubMed:16080684). On minimal medium acetyl-CoA is generated. In rich medium acetyl-CoA is converted to acetate and allowing the cell to dump the excess of acetylation…	PATHWAY: Metabolic intermediate biosynthesis; acetyl-CoA biosynthesis; acetyl-CoA from acetate: step 2/2.
YFEX_ECOLI	0.115993	0.122228	0.339082	0.157913	P76536	reviewed	YFEX_ECOLI	Dye-decolorizing peroxidase YfeX (EC 1.11.1.-) (Porphyrinogen oxidase)	yfeX b2431 JW2424	Escherichia coli (strain K12)	299	NA	cytoplasm [GO:0005737]; cytosol [GO:0005829]	heme binding [GO:0020037]; metal ion binding [GO:0046872]; peroxidase activity [GO:0004601]	GO:0004601; GO:0005737; GO:0005829; GO:0020037; GO:0046872	9278503; 16738553; 19564607; 22068980	NA	1.11.1.-	FUNCTION: Has both general peroxidase activity and dye-decolorizing activity. Can catalyze the oxidation of both protoporphyrinogen IX and coproporphyrinogen III to their corresponding porphyrins. Also efficiently decolorizes the dyes alizarin red and Cibacron blue F3GA. {ECO:0000269|PubMed:22068980}.	NA
RS1_ECOLI	0.440296	0.442368	-0.0506424	0.156677	P0AG67	reviewed	RS1_ECOLI	30S ribosomal protein S1 (Bacteriophage Q beta RNA-directed RNA polymerase subunit I) (Small ribosomal subunit protein bS1)	rpsA ssyF b0911 JW0894	Escherichia coli (strain K12)	557	cytoplasmic translation [GO:0002181]; negative regulation of cytoplasmic translation [GO:2000766]; positive regulation of cytoplasmic translation [GO:2000767]; ribosomal small subunit assembly [GO:0000028]; RNA secondary structure unwinding [GO:0010501]; translation [GO:0006412]	cytoplasm [GO:0005737]; cytosolic small ribosomal subunit [GO:0022627]; membrane [GO:0016020]	mRNA binding [GO:0003729]; RNA binding [GO:0003723]; single-stranded RNA binding [GO:0003727]; structural constituent of ribosome [GO:0003735]	GO:0000028; GO:0002181; GO:0003723; GO:0003727; GO:0003729; GO:0003735; GO:0005737; GO:0006412; GO:0010501; GO:0016020; GO:0022627; GO:2000766; GO:2000767	7041110; 6281725; 8905232; 9278503; 16738553; 6384724; 7003157; 3159903; 9298646; 778845; 816798; 342903; 6358207; 2120211; 1712292; 9298644; 9716382; 7783627; 9677288; 11101533; 12068815; 15340139; 17130171; 17376482; 17392345; 18723842; 22908248; 23653193; 24339747; 22370051; 24524803; 11593008; 19605565; 25122749	P0AG67	NA	FUNCTION: Required for translation of most natural mRNAs except for leaderless mRNA (PubMed:9677288, PubMed:7003157, PubMed:12068815, PubMed:17376482, PubMed:24339747). Binds mRNA upstream of the Shine-Dalgarno (SD) sequence and helps it bind to the 30S ribosomal subunit; acts as an RNA chaperone to unfold structured mRNA on the ribosome but is not essential for mRNAs with strong SDs and little 5…	NA
DHE4_ECOLI	-0.257335	0.427171	0.705161	0.156577	P00370	reviewed	DHE4_ECOLI	NADP-specific glutamate dehydrogenase (NADP-GDH) (EC 1.4.1.4)	gdhA b1761 JW1750	Escherichia coli (strain K12)	447	glutamate biosynthetic process [GO:0006537]; glutamate metabolic process [GO:0006536]	cytoplasm [GO:0005737]; cytosol [GO:0005829]; glutamate dehydrogenase complex [GO:1990148]	glutamate dehydrogenase (NADP+) activity [GO:0004354]; guanosine tetraphosphate binding [GO:0097216]	GO:0004354; GO:0005737; GO:0005829; GO:0006536; GO:0006537; GO:0097216; GO:1990148	6308576; 6373501; 9097039; 9278503; 16738553; 9298646; 235298; 241744; 3149742; 8355660; 9298644; 22393408	NA	1.4.1.4	FUNCTION: Catalyzes the reversible oxidative deamination of glutamate to alpha-ketoglutarate and ammonia. {ECO:0000269|PubMed:235298, ECO:0000269|PubMed:241744}.	NA
MIPA_ECOLI	-0.522334	0.140104	-0.0567913	0.156013	P0A908	reviewed	MIPA_ECOLI	MltA-interacting protein	mipA yeaF b1782 JW1771	Escherichia coli (strain K12)	248	peptidoglycan biosynthetic process [GO:0009252]	cell outer membrane [GO:0009279]	protein-macromolecule adaptor activity [GO:0030674]	GO:0009252; GO:0009279; GO:0030674	9097040; 9278503; 16738553; 10037771; 10806384; 16079137	NA	NA	FUNCTION: May serve as a scaffold protein required for the formation of a complex with MrcB/PonB and MltA, this complex could play a role in enlargement and septation of the murein sacculus.	NA
A0A376RLV2_ECOLX	0.677124	0.601124	0.617689	0.155795	A0A376RLV2	unreviewed	A0A376RLV2_ECOLX	3-oxoacyl-ACP synthase (EC 2.3.1.179)	fabF_2 NCTC10865_03677	Escherichia coli	262	fatty acid biosynthetic process [GO:0006633]	NA	3-oxoacyl-[acyl-carrier-protein] synthase activity [GO:0004315]	GO:0004315; GO:0006633	NA	NA	2.3.1.179	NA	PATHWAY: Lipid metabolism; fatty acid biosynthesis. {ECO:0000256|ARBA:ARBA00005194}.
FRDB_ECOLI	0.363459	-0.514331	-0.275281	0.155474	P0AC47	reviewed	FRDB_ECOLI	Fumarate reductase iron-sulfur subunit (EC 1.3.5.4) (Quinol-fumarate reductase iron-sulfur subunit) (QFR iron-sulfur subunit)	frdB b4153 JW4114	Escherichia coli (strain K12)	244	anaerobic respiration [GO:0009061]; bacterial-type flagellum assembly [GO:0044780]; bacterial-type flagellum-dependent cell motility [GO:0071973]; fermentation [GO:0006113]; tricarboxylic acid cycle [GO:0006099]	cytosol [GO:0005829]; membrane [GO:0016020]; plasma membrane fumarate reductase complex [GO:0045284]	2 iron, 2 sulfur cluster binding [GO:0051537]; 3 iron, 4 sulfur cluster binding [GO:0051538]; 4 iron, 4 sulfur cluster binding [GO:0051539]; electron transfer activity [GO:0009055]; fumarate reductase (menaquinone) [GO:0102040]; iron-sulfur cluster binding [GO:0051536]; metal ion binding [GO:0046872]	GO:0005829; GO:0006099; GO:0006113; GO:0009055; GO:0009061; GO:0016020; GO:0044780; GO:0045284; GO:0046872; GO:0051536; GO:0051537; GO:0051538; GO:0051539; GO:0071973; GO:0102040	6751816; 7610040; 9278503; 16738553; 7041115; 2174169; 9298644; 10373108; 11850430	P00363; P08337; P0A915	1.3.5.4	FUNCTION: Two distinct, membrane-bound, FAD-containing enzymes are responsible for the catalysis of fumarate and succinate interconversion; fumarate reductase is used during anaerobic growth, and succinate dehydrogenase is used during aerobic growth. The QFR enzyme complex binds 2 quinones in or near the membrane; 1 near the [3Fe-4S] cluster (QP is proximal to the [3Fe-4S] cluster, on the cytopla…	NA
A0A8B4PR90_ECOLX	-0.218635	-0.257845	-0.0877232	0.155347	A0A8B4PR90	unreviewed	A0A8B4PR90_ECOLX	Tryptophan--tRNA ligase (EC 6.1.1.2)	trpS_1 NCTC8008_05428	Escherichia coli	250	tryptophanyl-tRNA aminoacylation [GO:0006436]	NA	ATP binding [GO:0005524]; tryptophan-tRNA ligase activity [GO:0004830]	GO:0004830; GO:0005524; GO:0006436	NA	NA	6.1.1.2	NA	NA
PTFAH_ECOLI	-0.0664842	0.0347302	-0.0742035	0.154709	P69811	reviewed	PTFAH_ECOLI	Multiphosphoryl transfer protein (MTP) (Diphosphoryl transfer protein) (DTP) (Phosphotransferase FPr protein) (Pseudo-HPr) [Includes: Phosphocarrier protein HPr (Protein H); PTS system fructose-specific EIIA component (EIIA-Fru) (EIII-Fru) (Fructose-specific phosphotransferase enzyme IIA component)]	fruB fpr fruF b2169 JW2156	Escherichia coli (strain K12)	376	fructose import across plasma membrane [GO:1990539]; phosphoenolpyruvate-dependent sugar phosphotransferase system [GO:0009401]; phosphorylation [GO:0016310]	cytoplasm [GO:0005737]; extrinsic component of plasma membrane [GO:0019897]; plasma membrane [GO:0005886]; transmembrane transporter complex [GO:1902495]	kinase activity [GO:0016301]; protein-N(PI)-phosphohistidine-fructose phosphotransferase system transporter activity [GO:0022877]; protein-phosphocysteine-sugar phosphotransferase activity [GO:0090563]	GO:0005737; GO:0005886; GO:0009401; GO:0016301; GO:0016310; GO:0019897; GO:0022877; GO:0090563; GO:1902495; GO:1990539	8013873; 9097040; 9278503; 16738553; 1981619; 3510127	NA	NA	FUNCTION: The phosphoenolpyruvate-dependent sugar phosphotransferase system (sugar PTS), a major carbohydrate active transport system, catalyzes the phosphorylation of incoming sugar substrates concomitantly with their translocation across the cell membrane. The enzyme II FruAB PTS system is involved in fructose transport. {ECO:0000269|PubMed:3510127, ECO:0000305|PubMed:8013873}.	NA
PURA_ECOLI	0.736786	0.659906	-0.24125	0.153907	P0A7D4	reviewed	PURA_ECOLI	Adenylosuccinate synthetase (AMPSase) (AdSS) (EC 6.3.4.4) (IMP--aspartate ligase)	purA adeK b4177 JW4135	Escherichia coli (strain K12)	432	'de novo' AMP biosynthetic process [GO:0044208]; adenosine biosynthetic process [GO:0046086]; cellular response to DNA damage stimulus [GO:0006974]; IMP metabolic process [GO:0046040]; nucleobase-containing small molecule interconversion [GO:0015949]; purine nucleotide biosynthetic process [GO:0006164]	cytoplasm [GO:0005737]; cytosol [GO:0005829]; membrane [GO:0016020]	adenylosuccinate synthase activity [GO:0004019]; GTP binding [GO:0005525]; guanosine tetraphosphate binding [GO:0097216]; magnesium ion binding [GO:0000287]	GO:0000287; GO:0004019; GO:0005525; GO:0005737; GO:0005829; GO:0006164; GO:0006974; GO:0015949; GO:0016020; GO:0044208; GO:0046040; GO:0046086; GO:0097216	3058695; 7610040; 9278503; 16738553; 2061308; 9298646; 2108156; 1733940; 7490761; 8961938; 8663109; 9000627; 8790347; 9182542; 10556888; 10346917; 10364182; 11741996; 16981730	NA	6.3.4.4	FUNCTION: Plays an important role in the de novo pathway of purine nucleotide biosynthesis. Catalyzes the first committed step in the biosynthesis of AMP from IMP. {ECO:0000255|HAMAP-Rule:MF_00011}.	PATHWAY: Purine metabolism; AMP biosynthesis via de novo pathway; AMP from IMP: step 1/2. {ECO:0000255|HAMAP-Rule:MF_00011}.
SYGB_ECOLI	-0.0452805	0.51318	-0.552966	0.153584	P00961	reviewed	SYGB_ECOLI	Glycine--tRNA ligase beta subunit (EC 6.1.1.14) (Glycyl-tRNA synthetase beta subunit) (GlyRS)	glyS glyS(B) b3559 JW3530	Escherichia coli (strain K12)	689	arginyl-tRNA aminoacylation [GO:0006420]; glycyl-tRNA aminoacylation [GO:0006426]	cytosol [GO:0005829]; glycine-tRNA ligase complex [GO:0009345]	arginine-tRNA ligase activity [GO:0004814]; ATP binding [GO:0005524]; glycine-tRNA ligase activity [GO:0004820]	GO:0004814; GO:0004820; GO:0005524; GO:0005829; GO:0006420; GO:0006426; GO:0009345	6309809; 8041620; 9278503; 16738553; 6290471; 9298646; 9298644	P00960	6.1.1.14	NA	NA
Q7DBX3_ECO57	0.627723	0.36822	0.263296	0.153454	Q7DBX3	unreviewed	Q7DBX3_ECO57	Tellurium resistance protein TerZ	terZ ECs_1351	Escherichia coli O157:H7	193	response to tellurium ion [GO:0046690]	NA	NA	GO:0046690	11258796	NA	NA	NA	NA
PFLB_ECOLI	0.755815	-0.00975093	0.0380982	0.152103	P09373	reviewed	PFLB_ECOLI	Formate acetyltransferase 1 (EC 2.3.1.54) (Pyruvate formate-lyase 1)	pflB pfl b0903 JW0886	Escherichia coli (strain K12)	760	glucose metabolic process [GO:0006006]; threonine catabolic process [GO:0006567]	cytosol [GO:0005829]; membrane [GO:0016020]	formate C-acetyltransferase activity [GO:0008861]	GO:0005829; GO:0006006; GO:0006567; GO:0008861; GO:0016020	3053170; 8905232; 9278503; 16738553; 2651404; 4615902; 1310545; 9629924; 9298644; 18723842; 21151122; 24887098; 10504733	P15082; P0A858	2.3.1.54	FUNCTION: Catalyzes the conversion of pyruvate to formate and acetyl-CoA (PubMed:4615902). In addition, may be involved in the control of the activity of the formate channel FocA, via direct interaction with FocA (PubMed:24887098). {ECO:0000269|PubMed:24887098, ECO:0000269|PubMed:4615902}.	PATHWAY: Fermentation; pyruvate fermentation; formate from pyruvate: step 1/1.
A0A6N8R6C7_ECOLX	0.43359	0.409642	0.00725828	0.151247	A0A6N8R6C7	unreviewed	A0A6N8R6C7_ECOLX	Glucose-6-phosphate 1-epimerase (EC 5.1.3.15)	GRW05_29120	Escherichia coli	228	carbohydrate metabolic process [GO:0005975]	NA	carbohydrate binding [GO:0030246]; glucose-6-phosphate 1-epimerase activity [GO:0047938]	GO:0005975; GO:0030246; GO:0047938	NA	NA	5.1.3.15	NA	NA
GCSP_ECOLI	0.682074	-0.149948	0.440876	0.151198	P33195	reviewed	GCSP_ECOLI	Glycine dehydrogenase (decarboxylating) (EC 1.4.4.2) (Glycine cleavage system P-protein) (Glycine decarboxylase) (Glycine dehydrogenase (aminomethyl-transferring))	gcvP b2903 JW2871	Escherichia coli (strain K12)	957	glycine decarboxylation via glycine cleavage system [GO:0019464]; one-carbon metabolic process [GO:0006730]	cytosol [GO:0005829]; glycine cleavage complex [GO:0005960]	glycine binding [GO:0016594]; glycine dehydrogenase (decarboxylating) activity [GO:0004375]; identical protein binding [GO:0042802]; pyridoxal phosphate binding [GO:0030170]	GO:0004375; GO:0005829; GO:0005960; GO:0006730; GO:0016594; GO:0019464; GO:0030170; GO:0042802	8181752; 8375392; 9278503; 16738553	P33195	1.4.4.2	FUNCTION: The glycine cleavage system catalyzes the degradation of glycine. The P protein binds the alpha-amino group of glycine through its pyridoxal phosphate cofactor; CO(2) is released and the remaining methylamine moiety is then transferred to the lipoamide cofactor of the H protein. {ECO:0000255|HAMAP-Rule:MF_00711, ECO:0000269|PubMed:8375392}.	NA
A0A377DVR9_ECOLX	-0.234688	-0.581704	0.0298586	0.150879	A0A377DVR9	unreviewed	A0A377DVR9_ECOLX	Low specificity L-threonine aldolase (EC 4.1.2.48, EC 4.1.2.5)	ltaE_2 NCTC8500_03631	Escherichia coli	162	cellular amino acid metabolic process [GO:0006520]	NA	threonine aldolase activity [GO:0004793]	GO:0004793; GO:0006520	NA	NA	4.1.2.48; 4.1.2.5	NA	NA
RISB_ECOLI	-0.193341	-0.194419	-0.0920445	0.150527	P61714	reviewed	RISB_ECOLI	6,7-dimethyl-8-ribityllumazine synthase (DMRL synthase) (LS) (Lumazine synthase) (EC 2.5.1.78)	ribE ribH ybaF b0415 JW0405	Escherichia coli (strain K12)	156	riboflavin biosynthetic process [GO:0009231]	cytosol [GO:0005829]; riboflavin synthase complex [GO:0009349]	6,7-dimethyl-8-ribityllumazine synthase activity [GO:0000906]	GO:0000906; GO:0005829; GO:0009231; GO:0009349	1406588; 9278503; 16738553; 8969176	NA	2.5.1.78	FUNCTION: Catalyzes the formation of 6,7-dimethyl-8-ribityllumazine by condensation of 5-amino-6-(D-ribitylamino)uracil with 3,4-dihydroxy-2-butanone 4-phosphate. This is the penultimate step in the biosynthesis of riboflavin. {ECO:0000269|PubMed:8969176}.	PATHWAY: Cofactor biosynthesis; riboflavin biosynthesis; riboflavin from 2-hydroxy-3-oxobutyl phosphate and 5-amino-6-(D-ribitylamino)uracil: step 1/2. {ECO:0000269|PubMed:8969176}.
YHFA_ECOLI	-0.252193	-0.0489014	0.228022	0.150511	P0ADX1	reviewed	YHFA_ECOLI	Protein YhfA	yhfA b3356 JW3319	Escherichia coli (strain K12)	134	NA	NA	NA	NA	1756168; 9278503; 16738553	NA	NA	NA	NA
HINT_ECOLI	-0.07594	0.530446	0.401235	0.149426	P0ACE7	reviewed	HINT_ECOLI	Purine nucleoside phosphoramidase (EC 3.9.1.-) (Histidine triad nucleotide binding protein HinT) (HIT protein)	hinT ycfF b1103 JW1089	Escherichia coli (strain K12)	119	D-alanine catabolic process [GO:0055130]	cytoplasm [GO:0005737]; cytosol [GO:0005829]	adenosine 5'-monophosphoramidase activity [GO:0043530]; hydrolase activity [GO:0016787]; nucleotide binding [GO:0000166]	GO:0000166; GO:0005737; GO:0005829; GO:0016787; GO:0043530; GO:0055130	8905232; 9278503; 16738553; 2162465; 10493123; 15703176; 21754980; 20934431	NA	3.9.1.-	FUNCTION: Hydrolyzes purine nucleotide phosphoramidates, including adenosine 5'monophosphoramidate (AMP-NH2), adenosine 5'monophosphomorpholidate (AMP-morpholidate), guanosine 5'monophosphomorpholidate (GMP-morpholidate) and tryptamine 5'guanosine monophosphate (TpGd) (PubMed:15703176, PubMed:20934431). Hydrolyzes lysyl-AMP (AMP-N-epsilon-(N-alpha-acetyl lysine methyl ester)) generated by lysine-…	NA
KATG_ECOLI	-0.117064	-0.31005	-0.395833	0.14878	P13029	reviewed	KATG_ECOLI	Catalase-peroxidase (CP) (EC 1.11.1.21) (Hydroperoxidase I) (HPI) (Peroxidase/catalase)	katG b3942 JW3914	Escherichia coli (strain K12)	726	cellular response to hydrogen peroxide [GO:0070301]; hydrogen peroxide catabolic process [GO:0042744]; response to oxidative stress [GO:0006979]	cytosol [GO:0005829]	catalase activity [GO:0004096]; heme binding [GO:0020037]; identical protein binding [GO:0042802]; metal ion binding [GO:0046872]; oxidoreductase activity [GO:0016491]; peroxidase activity [GO:0004601]	GO:0004096; GO:0004601; GO:0005829; GO:0006979; GO:0016491; GO:0020037; GO:0042744; GO:0042802; GO:0046872; GO:0070301	3045098; 9278503; 16738553; 8346018; 8265357; 374409; 12832453; 18178143; 23416055; 15388929	NA	1.11.1.21	FUNCTION: Bifunctional enzyme with both catalase and broad-spectrum peroxidase activity. Also displays NADH oxidase, INH lyase and isonicotinoyl-NAD synthase activities. {ECO:0000269|PubMed:18178143, ECO:0000269|PubMed:23416055, ECO:0000269|PubMed:374409}.	NA
YNFB_ECOLI	-0.416671	-0.0109394	-0.312017	0.148776	P76170	reviewed	YNFB_ECOLI	UPF0482 protein YnfB	ynfB b1583 JW1575	Escherichia coli (strain K12)	113	NA	cell outer membrane [GO:0009279]	NA	GO:0009279	9278503; 16738553	P0AFG8	NA	NA	NA
GCH1_ECOLI	-0.549268	-0.401219	-0.245489	0.14677	P0A6T5	reviewed	GCH1_ECOLI	GTP cyclohydrolase 1 (EC 3.5.4.16) (GTP cyclohydrolase I) (GTP-CH-I)	folE b2153 JW2140	Escherichia coli (strain K12)	222	7,8-dihydroneopterin 3'-triphosphate biosynthetic process [GO:0035998]; one-carbon metabolic process [GO:0006730]; queuosine biosynthetic process [GO:0008616]; tetrahydrobiopterin biosynthetic process [GO:0006729]; tetrahydrofolate biosynthetic process [GO:0046654]	cytoplasm [GO:0005737]; cytosol [GO:0005829]; protein-containing complex [GO:0032991]	GTP binding [GO:0005525]; GTP cyclohydrolase I activity [GO:0003934]; identical protein binding [GO:0042802]; zinc ion binding [GO:0008270]	GO:0003934; GO:0005525; GO:0005737; GO:0005829; GO:0006729; GO:0006730; GO:0008270; GO:0008616; GO:0032991; GO:0035998; GO:0042802; GO:0046654	1665332; 8304099; 9278503; 16738553; 1459137; 9298646; 12297008; 7663943; 12559918; 11087827	NA	3.5.4.16	NA	PATHWAY: Cofactor biosynthesis; 7,8-dihydroneopterin triphosphate biosynthesis; 7,8-dihydroneopterin triphosphate from GTP: step 1/1.
IF1_ECOLI	-0.204014	0.219495	0.169559	0.146564	P69222	reviewed	IF1_ECOLI	Translation initiation factor IF-1	infA b0884 JW0867	Escherichia coli (strain K12)	72	NA	cytosol [GO:0005829]	ribosome binding [GO:0043022]; rRNA binding [GO:0019843]; translation initiation factor activity [GO:0003743]	GO:0003743; GO:0005829; GO:0019843; GO:0043022	3037488; 1909328; 8331068; 8905232; 9278503; 16738553; 376343; 9868784; 22562136; 22515367; 9135158; 21750663	Q46864	NA	FUNCTION: One of the essential components for the initiation of protein synthesis. Binds in the vicinity of the A-site. Stabilizes the binding of IF-2 and IF-3 on the 30S subunit to which N-formylmethionyl-tRNA(fMet) subsequently binds. Helps modulate mRNA selection, yielding the 30S pre-initiation complex (PIC). Upon addition of the 50S ribosomal subunit, IF-1, IF-2 and IF-3 are released leaving…	NA
A0A2X1L3B7_ECOLX	-0.261659	-0.751305	0.0943338	0.145358	A0A2X1L3B7	unreviewed	A0A2X1L3B7_ECOLX	Xaa-Pro dipeptidase (EC 3.4.13.9)	pepQ_2 NCTC11126_02035	Escherichia coli	68	NA	NA	proline dipeptidase activity [GO:0102009]	GO:0102009	NA	NA	3.4.13.9	NA	NA
IF2_ECOLI	0.166314	0.380885	0.150277	0.144594	P0A705	reviewed	IF2_ECOLI	Translation initiation factor IF-2	infB gicD ssyG b3168 JW3137	Escherichia coli (strain K12)	890	chaperone-mediated protein folding [GO:0061077]; response to cold [GO:0009409]; translational initiation [GO:0006413]	cytoplasm [GO:0005737]; cytosol [GO:0005829]; membrane [GO:0016020]	GTP binding [GO:0005525]; GTPase activity [GO:0003924]; guanosine tetraphosphate binding [GO:0097216]; ribosomal small subunit binding [GO:0043024]; translation initiation factor activity [GO:0003743]	GO:0003743; GO:0003924; GO:0005525; GO:0005737; GO:0005829; GO:0006413; GO:0009409; GO:0016020; GO:0043024; GO:0061077; GO:0097216	6096856; 9428651; 9278503; 16738553; 6326058; 3894004; 2849753; 1764105; 1374802; 2444251; 1805969; 9298644; 18223068; 18723842; 20224578; 22562136; 22515367; 12600987; 21750663	NA	NA	FUNCTION: One of the essential components for the initiation of protein synthesis. May protect N-formylmethionyl-tRNA(fMet) from spontaneous hydrolysis. Promotes N-formylmethionyl-tRNA(fMet) binding to the 30S pre-initiation complex (PIC) (PubMed:1764105, PubMed:20224578). Also involved in the hydrolysis of GTP during the formation of the 70S ribosomal complex. Upon addition of the 50S ribosomal …	NA
A0A660GL98_ECOLX	0.563848	0.94787	0.251359	0.143645	A0A660GL98	unreviewed	A0A660GL98_ECOLX	Adenylate kinase (AK) (EC 2.7.4.3) (ATP-AMP transphosphorylase) (ATP:AMP phosphotransferase) (Adenylate monophosphate kinase)	adk BON64_13960 E5S35_15325 E5S43_11705 G9448_08270	Escherichia coli	214	AMP salvage [GO:0044209]; phosphorylation [GO:0016310]	cytoplasm [GO:0005737]	adenylate kinase activity [GO:0004017]; ATP binding [GO:0005524]	GO:0004017; GO:0005524; GO:0005737; GO:0016310; GO:0044209	NA	NA	2.7.4.3	FUNCTION: Catalyzes the reversible transfer of the terminal phosphate group between ATP and AMP. Plays an important role in cellular energy homeostasis and in adenine nucleotide metabolism. {ECO:0000256|HAMAP-Rule:MF_00235}.	PATHWAY: Purine metabolism; AMP biosynthesis via salvage pathway; AMP from ADP: step 1/1. {ECO:0000256|HAMAP-Rule:MF_00235}.
TALB_ECOLI	0.294615	0.42956	-0.117879	0.142897	P0A870	reviewed	TALB_ECOLI	Transaldolase B (EC 2.2.1.2)	talB yaaK b0008 JW0007	Escherichia coli (strain K12)	317	carbohydrate metabolic process [GO:0005975]; pentose-phosphate shunt, non-oxidative branch [GO:0009052]	cytosol [GO:0005829]; membrane [GO:0016020]	transaldolase activity [GO:0004801]; transketolase or transaldolase activity [GO:0016744]	GO:0004801; GO:0005829; GO:0005975; GO:0009052; GO:0016020; GO:0016744	7592346; 1630901; 9278503; 16738553; 9298646; 8805555; 9007983; 11298760; 18687684; 20148428	NA	2.2.1.2	FUNCTION: Transaldolase is important for the balance of metabolites in the pentose-phosphate pathway. {ECO:0000269|PubMed:18687684, ECO:0000269|PubMed:7592346}.	PATHWAY: Carbohydrate degradation; pentose phosphate pathway; D-glyceraldehyde 3-phosphate and beta-D-fructose 6-phosphate from D-ribose 5-phosphate and D-xylulose 5-phosphate (non-oxidative stage): step 2/3.
TOLB_ECOLI	-0.254935	0.331882	0.146899	0.142297	P0A855	reviewed	TOLB_ECOLI	Tol-Pal system protein TolB	tolB b0740 JW5100	Escherichia coli (strain K12)	430	bacteriocin transport [GO:0043213]; cell cycle [GO:0007049]; cell division [GO:0051301]; cellular response to bacteriocin [GO:0071237]; protein import [GO:0017038]; protein transport [GO:0015031]; regulation of membrane invagination [GO:1905153]	cell division site [GO:0032153]; membrane [GO:0016020]; outer membrane-bounded periplasmic space [GO:0030288]; periplasmic space [GO:0042597]; protein-containing complex [GO:0032991]	protein domain specific binding [GO:0019904]; protein-containing complex binding [GO:0044877]	GO:0007049; GO:0015031; GO:0016020; GO:0017038; GO:0019904; GO:0030288; GO:0032153; GO:0032991; GO:0042597; GO:0043213; GO:0044877; GO:0051301; GO:0071237; GO:1905153	2687247; 8905232; 9278503; 16738553; 1574003; 7929011; 7744736; 9393690; 9701827; 11994151; 17233825; 24720726; 32152098; 9761825; 10545334; 10673426; 16894158; 17375930; 19696740	P0A912; P19934; P09883	NA	FUNCTION: Part of the Tol-Pal system, which plays a role in outer membrane invagination during cell division and is important for maintaining outer membrane integrity (PubMed:17233825). TolB occupies a key intermediary position in the Tol-Pal system because it communicates directly with both membrane-embedded components, Pal in the outer membrane and TolA in the inner membrane (PubMed:19696740). …	NA
YBHC_ECOLI	-0.133001	0.231509	0.0537235	0.141812	P46130	reviewed	YBHC_ECOLI	Putative acyl-CoA thioester hydrolase YbhC (EC 3.1.2.-)	ybhC b0772 JW0755	Escherichia coli (strain K12)	427	cell wall modification [GO:0042545]	cell outer membrane [GO:0009279]	aspartyl esterase activity [GO:0045330]; carboxylic ester hydrolase activity [GO:0052689]; pectinesterase activity [GO:0030599]	GO:0009279; GO:0030599; GO:0042545; GO:0045330; GO:0052689	9278503; 16738553; 8905232; 331474; 7567469; 10806384; 15808744; 19452549	NA	3.1.2.-	FUNCTION: Putative thioesterase. Does not bind pectin, and has no pectinesterase activity. {ECO:0000269|PubMed:15808744, ECO:0000269|PubMed:19452549}.	NA
METQ_ECOLI	-0.174818	0.356682	-0.256517	0.141392	P28635	reviewed	METQ_ECOLI	D-methionine-binding lipoprotein MetQ	metQ yaeC b0197 JW0193	Escherichia coli (strain K12)	271	D-methionine transport [GO:0048473]; methionine import across plasma membrane [GO:1903692]	anchored component of plasma membrane [GO:0046658]; ATP-binding cassette (ABC) transporter complex, substrate-binding subunit-containing [GO:0055052]; membrane [GO:0016020]; methionine-importing ABC transporter complex [GO:1990197]; outer membrane-bounded periplasmic space [GO:0030288]	NA	GO:0016020; GO:0030288; GO:0046658; GO:0048473; GO:0055052; GO:1903692; GO:1990197	9278503; 16738553; 1459951; 12169620	P0AAF3	NA	FUNCTION: This protein is a component of a D-methionine permease, a binding protein-dependent, ATP-driven transport system. {ECO:0000269|PubMed:12169620}.	NA
NARG_ECOLI	-0.171264	-0.678962	-0.205811	0.141273	P09152	reviewed	NARG_ECOLI	Respiratory nitrate reductase 1 alpha chain (EC 1.7.5.1) (Nitrate reductase A subunit alpha) (Quinol-nitrate oxidoreductase subunit alpha)	narG bisD narC b1224 JW1215	Escherichia coli (strain K12)	1247	anaerobic electron transport chain [GO:0019645]; anaerobic respiration [GO:0009061]; nitrate assimilation [GO:0042128]; nitrate metabolic process [GO:0042126]	intrinsic component of membrane [GO:0031224]; intrinsic component of the cytoplasmic side of the plasma membrane [GO:0031235]; membrane [GO:0016020]; NarGHI complex [GO:0044799]	4 iron, 4 sulfur cluster binding [GO:0051539]; electron transfer activity [GO:0009055]; metal ion binding [GO:0046872]; molybdopterin cofactor binding [GO:0043546]; nitrate reductase activity [GO:0008940]	GO:0008940; GO:0009055; GO:0009061; GO:0016020; GO:0019645; GO:0031224; GO:0031235; GO:0042126; GO:0042128; GO:0043546; GO:0044799; GO:0046872; GO:0051539	2674654; 2233673; 8905232; 9278503; 16738553; 6094247; 2995309; 2668029; 3308846; 3053688; 9585550; 9632249; 16540088; 16286471; 20236317; 12910261; 14725769	P11349; P0AF26; P19317; P19318	1.7.5.1	FUNCTION: The nitrate reductase enzyme complex allows E.coli to use nitrate as an electron acceptor during anaerobic growth. The alpha chain is the actual site of nitrate reduction.	NA
A0A0A6ZUC0_SHIDY	0.0889396	0.357551	0.450893	0.140026	A0A0A6ZUC0	unreviewed	A0A0A6ZUC0_SHIDY	Phage shock protein A	Asd1617_02612	Shigella dysenteriae 1617	115	NA	NA	NA	NA	NA	NA	NA	NA	NA
A0A3S4KGZ9_ECOLX	-0.150567	-0.247932	0.0318094	0.138696	A0A3S4KGZ9	unreviewed	A0A3S4KGZ9_ECOLX	Succinate dehydrogenase flavoprotein subunit (EC 1.3.99.1)	sdhA_1 NCTC9702_04083	Escherichia coli	285	metabolic process [GO:0008152]	NA	oxidoreductase activity [GO:0016491]	GO:0008152; GO:0016491	NA	NA	1.3.99.1	NA	NA
ACRB_ECOLI	-0.191605	0.0839342	-0.0582793	0.138129	P31224	reviewed	ACRB_ECOLI	Multidrug efflux pump subunit AcrB (AcrAB-TolC multidrug efflux pump subunit AcrB) (Acridine resistance protein B)	acrB acrE b0462 JW0451	Escherichia coli (strain K12)	1049	xenobiotic detoxification by transmembrane export across the cell outer membrane [GO:0140330]	efflux pump complex [GO:1990281]; integral component of plasma membrane [GO:0005887]; membrane [GO:0016020]; outer membrane-bounded periplasmic space [GO:0030288]; periplasmic side of plasma membrane [GO:0098567]; plasma membrane [GO:0005886]	efflux transmembrane transporter activity [GO:0015562]; identical protein binding [GO:0042802]; xenobiotic transmembrane transporter activity [GO:0042910]	GO:0005886; GO:0005887; GO:0015562; GO:0016020; GO:0030288; GO:0042802; GO:0042910; GO:0098567; GO:0140330; GO:1990281	8407802; 9278503; 16738553; 7651136; 10920254; 15228545; 16079137; 15919996; 18761695; 23010927; 12374972; 12738864; 16915237; 16946072; 17194213	P31224; P0AAW9; P0ADZ7	NA	FUNCTION: AcrA-AcrB-AcrZ-TolC is a drug efflux protein complex with broad substrate specificity that uses the proton motive force to export substrates. {ECO:0000269|PubMed:16915237, ECO:0000269|PubMed:16946072, ECO:0000269|PubMed:17194213, ECO:0000269|PubMed:23010927}.; FUNCTION: (Microbial infection) Involved in contact-dependent growth inhibition (CDI), acts downstream of BamA, the receptor for…	NA
W1W9J2_ECOLX	-0.0985134	-0.515382	-0.234604	0.137985	W1W9J2	unreviewed	W1W9J2_ECOLX	Lipoprotein	Q609_ECAC02578G0001	Escherichia coli DORA_A_5_14_21	138	NA	NA	NA	NA	NA	NA	NA	NA	NA
A0A829DPF4_ECOLX	-0.697446	-0.353579	-0.706217	0.1362	A0A829DPF4	unreviewed	A0A829DPF4_ECOLX	4-hydroxy-4-methyl-2-oxoglutarate aldolase (HMG aldolase) (EC 4.1.1.112) (EC 4.1.3.17) (Oxaloacetate decarboxylase)	rraA EC2875150_4428	Escherichia coli 2875150	143	regulation of RNA metabolic process [GO:0051252]	cytoplasm [GO:0005737]	lyase activity [GO:0016829]; metal ion binding [GO:0046872]; ribonuclease inhibitor activity [GO:0008428]	GO:0005737; GO:0008428; GO:0016829; GO:0046872; GO:0051252	NA	NA	4.1.1.112; 4.1.3.17	FUNCTION: Catalyzes the aldol cleavage of 4-hydroxy-4-methyl-2-oxoglutarate (HMG) into 2 molecules of pyruvate. Also contains a secondary oxaloacetate (OAA) decarboxylase activity due to the common pyruvate enolate transition state formed following C-C bond cleavage in the retro-aldol and decarboxylation reactions. {ECO:0000256|RuleBase:RU004338}.	NA
HSLU_ECOLI	-0.067776	0.321021	-0.0153514	0.13501	P0A6H5	reviewed	HSLU_ECOLI	ATP-dependent protease ATPase subunit HslU (Heat shock protein HslU) (Unfoldase HslU)	hslU htpI b3931 JW3902	Escherichia coli (strain K12)	443	cellular response to heat [GO:0034605]; protein denaturation [GO:0030164]; protein unfolding [GO:0043335]; proteolysis [GO:0006508]; proteolysis involved in protein catabolic process [GO:0051603]; response to heat [GO:0009408]	cytosol [GO:0005829]; HslUV protease complex [GO:0009376]; membrane [GO:0016020]	ATP binding [GO:0005524]; ATP hydrolysis activity [GO:0016887]; identical protein binding [GO:0042802]; magnesium ion binding [GO:0000287]; peptidase activity [GO:0008233]; proteasome-activating activity [GO:0036402]; protein domain specific binding [GO:0019904]	GO:0000287; GO:0005524; GO:0005829; GO:0006508; GO:0008233; GO:0009376; GO:0009408; GO:0016020; GO:0016887; GO:0019904; GO:0030164; GO:0034605; GO:0036402; GO:0042802; GO:0043335; GO:0051603	8244018; 8346018; 9278503; 16738553; 8977096; 8662828; 8650174; 9299555; 9298644; 9288941; 9393683; 9722513; 10452560; 10419524; 15696175; 19801685; 10693812; 11114186; 11709174; 15983416	P0A6H5; P0A7B8; P0AFZ5	NA	FUNCTION: ATPase subunit of a proteasome-like degradation complex; this subunit has chaperone activity. The binding of ATP and its subsequent hydrolysis by HslU are essential for unfolding of protein substrates subsequently hydrolyzed by HslV. HslU recognizes the N-terminal part of its protein substrates and unfolds these before they are guided to HslV for hydrolysis. {ECO:0000269|PubMed:10419524…	NA
DPPA_ECOLI	-0.406946	-0.264538	-0.331898	0.134371	P23847	reviewed	DPPA_ECOLI	Dipeptide-binding protein (DBP) (Periplasmic dipeptide transport protein)	dppA b3544 JW3513	Escherichia coli (strain K12)	535	chaperone-mediated protein folding [GO:0061077]; chemotaxis [GO:0006935]; dipeptide transport [GO:0042938]; heme transmembrane transport [GO:0035351]; peptide transport [GO:0015833]; protein transport [GO:0015031]	ATP-binding cassette (ABC) transporter complex, substrate-binding subunit-containing [GO:0055052]; membrane [GO:0016020]; outer membrane-bounded periplasmic space [GO:0030288]	dipeptide transmembrane transporter activity [GO:0071916]; heme binding [GO:0020037]; peptide binding [GO:0042277]; peptide transmembrane transporter activity [GO:1904680]	GO:0006935; GO:0015031; GO:0015833; GO:0016020; GO:0020037; GO:0030288; GO:0035351; GO:0042277; GO:0042938; GO:0055052; GO:0061077; GO:0071916; GO:1904680	1702779; 1956284; 7536291; 8041620; 9278503; 16738553; 10537211; 9298646; 9600841; 3520334; 8444807; 9298644; 16905647; 8527431; 8563629	NA	NA	FUNCTION: Part of the ABC transporter DppABCDF involved in dipeptide transport (PubMed:1702779, PubMed:7536291, PubMed:10537211). Binds dipeptides and accepts a wide range of side chains, including small neutral, bulky hydrophobic, and positively and negatively charged groups (PubMed:10537211). Tripeptides are poor substrates (PubMed:10537211). DppA alone controls the specificity of the Dpp trans…	NA
W1EVA6_ECOLX	0.0664075	0.576509	0.294577	0.134215	W1EVA6	unreviewed	W1EVA6_ECOLX	Alkyl hydroperoxide reductase subunit F	NA	Escherichia coli ISC7	522	response to reactive oxygen species [GO:0000302]	NA	alkyl hydroperoxide reductase activity [GO:0008785]; flavin adenine dinucleotide binding [GO:0050660]; NAD binding [GO:0051287]	GO:0000302; GO:0008785; GO:0050660; GO:0051287	NA	NA	NA	FUNCTION: Serves to protect the cell against DNA damage by alkyl hydroperoxides. It can use either NADH or NADPH as electron donor for direct reduction of redox dyes or of alkyl hydroperoxides when combined with the AhpC protein. {ECO:0000256|ARBA:ARBA00024806}.	NA
ATPA_ECOLI	0.436942	-0.157435	0.136553	0.133181	P0ABB0	reviewed	ATPA_ECOLI	ATP synthase subunit alpha (EC 7.1.2.2) (ATP synthase F1 sector subunit alpha) (F-ATPase subunit alpha)	atpA papA uncA b3734 JW3712	Escherichia coli (strain K12)	513	proton motive force-driven ATP synthesis [GO:0015986]; proton motive force-driven plasma membrane ATP synthesis [GO:0042777]	membrane [GO:0016020]; plasma membrane [GO:0005886]; proton-transporting ATP synthase complex [GO:0045259]; proton-transporting ATP synthase complex, catalytic core F(1) [GO:0045261]	ADP binding [GO:0043531]; ATP binding [GO:0005524]; proton-transporting ATP synthase activity, rotational mechanism [GO:0046933]; proton-transporting ATPase activity, rotational mechanism [GO:0046961]	GO:0005524; GO:0005886; GO:0015986; GO:0016020; GO:0042777; GO:0043531; GO:0045259; GO:0045261; GO:0046933; GO:0046961	6395859; 6272228; 6277310; 6301339; 7686882; 9278503; 16738553; 6278247; 2868922; 9298646; 2903146; 9298644; 16079137; 10570135	P0A6E6; P0ABB4	7.1.2.2	FUNCTION: Produces ATP from ADP in the presence of a proton gradient across the membrane. The alpha chain is a regulatory subunit.	NA
A0A485DXM7_ECOLX	-0.0665237	0.24157	-0.275033	0.133134	A0A485DXM7	unreviewed	A0A485DXM7_ECOLX	Succinate dehydrogenase (EC 1.3.99.1)	sdhB_1 NCTC13216_03202	Escherichia coli	114	tricarboxylic acid cycle [GO:0006099]	NA	electron transfer activity [GO:0009055]; iron-sulfur cluster binding [GO:0051536]	GO:0006099; GO:0009055; GO:0051536	NA	NA	1.3.99.1	NA	NA
FADL_ECOLI	-0.551199	-0.118584	-0.677784	0.133046	P10384	reviewed	FADL_ECOLI	Long-chain fatty acid transport protein (Outer membrane FadL protein) (Outer membrane flp protein)	fadL ttr b2344 JW2341	Escherichia coli (strain K12)	446	NA	cell outer membrane [GO:0009279]; integral component of membrane [GO:0016021]	ligand-gated channel activity [GO:0022834]; long-chain fatty acid transporting porin activity [GO:0015483]	GO:0009279; GO:0015483; GO:0016021; GO:0022834	1987139; 9205837; 9278503; 16738553; 2840553; 16079137; 15178802	NA	NA	FUNCTION: Involved in translocation of long-chain fatty acids across the outer membrane. It is a receptor for the bacteriophage T2. FadL may form a specific channel.	NA
A0A1Q8MFV9_SHIBO	-0.376512	-0.078769	-0.086225	0.132796	A0A1Q8MFV9	unreviewed	A0A1Q8MFV9_SHIBO	Cystine ABC transporter substrate-binding protein	tcyJ AJR17_003770 CEG99_12035 CUA56_15785 DQF09_08350 G5S56_10115	Shigella boydii	266	amino acid transport [GO:0006865]	membrane [GO:0016020]; outer membrane-bounded periplasmic space [GO:0030288]	ligand-gated ion channel activity [GO:0015276]	GO:0006865; GO:0015276; GO:0016020; GO:0030288	NA	NA	NA	NA	NA
W1EYF4_ECOLX	0.129136	0.396332	0.285429	0.131226	W1EYF4	unreviewed	W1EYF4_ECOLX	Protein ydhR	NA	Escherichia coli ISC7	44	NA	NA	NA	NA	NA	NA	NA	NA	NA
PT1_ECOLI	0.267759	0.596344	-0.163359	0.130278	P08839	reviewed	PT1_ECOLI	Phosphoenolpyruvate-protein phosphotransferase (EC 2.7.3.9) (Phosphotransferase system, enzyme I)	ptsI b2416 JW2409	Escherichia coli (strain K12)	575	phosphoenolpyruvate-dependent sugar phosphotransferase system [GO:0009401]; phosphorylation [GO:0016310]	cytosol [GO:0005829]	identical protein binding [GO:0042802]; kinase activity [GO:0016301]; metal ion binding [GO:0046872]; phosphoenolpyruvate-protein phosphotransferase activity [GO:0008965]	GO:0005829; GO:0008965; GO:0009401; GO:0016301; GO:0016310; GO:0042802; GO:0046872	2960675; 2457575; 9205837; 9278503; 16738553; 2411636; 3290198; 9298646; 7876255; 9298644; 12705838; 8805571; 9054557; 9541412; 10048929; 17053069	P11989; P0AA04; P08839	2.7.3.9	FUNCTION: General (non sugar-specific) component of the phosphoenolpyruvate-dependent sugar phosphotransferase system (sugar PTS). This major carbohydrate active-transport system catalyzes the phosphorylation of incoming sugar substrates concomitantly with their translocation across the cell membrane. Enzyme I transfers the phosphoryl group from phosphoenolpyruvate (PEP) to the phosphoryl carrier…	NA
FDOG_ECOLI	-0.360598	-0.0425009	-0.17749	0.130194	P32176	reviewed	FDOG_ECOLI	Formate dehydrogenase-O major subunit (EC 1.17.1.9) (Aerobic formate dehydrogenase major subunit) (FDH-Z subunit alpha) (Formate dehydrogenase-O subunit alpha)	fdoG b3894 JW3865	Escherichia coli (strain K12)	1016	anaerobic electron transport chain [GO:0019645]; anaerobic respiration [GO:0009061]; cellular respiration [GO:0045333]; cellular response to DNA damage stimulus [GO:0006974]; formate oxidation [GO:0015944]; heme oxidation [GO:0006788]	cytosol [GO:0005829]; formate dehydrogenase complex [GO:0009326]; membrane [GO:0016020]; periplasmic space [GO:0042597]	4 iron, 4 sulfur cluster binding [GO:0051539]; electron transfer activity [GO:0009055]; formate dehydrogenase (cytochrome-c-553) activity [GO:0047111]; formate dehydrogenase (NAD+) activity [GO:0008863]; formate dehydrogenase (quinone) activity [GO:0036397]; molybdenum ion binding [GO:0030151]; molybdopterin cofactor binding [GO:0043546]	GO:0005829; GO:0006788; GO:0006974; GO:0008863; GO:0009055; GO:0009061; GO:0009326; GO:0015944; GO:0016020; GO:0019645; GO:0030151; GO:0036397; GO:0042597; GO:0043546; GO:0045333; GO:0047111; GO:0051539	8346018; 9278503; 16738553; 8522521; 17218314	P13024	1.17.1.9	FUNCTION: Allows to use formate as major electron donor during aerobic respiration. Subunit alpha possibly forms the active site.	NA
A0A2X1KFH3_ECOLX	-0.22119	0.105359	-0.0693022	0.129925	A0A2X1KFH3	unreviewed	A0A2X1KFH3_ECOLX	Pyridoxine 5'-phosphate synthase (EC 2.6.99.2)	pdxJ_1 NCTC11126_06285	Escherichia coli	117	pyridoxine biosynthetic process [GO:0008615]	cytoplasm [GO:0005737]	pyridoxine 5'-phosphate synthase activity [GO:0033856]	GO:0005737; GO:0008615; GO:0033856	NA	NA	2.6.99.2	NA	NA
W1F098_ECOLX	0.437067	0.303987	-0.198588	0.129381	W1F098	unreviewed	W1F098_ECOLX	PTS system mannose-specific EIIAB component (EC 2.7.1.191) (EIIAB-Man) (EIII-Man)	NA	Escherichia coli ISC7	271	phosphoenolpyruvate-dependent sugar phosphotransferase system [GO:0009401]; phosphorylation [GO:0016310]	cytoplasm [GO:0005737]; integral component of membrane [GO:0016021]; plasma membrane [GO:0005886]	kinase activity [GO:0016301]; protein-N(PI)-phosphohistidine-sugar phosphotransferase activity [GO:0008982]	GO:0005737; GO:0005886; GO:0008982; GO:0009401; GO:0016021; GO:0016301; GO:0016310	NA	NA	2.7.1.191	FUNCTION: The phosphoenolpyruvate-dependent sugar phosphotransferase system (sugar PTS), a major carbohydrate active transport system, catalyzes the phosphorylation of incoming sugar substrates concomitantly with their translocation across the cell membrane. The enzyme II ManXYZ PTS system is involved in mannose transport. {ECO:0000256|ARBA:ARBA00023757}.	NA
PEPB_ECOLI	-0.0561091	-0.0997599	0.128994	0.129078	P37095	reviewed	PEPB_ECOLI	Peptidase B (EC 3.4.11.23) (Aminopeptidase B)	pepB yfhI b2523 JW2507	Escherichia coli (strain K12)	427	peptide catabolic process [GO:0043171]; proteolysis [GO:0006508]	cytoplasm [GO:0005737]; cytosol [GO:0005829]	aminopeptidase activity [GO:0004177]; identical protein binding [GO:0042802]; manganese ion binding [GO:0030145]; metalloaminopeptidase activity [GO:0070006]; peptidase activity [GO:0008233]	GO:0004177; GO:0005737; GO:0005829; GO:0006508; GO:0008233; GO:0030145; GO:0042802; GO:0043171; GO:0070006	9205837; 9278503; 16738553; 8300516; 20067529	P0A7C6	3.4.11.23	FUNCTION: Probably plays an important role in intracellular peptide degradation (PubMed:20067529). {ECO:0000255|HAMAP-Rule:MF_00504, ECO:0000305|PubMed:20067529}.	NA
GLNH_ECOLI	0.0083026	-0.0463093	0.0609305	0.128473	P0AEQ3	reviewed	GLNH_ECOLI	Glutamine-binding periplasmic protein (GlnBP)	glnH b0811 JW0796	Escherichia coli (strain K12)	248	L-glutamine import across plasma membrane [GO:1903803]	ATP-binding cassette (ABC) transporter complex, substrate-binding subunit-containing [GO:0055052]; membrane [GO:0016020]; outer membrane-bounded periplasmic space [GO:0030288]	ligand-gated ion channel activity [GO:0015276]	GO:0015276; GO:0016020; GO:0030288; GO:0055052; GO:1903803	3027504; 8905232; 9278503; 16738553; 9298646; 9298644; 8831790; 9571045	NA	NA	FUNCTION: Involved in a glutamine-transport system GlnHPQ. {ECO:0000269|PubMed:3027504}.	NA
KPYK1_ECOLI	0.490117	-0.136142	0.310181	0.126001	P0AD61	reviewed	KPYK1_ECOLI	Pyruvate kinase I (EC 2.7.1.40) (PK-1)	pykF b1676 JW1666	Escherichia coli (strain K12)	470	glycolytic process [GO:0006096]; response to heat [GO:0009408]	cytoplasm [GO:0005737]; cytosol [GO:0005829]; membrane [GO:0016020]; pyruvate kinase complex [GO:1902912]	ATP binding [GO:0005524]; identical protein binding [GO:0042802]; kinase activity [GO:0016301]; magnesium ion binding [GO:0000287]; potassium ion binding [GO:0030955]; pyruvate kinase activity [GO:0004743]	GO:0000287; GO:0004743; GO:0005524; GO:0005737; GO:0005829; GO:0006096; GO:0009408; GO:0016020; GO:0016301; GO:0030955; GO:0042802; GO:1902912	2674937; 9023191; 9097039; 9278503; 16738553; 1859631; 9298646; 2653362; 7011316; 9298644; 18723842; 8591049; 10751408; 27050130	P0AD61	2.7.1.40	FUNCTION: Catalyzes the formation of pyruvate in the last step of glycolysis, it is irreversible under physiological conditions. The reaction is critical for the control of metabolic flux in the second part of glycolysis. {ECO:0000305|PubMed:8591049}.	PATHWAY: Carbohydrate degradation; glycolysis; pyruvate from D-glyceraldehyde 3-phosphate: step 5/5.
TOLC_ECOLI	-0.567896	-0.19589	-0.597057	0.125559	P02930	reviewed	TOLC_ECOLI	Outer membrane protein TolC (Multidrug efflux pump subunit TolC) (Outer membrane factor TolC)	tolC colE1-i mtcB mukA refI toc weeA b3035 JW5503	Escherichia coli (strain K12)	493	bile acid and bile salt transport [GO:0015721]; enterobactin transport [GO:0042930]; ion transmembrane transport [GO:0034220]; response to antibiotic [GO:0046677]; response to organic cyclic compound [GO:0014070]; response to toxic substance [GO:0009636]; response to xenobiotic stimulus [GO:0009410]; xenobiotic detoxification by transmembrane export across the cell outer membrane [GO:0140330]; xe…	cell outer membrane [GO:0009279]; efflux pump complex [GO:1990281]; integral component of cell outer membrane [GO:0045203]; integral component of membrane [GO:0016021]; MacAB-TolC complex [GO:1990196]; membrane [GO:0016020]; outer membrane-bounded periplasmic space [GO:0030288]; periplasmic side of plasma membrane [GO:0098567]	bile acid transmembrane transporter activity [GO:0015125]; efflux transmembrane transporter activity [GO:0015562]; identical protein binding [GO:0042802]; ion channel activity [GO:0005216]; porin activity [GO:0015288]; protein N-terminus binding [GO:0047485]	GO:0005216; GO:0009279; GO:0009410; GO:0009636; GO:0014070; GO:0015125; GO:0015288; GO:0015562; GO:0015721; GO:0016020; GO:0016021; GO:0030288; GO:0034220; GO:0042802; GO:0042930; GO:0045203; GO:0046677; GO:0047485; GO:0098567; GO:0140330; GO:1990196; GO:1990281; GO:1990961	6312426; 2216730; 9278503; 16738553; 6303857; 6337123; 9298646; 9629924; 9044294; 11274125; 15228545; 16079137; 18955484; 19342493; 19805313; 21325274; 21778229; 23176499; 10879525; 15342230; 18406332; 21245342	P0AE06; P75830; P02930	NA	FUNCTION: Outer membrane channel, which is required for the function of several efflux systems such as AcrAB-TolC, AcrEF-TolC, EmrAB-TolC and MacAB-TolC. These systems are involved in export of antibiotics and other toxic compounds from the cell. TolC is also involved in import of colicin E1 into the cells. {ECO:0000269|PubMed:11274125, ECO:0000269|PubMed:15228545, ECO:0000269|PubMed:18955484, EC…	NA
AAT_ECOLI	0.429887	0.133204	0.159415	0.125072	P00509	reviewed	AAT_ECOLI	Aspartate aminotransferase (AspAT) (EC 2.6.1.1) (Transaminase A)	aspC b0928 JW0911	Escherichia coli (strain K12)	396	L-phenylalanine biosynthetic process [GO:0009094]; L-phenylalanine biosynthetic process from chorismate via phenylpyruvate [GO:0033585]	cytoplasm [GO:0005737]; cytosol [GO:0005829]	identical protein binding [GO:0042802]; L-aspartate:2-oxoglutarate aminotransferase activity [GO:0004069]; L-tyrosine:2-oxoglutarate aminotransferase activity [GO:0004838]; pyridoxal phosphate binding [GO:0030170]; transaminase activity [GO:0008483]	GO:0004069; GO:0004838; GO:0005737; GO:0005829; GO:0008483; GO:0009094; GO:0030170; GO:0033585; GO:0042802	6378205; 3897210; 3521591; 3298240; 8905232; 9278503; 16738553; 9298646; 1868057; 2007566; 9298644; 10556573; 25561288; 2513875; 1993208; 9891001; 11148029; 17713924	P00509	2.6.1.1	NA	NA
A0A376L4I5_ECOLX	0.236056	-0.30168	-0.466011	0.123759	A0A376L4I5	unreviewed	A0A376L4I5_ECOLX	Membrane-bound ATP synthase F1 sector gamma-subunit	atpG_2 NCTC10418_07542	Escherichia coli	232	NA	proton-transporting ATP synthase complex, catalytic core F(1) [GO:0045261]	proton-transporting ATP synthase activity, rotational mechanism [GO:0046933]	GO:0045261; GO:0046933	NA	NA	NA	FUNCTION: Produces ATP from ADP in the presence of a proton gradient across the membrane. The gamma chain is believed to be important in regulating ATPase activity and the flow of protons through the CF(0) complex. {ECO:0000256|ARBA:ARBA00003456}.	NA
YNCE_ECOLI	-0.269871	0.0376119	-0.0679809	0.121925	P76116	reviewed	YNCE_ECOLI	Uncharacterized protein YncE	yncE b1452 JW1447	Escherichia coli (strain K12)	353	NA	NA	DNA binding [GO:0003677]	GO:0003677	9278503; 16738553; 12746439; 16352602; 18931447	NA	NA	NA	NA
A0A377BQ06_ECOLX	0.0406826	-0.216314	0.211263	0.121498	A0A377BQ06	unreviewed	A0A377BQ06_ECOLX	Glutamine synthetase (EC 6.3.1.2)	glnA_1 NCTC10429_00280	Escherichia coli	245	glutamine biosynthetic process [GO:0006542]	NA	glutamate-ammonia ligase activity [GO:0004356]	GO:0004356; GO:0006542	NA	NA	6.3.1.2	NA	NA
A0A3S4JY42_ECOLX	-0.432056	-0.0784617	-0.42229	0.120771	A0A3S4JY42	unreviewed	A0A3S4JY42_ECOLX	Acriflavin resistance protein A	acrA_2 NCTC9044_03598	Escherichia coli	316	NA	membrane [GO:0016020]	transmembrane transporter activity [GO:0022857]	GO:0016020; GO:0022857	NA	NA	NA	NA	NA
A0A0H2V5Y8_ECOL6	-0.147192	0.51637	-0.107137	0.120753	A0A0H2V5Y8	unreviewed	A0A0H2V5Y8_ECOL6	Glucose-1-phosphatase	c1138	Escherichia coli O6:H1 (strain CFT073 / ATCC 700928 / UPEC)	84	NA	NA	NA	NA	12471157	NA	NA	NA	NA
W1ESJ5_ECOLX	0.0893059	-0.470353	-0.0390495	0.120224	W1ESJ5	unreviewed	W1ESJ5_ECOLX	Transketolase (EC 2.2.1.1)	NA	Escherichia coli ISC7	536	NA	NA	metal ion binding [GO:0046872]; transketolase activity [GO:0004802]	GO:0004802; GO:0046872	NA	NA	2.2.1.1	NA	NA
A0A376TLW1_ECOLX	0.647784	0.113068	-0.402679	0.119273	A0A376TLW1	unreviewed	A0A376TLW1_ECOLX	Acetyl-CoA carboxytransferase (EC 2.1.3.15)	accA_2 NCTC8985_03082	Escherichia coli	215	fatty acid biosynthetic process [GO:0006633]; malonyl-CoA biosynthetic process [GO:2001295]	acetyl-CoA carboxylase complex [GO:0009317]	acetyl-CoA carboxylase activity [GO:0003989]; ATP binding [GO:0005524]; transferase activity [GO:0016740]	GO:0003989; GO:0005524; GO:0006633; GO:0009317; GO:0016740; GO:2001295	NA	NA	2.1.3.15	NA	PATHWAY: Lipid metabolism; malonyl-CoA biosynthesis; malonyl-CoA from acetyl-CoA: step 1/1. {ECO:0000256|ARBA:ARBA00004956}.
DEOD_ECOLI	-0.426826	-0.470918	-0.42009	0.119045	P0ABP8	reviewed	DEOD_ECOLI	Purine nucleoside phosphorylase DeoD-type (PNP) (EC 2.4.2.1)	deoD pup b4384 JW4347	Escherichia coli (strain K12)	239	cellular response to DNA damage stimulus [GO:0006974]; purine nucleoside catabolic process [GO:0006152]; purine nucleoside interconversion [GO:0019686]	cytosol [GO:0005829]; membrane [GO:0016020]	guanosine phosphorylase activity [GO:0047975]; identical protein binding [GO:0042802]; purine-nucleoside phosphorylase activity [GO:0004731]	GO:0004731; GO:0005829; GO:0006152; GO:0006974; GO:0016020; GO:0019686; GO:0042802; GO:0047975	1714590; 7610040; 9278503; 16738553; 8506346; 3299264; 235429; 18723842; 9351810; 9653038; 11786017; 21672603; 30337572	P0ABP8	2.4.2.1	FUNCTION: Catalyzes the reversible phosphorolytic breakdown of the N-glycosidic bond in the beta-(deoxy)ribonucleoside molecules, with the formation of the corresponding free purine bases and pentose-1-phosphate (PubMed:235429, PubMed:11786017, PubMed:21672603, PubMed:30337572). Acts on 6-amino and 6-oxopurines including deoxyinosine, deoxyguanosine, deoxyadenosine, adenosine, guanosine, and inos…	NA
CDD_ECOLI	-0.553035	-0.324576	0.11397	0.118168	P0ABF6	reviewed	CDD_ECOLI	Cytidine deaminase (EC 3.5.4.5) (Cytidine aminohydrolase) (CDA)	cdd b2143 JW2131	Escherichia coli (strain K12)	294	cytidine deamination [GO:0009972]; deoxycytidine catabolic process [GO:0006217]; nucleobase-containing small molecule interconversion [GO:0015949]	cytosol [GO:0005829]	cytidine deaminase activity [GO:0004126]; deoxycytidine deaminase activity [GO:0047844]; identical protein binding [GO:0042802]; pyrimidine nucleoside binding [GO:0001884]; zinc ion binding [GO:0008270]	GO:0001884; GO:0004126; GO:0005829; GO:0006217; GO:0008270; GO:0009972; GO:0015949; GO:0042802; GO:0047844	1567863; 9278503; 16738553; 2575702; 2692708; 8506346; 8899705; 8550448; 8289286; 8634261; 9125497	P0ABF6	3.5.4.5	FUNCTION: This enzyme scavenges exogenous and endogenous cytidine and 2'-deoxycytidine for UMP synthesis.	NA
RBSB_ECOLI	-0.117606	-0.301878	-0.0311879	0.115988	P02925	reviewed	RBSB_ECOLI	Ribose import binding protein RbsB	rbsB prlB rbsP b3751 JW3730	Escherichia coli (strain K12)	296	D-ribose transmembrane transport [GO:0015752]; positive chemotaxis [GO:0050918]	ATP-binding cassette (ABC) transporter complex, substrate-binding subunit-containing [GO:0055052]; membrane [GO:0016020]; outer membrane-bounded periplasmic space [GO:0030288]	monosaccharide binding [GO:0048029]	GO:0015752; GO:0016020; GO:0030288; GO:0048029; GO:0050918; GO:0055052	6313683; 7686882; 9278503; 16738553; 3011793; 3011794; 8899705; 9298646; 4608146; 6327617; 9298644; 25533465; 1583688; 7982928; 9641984	P00956; P0AGI1	NA	FUNCTION: Part of the ABC transporter complex RbsABC involved in ribose import. Binds ribose. Also serves as the primary chemoreceptor for chemotaxis. {ECO:0000269|PubMed:25533465, ECO:0000269|PubMed:4608146, ECO:0000269|PubMed:6327617, ECO:0000269|PubMed:7982928}.	NA
RIR2_ECOLI	0.340073	0.213122	0.180684	0.115706	P69924	reviewed	RIR2_ECOLI	Ribonucleoside-diphosphate reductase 1 subunit beta (EC 1.17.4.1) (Protein B2) (Protein R2) (Ribonucleotide reductase 1)	nrdB ftsB b2235 JW2229	Escherichia coli (strain K12)	376	2'-deoxyribonucleotide biosynthetic process [GO:0009265]; deoxyribonucleotide biosynthetic process [GO:0009263]; DNA replication [GO:0006260]; nucleobase-containing small molecule interconversion [GO:0015949]; ribonucleoside diphosphate metabolic process [GO:0009185]	cytoplasm [GO:0005737]; cytosol [GO:0005829]; ribonucleoside-diphosphate reductase complex [GO:0005971]	identical protein binding [GO:0042802]; iron ion binding [GO:0005506]; ribonucleoside-diphosphate reductase activity, thioredoxin disulfide as acceptor [GO:0004748]	GO:0004748; GO:0005506; GO:0005737; GO:0005829; GO:0005971; GO:0006260; GO:0009185; GO:0009263; GO:0009265; GO:0015949; GO:0042802	6087316; 9205837; 9278503; 16738553; 3511029; 20005847; 2190093; 8331655; 8805591; 9309223; 9558317; 9692970; 11315567	P0A6Y8; P00452; P69924	1.17.4.1	FUNCTION: Provides the precursors necessary for DNA synthesis. Catalyzes the biosynthesis of deoxyribonucleotides from the corresponding ribonucleotides. R2 contains the tyrosyl radical required for catalysis.	PATHWAY: Genetic information processing; DNA replication.
CYSK_ECOLI	0.421398	0.847916	0.262218	0.11548	P0ABK5	reviewed	CYSK_ECOLI	Cysteine synthase A (CSase A) (EC 2.5.1.47) (O-acetylserine (thiol)-lyase A) (OAS-TL A) (O-acetylserine sulfhydrylase A) (S-carboxymethylcysteine synthase) (EC 4.5.1.5) (Sulfate starvation-induced protein 5) (SSI5)	cysK cysZ b2414 JW2407	Escherichia coli (strain K12)	323	cellular amino acid biosynthetic process [GO:0008652]; cysteine biosynthetic process [GO:0019344]; cysteine biosynthetic process from serine [GO:0006535]	cysteine synthase complex [GO:0009333]; cytoplasm [GO:0005737]; cytosol [GO:0005829]	cysteine synthase activity [GO:0004124]; identical protein binding [GO:0042802]; L-cysteine desulfhydrase activity [GO:0080146]; pyridoxal phosphate binding [GO:0030170]; S-carboxymethylcysteine synthase activity [GO:0050272]; transferase activity [GO:0016740]	GO:0004124; GO:0005737; GO:0005829; GO:0006535; GO:0008652; GO:0009333; GO:0016740; GO:0019344; GO:0030170; GO:0042802; GO:0050272; GO:0080146	3062311; 3290198; 9205837; 9278503; 16738553; 9298646; 8774726; 8506346; 2457575; 22333533; 27531961	P0A9D4; P0ABK5	2.5.1.47; 4.5.1.5	FUNCTION: (Microbial infection) In addition to its role in cysteine synthesis, stimulates the tRNase activity of CdiA-CT from E.coli strain 536 / UPEC; stimulation does not require O-acetylserine sulfhydrylase activity. CdiA is the toxic component of a toxin-immunity protein module, which functions as a cellular contact-dependent growth inhibition (CDI) system. CDI modules allow bacteria to commu…	PATHWAY: Amino-acid biosynthesis; L-cysteine biosynthesis; L-cysteine from L-serine: step 2/2.
BGLX_ECOLI	-0.331593	-0.413501	-0.263184	0.115475	P33363	reviewed	BGLX_ECOLI	Periplasmic beta-glucosidase (EC 3.2.1.21) (Beta-D-glucoside glucohydrolase) (Cellobiase) (Gentiobiase)	bglX yohA b2132 JW2120	Escherichia coli (strain K12)	765	glucan catabolic process [GO:0009251]	outer membrane-bounded periplasmic space [GO:0030288]; periplasmic space [GO:0042597]	beta-glucosidase activity [GO:0008422]; glucosidase activity [GO:0015926]; scopolin beta-glucosidase activity [GO:0102483]	GO:0008422; GO:0009251; GO:0015926; GO:0030288; GO:0042597; GO:0102483	9278503; 16738553	NA	3.2.1.21	NA	NA
W1F872_ECOLX	-0.139947	-0.200758	0.351879	0.115252	W1F872	unreviewed	W1F872_ECOLX	Putrescine-binding periplasmic protein	NA	Escherichia coli ISC7	348	polyamine transport [GO:0015846]	periplasmic space [GO:0042597]	polyamine binding [GO:0019808]	GO:0015846; GO:0019808; GO:0042597	NA	NA	NA	FUNCTION: Required for the activity of the bacterial periplasmic transport system of putrescine. {ECO:0000256|PIRNR:PIRNR019574}.	NA
USPG_ECOLI	-0.138676	0.156049	-0.252145	0.115016	P39177	reviewed	USPG_ECOLI	Universal stress protein UP12 (Universal stress protein G)	uspG ybdQ yzzU b0607 JW0600	Escherichia coli (strain K12)	142	protein adenylylation [GO:0018117]; protein autophosphorylation [GO:0046777]; regulation of cell motility [GO:2000145]	cytoplasm [GO:0005737]	adenylate kinase activity [GO:0004017]	GO:0004017; GO:0005737; GO:0018117; GO:0046777; GO:2000145	8905232; 9278503; 16738553; 9298646; 9600841; 11849540; 12071968; 16460009	P0A6F5; P0A7K2	NA	FUNCTION: Has intrinsic autoadenylation and autophosphorylation activities, probably on Ser or Thr residues. {ECO:0000269|PubMed:16460009}.	NA
A0A2X3M1E2_ECOLX	-0.281376	0.525483	0.192705	0.114601	A0A2X3M1E2	unreviewed	A0A2X3M1E2_ECOLX	Acyl carrier protein	acpP_1 NCTC8009_05650	Escherichia coli	34	NA	cytoplasm [GO:0005737]	NA	GO:0005737	NA	NA	NA	NA	NA
W1EV92_ECOLX	0.290052	-0.0688843	0.167105	0.113645	W1EV92	unreviewed	W1EV92_ECOLX	4-hydroxy-tetrahydrodipicolinate synthase (HTPA synthase) (EC 4.3.3.7)	dapA	Escherichia coli ISC7	234	diaminopimelate biosynthetic process [GO:0019877]; lysine biosynthetic process via diaminopimelate [GO:0009089]	cytoplasm [GO:0005737]	4-hydroxy-tetrahydrodipicolinate synthase activity [GO:0008840]	GO:0005737; GO:0008840; GO:0009089; GO:0019877	NA	NA	4.3.3.7	FUNCTION: Catalyzes the condensation of (S)-aspartate-beta-semialdehyde [(S)-ASA] and pyruvate to 4-hydroxy-tetrahydrodipicolinate (HTPA). {ECO:0000256|ARBA:ARBA00003294, ECO:0000256|HAMAP-Rule:MF_00418}.	PATHWAY: Amino-acid biosynthesis; L-lysine biosynthesis via DAP pathway; (S)-tetrahydrodipicolinate from L-aspartate: step 3/4. {ECO:0000256|ARBA:ARBA00005120, ECO:0000256|HAMAP-Rule:MF_00418}.
KPRS_ECOLI	-0.222392	-0.403134	-0.258547	0.11344	P0A717	reviewed	KPRS_ECOLI	Ribose-phosphate pyrophosphokinase (RPPK) (EC 2.7.6.1) (5-phospho-D-ribosyl alpha-1-diphosphate) (Phosphoribosyl diphosphate synthase) (Phosphoribosyl pyrophosphate synthase) (P-Rib-PP synthase) (PRPP synthase) (PRPPase)	prs prsA b1207 JW1198	Escherichia coli (strain K12)	315	5-phosphoribose 1-diphosphate biosynthetic process [GO:0006015]; phosphorylation [GO:0016310]; protein hexamerization [GO:0034214]; purine nucleotide biosynthetic process [GO:0006164]; ribonucleoside monophosphate biosynthetic process [GO:0009156]	cytoplasm [GO:0005737]; cytosol [GO:0005829]; ribose phosphate diphosphokinase complex [GO:0002189]	ADP binding [GO:0043531]; ATP binding [GO:0005524]; identical protein binding [GO:0042802]; kinase activity [GO:0016301]; magnesium ion binding [GO:0000287]; phosphate ion binding [GO:0042301]; ribose phosphate diphosphokinase activity [GO:0004749]	GO:0000287; GO:0002189; GO:0004749; GO:0005524; GO:0005737; GO:0005829; GO:0006015; GO:0006164; GO:0009156; GO:0016301; GO:0016310; GO:0034214; GO:0042301; GO:0042802; GO:0043531	3009477; 2542328; 8905232; 9278503; 16738553; 9298646; 6290219; 7657655; 8679571; 9125530; 10954724; 28031352	P0A6F5	2.7.6.1	FUNCTION: Involved in the biosynthesis of the central metabolite phospho-alpha-D-ribosyl-1-pyrophosphate (PRPP) via the transfer of pyrophosphoryl group from ATP to 1-hydroxyl of ribose-5-phosphate (Rib-5-P). {ECO:0000255|HAMAP-Rule:MF_00583, ECO:0000269|PubMed:10954724, ECO:0000269|PubMed:2542328, ECO:0000269|PubMed:3009477, ECO:0000269|PubMed:6290219, ECO:0000269|PubMed:7657655, ECO:0000269|Pub…	PATHWAY: Metabolic intermediate biosynthesis; 5-phospho-alpha-D-ribose 1-diphosphate biosynthesis; 5-phospho-alpha-D-ribose 1-diphosphate from D-ribose 5-phosphate (route I): step 1/1. {ECO:0000255|HAMAP-Rule:MF_00583, ECO:0000305|PubMed:8679571}.
PROA_ECOLI	0.350404	0.235149	0.289649	0.111215	P07004	reviewed	PROA_ECOLI	Gamma-glutamyl phosphate reductase (GPR) (EC 1.2.1.41) (Glutamate-5-semialdehyde dehydrogenase) (Glutamyl-gamma-semialdehyde dehydrogenase) (GSA dehydrogenase)	proA b0243 JW0233	Escherichia coli (strain K12)	417	L-proline biosynthetic process [GO:0055129]	cytosol [GO:0005829]	glutamate-5-semialdehyde dehydrogenase activity [GO:0004350]; identical protein binding [GO:0042802]; NADP binding [GO:0050661]	GO:0004350; GO:0005829; GO:0042802; GO:0050661; GO:0055129	6089111; 9278503; 16738553; 1282191; 7034716; 7035170; 6319365	P0AFT5; P16676; P0A823	1.2.1.41	FUNCTION: Catalyzes the NADPH-dependent reduction of L-glutamate 5-phosphate into L-glutamate 5-semialdehyde and phosphate. The product spontaneously undergoes cyclization to form 1-pyrroline-5-carboxylate. {ECO:0000255|HAMAP-Rule:MF_00412, ECO:0000269|PubMed:7034716, ECO:0000269|PubMed:7035170}.	PATHWAY: Amino-acid biosynthesis; L-proline biosynthesis; L-glutamate 5-semialdehyde from L-glutamate: step 2/2. {ECO:0000255|HAMAP-Rule:MF_00412, ECO:0000269|PubMed:7035170}.
DNAK_ECOLI	0.375816	0.273654	0.152902	0.111181	P0A6Y8	reviewed	DNAK_ECOLI	Chaperone protein DnaK (HSP70) (Heat shock 70 kDa protein) (Heat shock protein 70)	dnaK groP grpF seg b0014 JW0013	Escherichia coli (strain K12)	638	cellular response to unfolded protein [GO:0034620]; chaperone cofactor-dependent protein refolding [GO:0051085]; DNA replication [GO:0006260]; protein-containing complex assembly [GO:0065003]; protein-containing complex disassembly [GO:0032984]; response to heat [GO:0009408]	cytoplasm [GO:0005737]; cytosol [GO:0005829]; inclusion body [GO:0016234]; membrane [GO:0016020]; plasma membrane [GO:0005886]; protein-containing complex [GO:0032991]	ADP binding [GO:0043531]; ATP binding [GO:0005524]; ATP-dependent protein folding chaperone [GO:0140662]; chaperone binding [GO:0051087]; protein folding chaperone [GO:0044183]; sigma factor antagonist activity [GO:0016989]; unfolded protein binding [GO:0051082]; zinc ion binding [GO:0008270]	GO:0005524; GO:0005737; GO:0005829; GO:0005886; GO:0006260; GO:0008270; GO:0009408; GO:0016020; GO:0016234; GO:0016989; GO:0032984; GO:0032991; GO:0034620; GO:0043531; GO:0044183; GO:0051082; GO:0051085; GO:0051087; GO:0065003; GO:0140662	6322174; 1630901; 9278503; 16738553; 1396676; 9298646; 3003084; 3003085; 1592823; 2674651; 7783627; 1835085; 8206983; 9298644; 14726952; 16079137; 18723842; 21151122; 8658133; 9609686; 10742174	P0AC38; P36659; P63284; P08622; P0AAI5; P0AB71; P0AC81; P09372; P0A6Z3; P45578; P12282; P69924; P28304; P21513; P0AGB3; P0ADX9; P23721; P0A853; P0ACX3; Q46906; P37342; P04233; A0A0G4PYZ0	NA	FUNCTION: Plays an essential role in the initiation of phage lambda DNA replication, where it acts in an ATP-dependent fashion with the DnaJ protein to release lambda O and P proteins from the preprimosomal complex. DnaK is also involved in chromosomal DNA replication, possibly through an analogous interaction with the DnaA protein. Also participates actively in the response to hyperosmotic shock.	NA
ALKH_ECOLI	0.0749978	-0.0265344	0.0114198	0.110922	P0A955	reviewed	ALKH_ECOLI	KHG/KDPG aldolase [Includes: 4-hydroxy-2-oxoglutarate aldolase (EC 4.1.3.16) (2-keto-4-hydroxyglutarate aldolase) (KHG-aldolase); 2-dehydro-3-deoxy-phosphogluconate aldolase (EC 4.1.2.14) (2-keto-3-deoxy-6-phosphogluconate aldolase) (KDPG-aldolase) (Phospho-2-dehydro-3-deoxygluconate aldolase) (Phospho-2-keto-3-deoxygluconate aldolase)]	eda hga kdgA b1850 JW1839	Escherichia coli (strain K12)	213	metabolic process [GO:0008152]	cytosol [GO:0005829]; membrane [GO:0016020]	(4S)-4-hydroxy-2-oxoglutarate aldolase activity [GO:0106009]; 2-dehydro-3-deoxy-phosphogluconate aldolase activity [GO:0008675]; 4-hydroxy-2-oxoglutarate aldolase activity [GO:0008700]; identical protein binding [GO:0042802]; oxaloacetate decarboxylase activity [GO:0008948]; oxo-acid-lyase activity [GO:0016833]	GO:0005829; GO:0008152; GO:0008675; GO:0008700; GO:0008948; GO:0016020; GO:0016833; GO:0042802; GO:0106009	3136164; 1339418; 1624451; 8344525; 9097040; 9278503; 16738553; 1978721; 9298644; 17981470; 11274385; 11342129; 16403639	P0A955	4.1.2.14; 4.1.3.16	FUNCTION: Involved in the degradation of glucose via the Entner-Doudoroff pathway. Catalyzes the reversible, stereospecific retro-aldol cleavage of 2-Keto-3-deoxy-6-phosphogluconate (KDPG) to pyruvate and D-glyceraldehyde-3-phosphate. In the synthetic direction, it catalyzes the addition of pyruvate to electrophilic aldehydes with si-facial selectivity. It accepts some nucleophiles other than pyr…	PATHWAY: Carbohydrate acid metabolism; 2-dehydro-3-deoxy-D-gluconate degradation; D-glyceraldehyde 3-phosphate and pyruvate from 2-dehydro-3-deoxy-D-gluconate: step 2/2.; PATHWAY: Carbohydrate metabolism; glyoxylate and dicarboxylate metabolism.
BAMA_ECOLI	-0.358959	-0.362809	-0.162542	0.11006	P0A940	reviewed	BAMA_ECOLI	Outer membrane protein assembly factor BamA (Omp85)	bamA yaeT yzzN yzzY b0177 JW0172	Escherichia coli (strain K12)	810	cell adhesion [GO:0007155]; Gram-negative-bacterium-type cell outer membrane assembly [GO:0043165]; protein insertion into membrane [GO:0051205]	Bam protein complex [GO:1990063]; cell outer membrane [GO:0009279]; integral component of membrane [GO:0016021]; membrane [GO:0016020]	NA	GO:0007155; GO:0009279; GO:0016020; GO:0016021; GO:0043165; GO:0051205; GO:1990063	11274153; 9278503; 16738553; 9298646; 14559180; 15851030; 15951436; 16079137; 16102012; 16824102; 17404237; 18761695; 20378773; 21823654; 21586578; 23469034; 23882017; 17702946; 18430136; 19081063; 21795783; 24914988; 24619089; 27686148; 26900875; 26901871; 26744406	P77774; P0AC02; P69411	NA	FUNCTION: Part of the outer membrane protein assembly complex (Bam), which is involved in assembly and insertion of beta-barrel proteins into the outer membrane. Constitutes, with BamD, the core component of the assembly machinery. Efficient substrate folding and insertion into the outer membrane requires all 5 subunits (PubMed:20378773, PubMed:21823654, PubMed:27686148). A lateral gate may open …	NA
YFBU_ECOLI	0.309093	0.0571809	0.0242759	0.109772	P0A8W8	reviewed	YFBU_ECOLI	UPF0304 protein YfbU	yfbU b2294 JW2291	Escherichia coli (strain K12)	164	cellular response to DNA damage stimulus [GO:0006974]	cytosol [GO:0005829]	identical protein binding [GO:0042802]	GO:0005829; GO:0006974; GO:0042802	9278503; 16738553; 10493123; 21944167	NA	NA	NA	NA
YAEH_ECOLI	-0.265755	0.351439	-0.266275	0.108431	P62768	reviewed	YAEH_ECOLI	UPF0325 protein YaeH	yaeH b0163 JW0159	Escherichia coli (strain K12)	128	NA	NA	NA	NA	8202364; 9278503; 16738553	NA	NA	NA	NA
A0A376JF04_ECOLX	0.0196666	0.0728115	0.115821	0.105981	A0A376JF04	unreviewed	A0A376JF04_ECOLX	Chaperone (Peptidyl-prolyl cis-trans isomerase) (EC 5.2.1.8)	surA_2 NCTC8450_00970	Escherichia coli	299	NA	periplasmic space [GO:0042597]	peptidyl-prolyl cis-trans isomerase activity [GO:0003755]	GO:0003755; GO:0042597	NA	NA	5.2.1.8	NA	NA
PNP_ECOLI	-0.131134	0.517567	0.215381	0.105392	P05055	reviewed	PNP_ECOLI	Polyribonucleotide nucleotidyltransferase (EC 2.7.7.8) (Polynucleotide phosphorylase) (PNPase)	pnp b3164 JW5851	Escherichia coli (strain K12)	711	mRNA catabolic process [GO:0006402]; response to heat [GO:0009408]; RNA catabolic process [GO:0006401]; RNA processing [GO:0006396]	bacterial degradosome [GO:1990061]; cytosol [GO:0005829]; membrane [GO:0016020]	3'-5'-exoribonuclease activity [GO:0000175]; cyclic-di-GMP binding [GO:0035438]; identical protein binding [GO:0042802]; magnesium ion binding [GO:0000287]; polyribonucleotide nucleotidyltransferase activity [GO:0004654]; RNA binding [GO:0003723]	GO:0000175; GO:0000287; GO:0003723; GO:0004654; GO:0005829; GO:0006396; GO:0006401; GO:0006402; GO:0009408; GO:0016020; GO:0035438; GO:0042802; GO:1990061	2432069; 9278503; 16738553; 6382163; 3005122; 9298646; 4866865; 1089072; 1628624; 7509797; 8898389; 9298644; 9732274; 11395447; 12162954; 15554978; 16079137; 18337249; 21135037; 9008164; 18812438; 19327365	P05055; P0A8J8; P21513; P21507	2.7.7.8	FUNCTION: Involved in mRNA degradation. Catalyzes the phosphorolysis of single-stranded polyribonucleotides processively in the 3'- to 5'-direction. Also involved, along with RNase II, in tRNA processing. RNases II and R contribute to rRNA degradation during starvation, while RNase R and PNPase are the major contributors to quality control of rRNA during steady state growth (PubMed:21135037). {EC…	NA
SYA_ECOLI	0.572931	0.546541	0.364633	0.105143	P00957	reviewed	SYA_ECOLI	Alanine--tRNA ligase (EC 6.1.1.7) (Alanyl-tRNA synthetase) (AlaRS)	alaS lovB b2697 JW2667	Escherichia coli (strain K12)	876	alanyl-tRNA aminoacylation [GO:0006419]; negative regulation of DNA-templated transcription [GO:0045892]; tRNA modification [GO:0006400]	cytosol [GO:0005829]; membrane [GO:0016020]	alanine-tRNA ligase activity [GO:0004813]; amino acid binding [GO:0016597]; aminoacyl-tRNA editing activity [GO:0002161]; ATP binding [GO:0005524]; DNA-binding transcription repressor activity [GO:0001217]; identical protein binding [GO:0042802]; Ser-tRNA(Ala) hydrolase activity [GO:0002196]; tRNA binding [GO:0000049]; zinc ion binding [GO:0008270]	GO:0000049; GO:0001217; GO:0002161; GO:0002196; GO:0004813; GO:0005524; GO:0005829; GO:0006400; GO:0006419; GO:0008270; GO:0016020; GO:0016597; GO:0042802; GO:0045892	9205837; 9278503; 16738553; 7005898; 7025207; 7005211; 8292605; 8604133; 8393005; 6256345; 1712632; 7524073; 9298644; 12554667; 18723508; 18172502; 18723842; 19661429; 28362257; 20010690	P00957	6.1.1.7	FUNCTION: Catalyzes the attachment of L-alanine to tRNA(Ala) in a two-step reaction: L-alanine is first activated by ATP to form Ala-AMP and then transferred to the acceptor end of tRNA(Ala). AlaRS also incorrectly activates the sterically smaller amino acid glycine as well as the sterically larger amino acid L-serine; generates 2-fold more mischarged Gly than Ser (PubMed:28362257). These mischar…	NA
APHA_ECOLI	-0.144737	-0.136195	-0.303842	0.104726	P0AE22	reviewed	APHA_ECOLI	Class B acid phosphatase (CBAP) (EC 3.1.3.2)	aphA napA yjbP b4055 JW4015	Escherichia coli (strain K12)	237	NA	outer membrane-bounded periplasmic space [GO:0030288]	acid phosphatase activity [GO:0003993]; identical protein binding [GO:0042802]; L-phosphoserine phosphatase activity [GO:0036424]; magnesium ion binding [GO:0000287]	GO:0000287; GO:0003993; GO:0030288; GO:0036424; GO:0042802	9011040; 8265357; 9278503; 16738553; 9298646; 12777773; 16297670; 14687572; 16330049; 18845157	NA	3.1.3.2	FUNCTION: Dephosphorylates several organic phosphate monoesters including 3'- and 5'-nucleotides, 2'-deoxy-5'-nucleotides, pNPP, phenyl phosphate, glycerol 2-phosphate, ribose 5-phosphate, O-phospho-L-amino acids and phytic acid, showing the highest activity with aryl phosphoesters (pNPP, phenyl phosphate and O-phospho-L-tyrosine), and to a lesser extent with 3'- and 5'-nucleotides. No activity t…	NA
ENO_ECOLI	0.406977	0.231576	0.0980925	0.102243	P0A6P9	reviewed	ENO_ECOLI	Enolase (EC 4.2.1.11) (2-phospho-D-glycerate hydro-lyase) (2-phosphoglycerate dehydratase)	eno b2779 JW2750	Escherichia coli (strain K12)	432	glycolytic process [GO:0006096]; RNA catabolic process [GO:0006401]; RNA processing [GO:0006396]	bacterial degradosome [GO:1990061]; cell surface [GO:0009986]; cytoskeleton [GO:0005856]; cytosol [GO:0005829]; extracellular region [GO:0005576]; membrane [GO:0016020]; phosphopyruvate hydratase complex [GO:0000015]	identical protein binding [GO:0042802]; magnesium ion binding [GO:0000287]; phosphopyruvate hydratase activity [GO:0004634]	GO:0000015; GO:0000287; GO:0004634; GO:0005576; GO:0005829; GO:0005856; GO:0006096; GO:0006396; GO:0006401; GO:0009986; GO:0016020; GO:0042802; GO:1990061	9278503; 16738553; 3514618; 8610017; 9298646; 9600841; 4942326; 2513001; 9298644; 9732274; 15003462; 14981237; 15522087; 17242352; 18337249; 18723842; 31328167; 11676541; 16516921; 20823555	P0A6P9; P21513; P0AG07	4.2.1.11	FUNCTION: Catalyzes the reversible conversion of 2-phosphoglycerate into phosphoenolpyruvate. It is essential for the degradation of carbohydrates via glycolysis. It is also a component of the RNA degradosome, a multi-enzyme complex involved in RNA processing and messenger RNA degradation. Its interaction with RNase E is important for the turnover of mRNA, in particular on transcripts encoding en…	PATHWAY: Carbohydrate degradation; glycolysis; pyruvate from D-glyceraldehyde 3-phosphate: step 4/5. {ECO:0000255|HAMAP-Rule:MF_00318}.
B7LL07_ESCF3	-0.0203827	-0.416612	0.00540404	0.101943	B7LL07	unreviewed	B7LL07_ESCF3	Maltodextrin-binding protein	malE EFER_4126	Escherichia fergusonii (strain ATCC 35469 / DSM 13698 / CCUG 18766 / IAM 14443 / JCM 21226 / LMG 7866 / NBRC 102419 / NCTC 12128 / CDC 0568-73)	396	NA	periplasmic space [GO:0042597]	carbohydrate transmembrane transporter activity [GO:0015144]	GO:0015144; GO:0042597	19165319	NA	NA	FUNCTION: Part of the ABC transporter complex MalEFGK involved in maltose/maltodextrin import. Binds maltose and higher maltodextrins. {ECO:0000256|RuleBase:RU365005}.	NA
SYD_ECOLI	0.547591	0.908504	0.185893	0.101814	P21889	reviewed	SYD_ECOLI	Aspartate--tRNA ligase (EC 6.1.1.12) (Aspartyl-tRNA synthetase) (AspRS)	aspS tls b1866 JW1855	Escherichia coli (strain K12)	590	aspartyl-tRNA aminoacylation [GO:0006422]	cytosol [GO:0005829]	aspartate-tRNA ligase activity [GO:0004815]; ATP binding [GO:0005524]; nucleic acid binding [GO:0003676]	GO:0003676; GO:0004815; GO:0005524; GO:0005829; GO:0006422	2129559; 9097040; 9278503; 16738553; 1944398; 1885548; 9298644; 10918062; 10562565; 10873442	NA	6.1.1.12	FUNCTION: Catalyzes the attachment of L-aspartate to tRNA(Asp) in a two-step reaction: L-aspartate is first activated by ATP to form Asp-AMP and then transferred to the acceptor end of tRNA(Asp). Also mischarges tRNA(Asp) with D-aspartate, although it is a poor substrate (PubMed:10918062). {ECO:0000255|HAMAP-Rule:MF_00044, ECO:0000269|PubMed:10918062}.	NA
DAPD_ECOLI	-0.291402	-0.674604	-0.0691981	0.101564	P0A9D8	reviewed	DAPD_ECOLI	2,3,4,5-tetrahydropyridine-2,6-dicarboxylate N-succinyltransferase (EC 2.3.1.117) (Succinyl-CoA: tetrahydrodipicolinate N-succinyltransferase) (Tetrahydrodipicolinate N-succinyltransferase) (THDP succinyltransferase) (THP succinyltransferase) (Tetrahydropicolinate succinylase)	dapD b0166 JW0161	Escherichia coli (strain K12)	274	diaminopimelate biosynthetic process [GO:0019877]; lysine biosynthetic process [GO:0009085]; lysine biosynthetic process via diaminopimelate [GO:0009089]	cytosol [GO:0005829]	2,3,4,5-tetrahydropyridine-2,6-dicarboxylate N-succinyltransferase activity [GO:0008666]; nucleotidyltransferase activity [GO:0016779]	GO:0005829; GO:0008666; GO:0009085; GO:0009089; GO:0016779; GO:0019877	6094577; 8202364; 9278503; 16738553; 8412694; 9298646; 6365916	NA	2.3.1.117	FUNCTION: Catalyzes the formation of N-succinyl-2-amino-6-oxo-L-pimelate from succinyl-CoA and tetrahydrodipicolinate, a key step in lysine biosynthesis via diaminopimelate pathway. {ECO:0000269|PubMed:6365916}.	PATHWAY: Amino-acid biosynthesis; L-lysine biosynthesis via DAP pathway; LL-2,6-diaminopimelate from (S)-tetrahydrodipicolinate (succinylase route): step 1/3. {ECO:0000305|PubMed:6365916}.
A0A377LPL2_ECOLX	-0.15311	0.16483	0.04278	0.100521	A0A377LPL2	unreviewed	A0A377LPL2_ECOLX	Putative uroporphyrinogen III C-methyltransferase (EC 2.1.1.107)	hemX_3 NCTC12950_05433	Escherichia coli	289	methylation [GO:0032259]	NA	uroporphyrin-III C-methyltransferase activity [GO:0004851]	GO:0004851; GO:0032259	NA	NA	2.1.1.107	NA	NA
ODO1_ECOLI	0.786076	0.813226	0.0637406	0.0989757	P0AFG3	reviewed	ODO1_ECOLI	2-oxoglutarate dehydrogenase E1 component (EC 1.2.4.2) (Alpha-ketoglutarate dehydrogenase)	sucA b0726 JW0715	Escherichia coli (strain K12)	933	tricarboxylic acid cycle [GO:0006099]	cytoplasm [GO:0005737]; cytosol [GO:0005829]; oxoglutarate dehydrogenase complex [GO:0045252]	identical protein binding [GO:0042802]; magnesium ion binding [GO:0000287]; nucleotide binding [GO:0000166]; oxoglutarate dehydrogenase (succinyl-transferring) activity [GO:0004591]; thiamine pyrophosphate binding [GO:0030976]	GO:0000166; GO:0000287; GO:0004591; GO:0005737; GO:0005829; GO:0006099; GO:0030976; GO:0042802; GO:0045252	6376123; 8905232; 9278503; 16738553; 9298644; 30270044; 17367808	P0AFG3; P0AFG6; P63389	1.2.4.2	FUNCTION: E1 component of the 2-oxoglutarate dehydrogenase (OGDH) complex which catalyzes the decarboxylation of 2-oxoglutarate, the first step in the conversion of 2-oxoglutarate to succinyl-CoA and CO(2). {ECO:0000269|PubMed:17367808}.	NA
SUHB_ECOLI	0.00211749	-0.319016	0.147141	0.0984898	P0ADG4	reviewed	SUHB_ECOLI	Nus factor SuhB (Inositol-1-monophosphatase) (I-1-Pase) (IMPase) (Inositol-1-phosphatase) (EC 3.1.3.25)	suhB ssyA b2533 JW2517	Escherichia coli (strain K12)	267	inositol metabolic process [GO:0006020]; inositol phosphate dephosphorylation [GO:0046855]; phosphatidylinositol phosphate biosynthetic process [GO:0046854]; ribosome biogenesis [GO:0042254]; signal transduction [GO:0007165]; transcription antitermination [GO:0031564]	cytoplasm [GO:0005737]; cytosol [GO:0005829]	glycerol-2-phosphatase activity [GO:0047954]; inositol monophosphate 1-phosphatase activity [GO:0008934]; inositol monophosphate 3-phosphatase activity [GO:0052832]; inositol monophosphate 4-phosphatase activity [GO:0052833]; lithium ion binding [GO:0031403]; magnesium ion binding [GO:0000287]; rRNA primary transcript binding [GO:0042134]; transcription antitermination factor activity, RNA bindin…	GO:0000287; GO:0001072; GO:0005737; GO:0005829; GO:0006020; GO:0007165; GO:0008934; GO:0031403; GO:0031564; GO:0042134; GO:0042254; GO:0046854; GO:0046855; GO:0047954; GO:0052832; GO:0052833	2138605; 9205837; 9278503; 16738553; 6389495; 1848220; 1847383; 8002619; 8589060; 8831954; 10747806; 22384802; 26980831; 29229908; 31127279; 17652087; 31020314; 32871103	NA	3.1.3.25	FUNCTION: Part of the processive rRNA transcription and antitermination complex (rrnTAC). The complex forms an RNA-chaperone ring around the RNA exit tunnel of RNA polymerase (RNAP). It supports rapid transcription and antitermination of rRNA operons, cotranscriptional rRNA folding, and annealing of distal rRNA regions to allow correct ribosome biogenesis. This subunit may play a central role in …	NA
A0A377BVA6_ECOLX	0.322583	-0.147547	0.181987	0.0983811	A0A377BVA6	unreviewed	A0A377BVA6_ECOLX	Nickel ABC transporter, substrate-binding protein	nikA_2 NCTC10429_00858	Escherichia coli	120	NA	NA	NA	NA	NA	NA	NA	NA	NA
DGAL_ECOLI	0.0421431	-0.11613	0.0701448	0.0982487	NA	NA	NA	NA	NA	NA	NA	NA	NA	NA	NA	NA	NA	NA	NA	NA
CAN_ECOLI	-0.324993	-0.783377	-0.0208169	0.0980636	P61517	reviewed	CAN_ECOLI	Carbonic anhydrase 2 (EC 4.2.1.1) (Carbonate dehydratase 2)	can cynT2 yadF b0126 JW0122	Escherichia coli (strain K12)	220	carbon utilization [GO:0015976]; protein homotetramerization [GO:0051289]	cytosol [GO:0005829]	carbonate dehydratase activity [GO:0004089]; identical protein binding [GO:0042802]; zinc ion binding [GO:0008270]	GO:0004089; GO:0005829; GO:0008270; GO:0015976; GO:0042802; GO:0051289	8202364; 9278503; 16738553; 10493123; 11316870	P0CE47	4.2.1.1	NA	NA
FABI_ECOLI	0.465133	0.505278	0.472021	0.0976883	P0AEK4	reviewed	FABI_ECOLI	Enoyl-[acyl-carrier-protein] reductase [NADH] FabI (ENR) (EC 1.3.1.9) (NADH-dependent enoyl-ACP reductase)	fabI envM b1288 JW1281	Escherichia coli (strain K12)	262	biotin biosynthetic process [GO:0009102]; fatty acid elongation [GO:0030497]; lipid biosynthetic process [GO:0008610]; response to antibiotic [GO:0046677]	catalytic complex [GO:1902494]; cytosol [GO:0005829]; membrane [GO:0016020]; protein-containing complex [GO:0032991]	enoyl-[acyl-carrier-protein] reductase (NADH) activity [GO:0004318]; enoyl-[acyl-carrier-protein] reductase activity [GO:0016631]; identical protein binding [GO:0042802]; NADH binding [GO:0070404]	GO:0004318; GO:0005829; GO:0008610; GO:0009102; GO:0016020; GO:0016631; GO:0030497; GO:0032991; GO:0042802; GO:0046677; GO:0070404; GO:1902494	1364817; 8075395; 9097039; 9278503; 16738553; 8119879; 9298646; 7592873; 8910376; 9707111; 10629181; 11007778; 19959361; 20693992; 8953047; 10493822; 10398587; 10201369; 10595560; 11514139; 12109908; 12699381; 17012233	P0AF90	1.3.1.9	FUNCTION: Catalyzes the reduction of a carbon-carbon double bond in an enoyl moiety that is covalently linked to an acyl carrier protein (ACP). Involved in the elongation cycle of fatty acid which are used in the lipid metabolism and in the biotin biosynthesis. {ECO:0000269|PubMed:10629181, ECO:0000269|PubMed:20693992, ECO:0000269|PubMed:7592873, ECO:0000269|PubMed:8119879, ECO:0000269|PubMed:891…	PATHWAY: Lipid metabolism; fatty acid biosynthesis. {ECO:0000269|PubMed:7592873}.; PATHWAY: Cofactor biosynthesis; biotin biosynthesis. {ECO:0000305|PubMed:20693992}.
A0A447X5K7_ECOLX	-0.0755783	-0.121781	0.186501	0.0960431	A0A447X5K7	unreviewed	A0A447X5K7_ECOLX	Putative oxidoreductase (EC 1.-.-.-)	yhhX_1 NCTC9044_01520	Escherichia coli	235	NA	NA	oxidoreductase activity [GO:0016491]	GO:0016491	NA	NA	1.-.-.-	NA	NA
ATPB_ECOLI	0.631178	0.0916427	0.116496	0.0946644	P0ABB4	reviewed	ATPB_ECOLI	ATP synthase subunit beta (EC 7.1.2.2) (ATP synthase F1 sector subunit beta) (F-ATPase subunit beta)	atpD papB uncD b3732 JW3710	Escherichia coli (strain K12)	460	proton motive force-driven plasma membrane ATP synthesis [GO:0042777]	membrane [GO:0016020]; plasma membrane [GO:0005886]; proton-transporting ATP synthase complex [GO:0045259]; proton-transporting ATP synthase complex, catalytic core F(1) [GO:0045261]	ATP binding [GO:0005524]; proton-transporting ATP synthase activity, rotational mechanism [GO:0046933]; proton-transporting ATPase activity, rotational mechanism [GO:0046961]	GO:0005524; GO:0005886; GO:0016020; GO:0042777; GO:0045259; GO:0045261; GO:0046933; GO:0046961	6395859; 6272217; 6301339; 6285901; 7686882; 9278503; 16738553; 6277310; 2889623; 9298646; 1832155; 9298644; 10570135	P0ABB0	7.1.2.2	FUNCTION: Produces ATP from ADP in the presence of a proton gradient across the membrane. The catalytic sites are hosted primarily by the beta subunits.	NA
A0A7U9AZ42_ECOLX	-0.222733	-0.150396	0.137476	0.0935981	A0A7U9AZ42	unreviewed	A0A7U9AZ42_ECOLX	NADH-quinone oxidoreductase subunit F (EC 7.1.1.-)	ECKG_02175	Escherichia coli TA206	421	NA	respiratory chain complex I [GO:0045271]	4 iron, 4 sulfur cluster binding [GO:0051539]; FMN binding [GO:0010181]; metal ion binding [GO:0046872]; NAD binding [GO:0051287]; NADH dehydrogenase (ubiquinone) activity [GO:0008137]; quinone binding [GO:0048038]	GO:0008137; GO:0010181; GO:0045271; GO:0046872; GO:0048038; GO:0051287; GO:0051539	NA	NA	7.1.1.-	FUNCTION: NDH-1 shuttles electrons from NADH, via FMN and iron-sulfur (Fe-S) centers, to quinones in the respiratory chain. {ECO:0000256|RuleBase:RU364066}.	NA
A0A376RMW3_ECOLX	-0.207042	0.17963	-0.127216	0.092545	A0A376RMW3	unreviewed	A0A376RMW3_ECOLX	Thioredoxin-like protein	ybbN_2 NCTC10865_04636	Escherichia coli	246	NA	cellular anatomical entity [GO:0110165]	NA	GO:0110165	NA	NA	NA	NA	NA
G6PI_ECOLI	-0.0381408	-0.127225	0.278556	0.090745	P0A6T1	reviewed	G6PI_ECOLI	Glucose-6-phosphate isomerase (GPI) (EC 5.3.1.9) (Phosphoglucose isomerase) (PGI) (Phosphohexose isomerase) (PHI)	pgi b4025 JW3985	Escherichia coli (strain K12)	549	cellular response to oxidative stress [GO:0034599]; gluconeogenesis [GO:0006094]; glucose 6-phosphate metabolic process [GO:0051156]; glycolytic process [GO:0006096]	cytosol [GO:0005829]	carbohydrate derivative binding [GO:0097367]; glucose-6-phosphate isomerase activity [GO:0004347]; identical protein binding [GO:0042802]; monosaccharide binding [GO:0048029]	GO:0004347; GO:0005829; GO:0006094; GO:0006096; GO:0034599; GO:0042802; GO:0048029; GO:0051156; GO:0097367	2549364; 1593646; 8265357; 9278503; 16738553; 4344919; 18723842; 7493933; 14511906; 18368388; 22393408	P0A6T1	5.3.1.9	FUNCTION: Catalyzes the reversible isomerization of glucose-6-phosphate to fructose-6-phosphate. {ECO:0000255|HAMAP-Rule:MF_00473}.	PATHWAY: Carbohydrate biosynthesis; gluconeogenesis. {ECO:0000255|HAMAP-Rule:MF_00473}.; PATHWAY: Carbohydrate degradation; glycolysis; D-glyceraldehyde 3-phosphate and glycerone phosphate from D-glucose: step 2/4. {ECO:0000255|HAMAP-Rule:MF_00473}.
A0A376Y7C5_ECOLX	-0.0706887	0.578981	0.0208634	0.0905756	A0A376Y7C5	unreviewed	A0A376Y7C5_ECOLX	NADP-dependent malic enzyme (EC 1.1.1.40)	maeB_2 NCTC9117_01997	Escherichia coli	386	NA	NA	acyltransferase activity [GO:0016746]; malate dehydrogenase (decarboxylating) (NADP+) activity [GO:0004473]; oxaloacetate decarboxylase activity [GO:0008948]	GO:0004473; GO:0008948; GO:0016746	NA	NA	1.1.1.40	NA	NA
LPOA_ECOLI	-0.0530946	0.424736	0.302502	0.0901467	P45464	reviewed	LPOA_ECOLI	Penicillin-binding protein activator LpoA (PBP activator LpoA) (Lipoprotein activator of PBP from the outer membrane A)	lpoA yraM b3147 JW3116	Escherichia coli (strain K12)	678	peptidoglycan biosynthetic process [GO:0009252]; regulation of cell shape [GO:0008360]	cell outer membrane [GO:0009279]; periplasmic side of cell outer membrane [GO:0031241]; periplasmic space [GO:0042597]	enzyme regulator activity [GO:0030234]; hydrolase activity, hydrolyzing O-glycosyl compounds [GO:0004553]	GO:0004553; GO:0008360; GO:0009252; GO:0009279; GO:0030234; GO:0031241; GO:0042597	9278503; 16738553; 21183073; 21183074	P16433; P02918	NA	FUNCTION: Regulator of peptidoglycan synthesis that is essential for the function of penicillin-binding protein 1A (PBP1a). Stimulates transpeptidase activity of PBP1a in vitro. {ECO:0000269|PubMed:21183073, ECO:0000269|PubMed:21183074}.	NA
6PGD_ECOLI	-0.11639	-0.172934	0.626387	0.0888627	P00350	reviewed	6PGD_ECOLI	6-phosphogluconate dehydrogenase, decarboxylating (EC 1.1.1.44)	gnd b2029 JW2011	Escherichia coli (strain K12)	468	D-gluconate catabolic process [GO:0046177]; pentose-phosphate shunt [GO:0006098]; pentose-phosphate shunt, oxidative branch [GO:0009051]	cytosol [GO:0005829]	guanosine tetraphosphate binding [GO:0097216]; identical protein binding [GO:0042802]; NADP binding [GO:0050661]; phosphogluconate dehydrogenase (decarboxylating) activity [GO:0004616]; protein homodimerization activity [GO:0042803]	GO:0004616; GO:0005829; GO:0006098; GO:0009051; GO:0042802; GO:0042803; GO:0046177; GO:0050661; GO:0097216	6329905; 2050640; 1938920; 9097040; 9278503; 16738553; 2464736; 3275621; 7677991; 9298644; 19686854	P00350	1.1.1.44	FUNCTION: Catalyzes the oxidative decarboxylation of 6-phosphogluconate to ribulose 5-phosphate and CO(2), with concomitant reduction of NADP to NADPH. {ECO:0000269|PubMed:19686854}.	PATHWAY: Carbohydrate degradation; pentose phosphate pathway; D-ribulose 5-phosphate from D-glucose 6-phosphate (oxidative stage): step 3/3. {ECO:0000305|PubMed:19686854}.
A0A0H2V2H8_SHIFL	0.856532	1.00238	0.388643	0.0888307	A0A0H2V2H8	unreviewed	A0A0H2V2H8_SHIFL	Biotin carboxylase (EC 6.3.4.14) (Acetyl-coenzyme A carboxylase biotin carboxylase subunit A)	accC SF3294	Shigella flexneri	449	fatty acid biosynthetic process [GO:0006633]; malonyl-CoA biosynthetic process [GO:2001295]	NA	acetyl-CoA carboxylase activity [GO:0003989]; ATP binding [GO:0005524]; biotin carboxylase activity [GO:0004075]; metal ion binding [GO:0046872]	GO:0003989; GO:0004075; GO:0005524; GO:0006633; GO:0046872; GO:2001295	12384590	NA	6.3.4.14	FUNCTION: This protein is a component of the acetyl coenzyme A carboxylase complex; first, biotin carboxylase catalyzes the carboxylation of the carrier protein and then the transcarboxylase transfers the carboxyl group to form malonyl-CoA. {ECO:0000256|ARBA:ARBA00003761, ECO:0000256|RuleBase:RU365063}.	PATHWAY: Lipid metabolism; malonyl-CoA biosynthesis; malonyl-CoA from acetyl-CoA: step 1/1. {ECO:0000256|ARBA:ARBA00004956, ECO:0000256|RuleBase:RU365063}.
A0A3S4KP05_ECOLX	-0.435025	0.27854	-0.354159	0.0887413	A0A3S4KP05	unreviewed	A0A3S4KP05_ECOLX	Transcription termination/antitermination factor NusA	nusA_1 NCTC9044_01212	Escherichia coli	291	DNA-templated transcription termination [GO:0006353]; transcription antitermination [GO:0031564]	cytoplasm [GO:0005737]	nucleotide binding [GO:0000166]; RNA binding [GO:0003723]	GO:0000166; GO:0003723; GO:0005737; GO:0006353; GO:0031564	NA	NA	NA	NA	NA
A0A3S4KE53_ECOLX	0.25259	0.328136	0.293242	0.0856743	A0A3S4KE53	unreviewed	A0A3S4KE53_ECOLX	Ketol-acid reductoisomerase (EC 1.1.1.86)	ilvC_1 NCTC9044_02039	Escherichia coli	252	branched-chain amino acid biosynthetic process [GO:0009082]	NA	isomerase activity [GO:0016853]; ketol-acid reductoisomerase activity [GO:0004455]; metal ion binding [GO:0046872]	GO:0004455; GO:0009082; GO:0016853; GO:0046872	NA	NA	1.1.1.86	NA	NA
MOG_ECOLI	-0.365417	-0.617939	-0.422553	0.085215	P0AF03	reviewed	MOG_ECOLI	Molybdopterin adenylyltransferase (MPT adenylyltransferase) (EC 2.7.7.75)	mog chlG mogA yaaG b0009 JW0008	Escherichia coli (strain K12)	195	Mo-molybdopterin cofactor biosynthetic process [GO:0006777]; molybdopterin cofactor biosynthetic process [GO:0032324]	cytosol [GO:0005829]	ATP binding [GO:0005524]; molybdopterin adenylyltransferase activity [GO:0061598]	GO:0005524; GO:0005829; GO:0006777; GO:0032324; GO:0061598	8400364; 1630901; 9278503; 16738553; 12372836; 15632135; 10636880	NA	2.7.7.75	FUNCTION: Catalyzes the adenylation of molybdopterin as part of the biosynthesis of the molybdenum-cofactor. {ECO:0000269|PubMed:15632135}.	PATHWAY: Cofactor biosynthesis; molybdopterin biosynthesis.
A0A376L549_ECOLX	-0.747312	0.433506	-0.779909	0.0840267	A0A376L549	unreviewed	A0A376L549_ECOLX	Putative lipopolysaccharide core biosynthesis GTP-binding protein	typA_1 NCTC10418_07323	Escherichia coli	265	NA	NA	GTP binding [GO:0005525]	GO:0005525	NA	NA	NA	NA	NA
NFSB_ECOLI	-0.16893	-0.383612	0.162979	0.0836503	P38489	reviewed	NFSB_ECOLI	Oxygen-insensitive NAD(P)H nitroreductase (EC 1.-.-.-) (Dihydropteridine reductase) (EC 1.5.1.34) (FMN-dependent nitroreductase)	nfsB dprA nfnB nfsI ntr b0578 JW0567	Escherichia coli (strain K12)	217	2,4,6-trinitrotoluene catabolic process [GO:0046256]	cytosol [GO:0005829]; membrane [GO:0016020]	6,7-dihydropteridine reductase activity [GO:0004155]; FMN binding [GO:0010181]; identical protein binding [GO:0042802]; NAD(P)H dehydrogenase (quinone) activity [GO:0003955]; NAD(P)H nitroreductase activity [GO:0018545]; oxidoreductase activity [GO:0016491]	GO:0003955; GO:0004155; GO:0005829; GO:0010181; GO:0016020; GO:0016491; GO:0018545; GO:0042802; GO:0046256	8947835; 7813889; 8905232; 9278503; 16738553; 1472094; 9298646; 3060113; 11020276; 11491290; 12954054; 15684426	P38489	1.-.-.-; 1.5.1.34	FUNCTION: Reduction of a variety of nitroaromatic compounds using NADH (and to lesser extent NADPH) as source of reducing equivalents; two electrons are transferred. Capable of reducing nitrofurazone, quinones and the anti-tumor agent CB1954 (5-(aziridin-1-yl)-2,4-dinitrobenzamide). The reduction of CB1954 results in the generation of cytotoxic species. {ECO:0000269|PubMed:15684426}.	NA
GLGC_ECOLI	-0.0669844	-0.240139	0.0560911	0.0831048	P0A6V1	reviewed	GLGC_ECOLI	Glucose-1-phosphate adenylyltransferase (EC 2.7.7.27) (ADP-glucose pyrophosphorylase) (ADPGlc PPase) (ADP-glucose synthase)	glgC b3430 JW3393	Escherichia coli (strain K12)	431	glycogen biosynthetic process [GO:0005978]	glucose-1-phosphate adenylyltransferase complex [GO:0010170]	AMP binding [GO:0016208]; ATP binding [GO:0005524]; glucose-1-phosphate adenylyltransferase activity [GO:0008878]; magnesium ion binding [GO:0000287]	GO:0000287; GO:0005524; GO:0005978; GO:0008878; GO:0010170; GO:0016208	6300111; 1339262; 1320612; 8385906; 9278503; 2543670; 16738553; 826540; 359552; 2844780; 2162151; 1648099; 7751274; 21741429; 27545622	NA	2.7.7.27	FUNCTION: Involved in the biosynthesis of ADP-glucose, a building block required for the elongation reactions to produce glycogen. Catalyzes the reaction between ATP and alpha-D-glucose 1-phosphate (G1P) to produce pyrophosphate and ADP-Glc. {ECO:0000269|PubMed:1648099}.	PATHWAY: Glycan biosynthesis; glycogen biosynthesis. {ECO:0000305}.
LPTD_ECOLI	-0.477765	-0.149127	-0.183791	0.0829964	P31554	reviewed	LPTD_ECOLI	LPS-assembly protein LptD (Organic solvent tolerance protein)	lptD imp ostA yabG b0054 JW0053	Escherichia coli (strain K12)	784	Gram-negative-bacterium-type cell outer membrane assembly [GO:0043165]; lipopolysaccharide transport [GO:0015920]; response to organic substance [GO:0010033]	cell outer membrane [GO:0009279]; transporter complex [GO:1990351]	NA	GO:0009279; GO:0010033; GO:0015920; GO:0043165; GO:1990351	1630901; 9278503; 16738553; 9298646; 12724388; 2547691; 7811102; 12207697; 14981317; 16079137; 16861298; 18424520; 20446753; 20615876; 21339611; 20203010; 20566849; 21257904; 21257909; 22668317; 22936569; 23772069; 24003122; 28784813	P0ADV1; P0ADC1	NA	FUNCTION: Together with LptE, is involved in the assembly of lipopolysaccharide (LPS) at the surface of the outer membrane. Contributes to n-hexane resistance. {ECO:0000255|HAMAP-Rule:MF_01411, ECO:0000269|PubMed:12207697, ECO:0000269|PubMed:12724388, ECO:0000269|PubMed:16861298, ECO:0000269|PubMed:18424520, ECO:0000269|PubMed:20203010, ECO:0000269|PubMed:21339611, ECO:0000269|PubMed:2547691, ECO…	NA
YBJP_ECOLI	-0.237716	0.237506	-0.00813522	0.0807948	P75818	reviewed	YBJP_ECOLI	Uncharacterized lipoprotein YbjP	ybjP b0865 JW0849	Escherichia coli (strain K12)	171	NA	plasma membrane [GO:0005886]	NA	GO:0005886	8905232; 9278503; 16738553; 10806384	NA	NA	NA	NA
A0A376SAH6_ECOLX	0.467973	0.271421	0.276517	0.0796371	A0A376SAH6	unreviewed	A0A376SAH6_ECOLX	Phosphohistidinoprotein-hexose phosphotransferase component of PTS system (EC 2.7.11.-)	ptsH_2 NCTC11112_07063	Escherichia coli	51	NA	NA	transferase activity [GO:0016740]	GO:0016740	NA	NA	2.7.11.-	NA	NA
A0A2B7LV60_9ESCH	0.0667748	-0.0488287	0.117984	0.0791834	A0A2B7LV60	unreviewed	A0A2B7LV60_9ESCH	Ribosome-recycling factor (RRF) (Ribosome-releasing factor)	frr C4A13_03494 HV018_03880 HV138_21415 HV245_07110 HV276_04105 HV284_10235 NCTC8196_00921	Escherichia marmotae	185	translational termination [GO:0006415]	cytoplasm [GO:0005737]	NA	GO:0005737; GO:0006415	NA	NA	NA	FUNCTION: Responsible for the release of ribosomes from messenger RNA at the termination of protein biosynthesis. May increase the efficiency of translation by recycling ribosomes from one round of translation to another. {ECO:0000256|HAMAP-Rule:MF_00040}.	NA
RPOB_ECOLI	0.408421	0.229755	0.27949	0.077594	P0A8V2	reviewed	RPOB_ECOLI	DNA-directed RNA polymerase subunit beta (RNAP subunit beta) (EC 2.7.7.6) (RNA polymerase subunit beta) (Transcriptase subunit beta)	rpoB groN nitB rif ron stl stv tabD b3987 JW3950	Escherichia coli (strain K12)	1342	bacterial-type flagellum assembly [GO:0044780]; bacterial-type flagellum-dependent cell motility [GO:0071973]; cell motility [GO:0048870]; cellular response to cell envelope stress [GO:0036460]; DNA-templated transcription [GO:0006351]; iron ion homeostasis [GO:0055072]; nitrate assimilation [GO:0042128]; regulation of DNA-templated transcription elongation [GO:0032784]; regulation of DNA-templat…	cytoplasm [GO:0005737]; cytosol [GO:0005829]; cytosolic DNA-directed RNA polymerase complex [GO:0000345]; membrane [GO:0016020]; transcription elongation factor complex [GO:0008023]	DNA binding [GO:0003677]; DNA-directed 5'-3' RNA polymerase activity [GO:0003899]; ribonucleoside binding [GO:0032549]	GO:0000345; GO:0003677; GO:0003899; GO:0005737; GO:0005829; GO:0006351; GO:0008023; GO:0009408; GO:0016020; GO:0031564; GO:0032549; GO:0032784; GO:0036460; GO:0042128; GO:0044780; GO:0046677; GO:0048870; GO:0055072; GO:0071973; GO:0090605; GO:2000142	6266829; 8265357; 9278503; 16738553; 7011900; 377281; 1095419; 1646077; 2068078; 9298644; 18832144; 32313022; 18723842; 21696463; 19903881; 22135460; 24843001; 32871103	P60240; P0A8T7; P00579; P13445; P03018; P13338; P32267	2.7.7.6	FUNCTION: DNA-dependent RNA polymerase (RNAP) catalyzes the transcription of DNA into RNA using the four ribonucleoside triphosphates as substrates. {ECO:0000269|PubMed:1646077, ECO:0000269|PubMed:24843001}.; FUNCTION: Resistance to the antibiotics salinamide A, salinamide B, rifampicin, streptolydigin, CBR703, myxopyronin, and lipiarmycin can result from mutations in this protein. {ECO:0000269|P…	NA
RNE_ECOLI	0.102142	0.79583	0.457667	0.0770379	P21513	reviewed	RNE_ECOLI	Ribonuclease E (RNase E) (EC 3.1.26.12)	rne ams hmp1 b1084 JW1071	Escherichia coli (strain K12)	1061	mRNA catabolic process [GO:0006402]; regulation of RNA helicase activity [GO:1902280]; RNA catabolic process [GO:0006401]; RNA processing [GO:0006396]; rRNA 5'-end processing [GO:0000967]; rRNA processing [GO:0006364]; tRNA processing [GO:0008033]	bacterial degradosome [GO:1990061]; cytoplasm [GO:0005737]; cytoplasmic side of plasma membrane [GO:0009898]; endoribonuclease complex [GO:1902555]; membrane [GO:0016020]	7S RNA binding [GO:0008312]; DEAD/H-box RNA helicase binding [GO:0017151]; DNA binding [GO:0003677]; endoribonuclease activity [GO:0004521]; identical protein binding [GO:0042802]; magnesium ion binding [GO:0000287]; molecular adaptor activity [GO:0060090]; ribonuclease activity [GO:0004540]; ribonuclease E activity [GO:0008995]; RNA binding [GO:0003723]; rRNA binding [GO:0019843]; tRNA binding […	GO:0000049; GO:0000287; GO:0000967; GO:0003677; GO:0003723; GO:0004521; GO:0004540; GO:0005737; GO:0006364; GO:0006396; GO:0006401; GO:0006402; GO:0008033; GO:0008270; GO:0008312; GO:0008995; GO:0009898; GO:0016020; GO:0017151; GO:0019843; GO:0042802; GO:0060090; GO:1902280; GO:1902555; GO:1990061	8905232; 9278503; 16738553; 1447789; 1704367; 2011493; 8415644; 6339234; 1691299; 1708438; 9732274; 10329633; 10762247; 11134527; 11328869; 11871663; 15554978; 15197283; 15779893; 18337249; 19889093; 22509045; 26694614; 27664066; 27288443; 27298395; 15312761; 16237448; 16516921; 18682225; 19327365; 20823555	P0A6Y8; P0A6P9; P05055; P0A8J8; P21513; P21507	3.1.26.12	FUNCTION: Endoribonuclease that plays a central role in RNA processing and decay. Required for the maturation of 5S and 16S rRNAs and the majority of tRNAs. Also involved in the degradation of most mRNAs. Can also process other RNA species, such as RNAI, a molecule that controls the replication of ColE1 plasmid, and the cell division inhibitor DicF-RNA. It initiates the decay of RNAs by cutting t…	NA
A0A376LHX0_ECOLX	0.617536	0.10211	0.760794	0.0754237	A0A376LHX0	unreviewed	A0A376LHX0_ECOLX	Glutamate-1-semialdehyde 2,1-aminomutase (EC 5.4.3.8)	hemL_2 NCTC7928_04586	Escherichia coli	159	NA	NA	glutamate-1-semialdehyde 2,1-aminomutase activity [GO:0042286]; pyridoxal phosphate binding [GO:0030170]; transaminase activity [GO:0008483]	GO:0008483; GO:0030170; GO:0042286	NA	NA	5.4.3.8	NA	NA
GYRA_ECOLI	-0.00631096	0.0645779	0.410034	0.0749025	P0AES4	reviewed	GYRA_ECOLI	DNA gyrase subunit A (EC 5.6.2.2)	gyrA hisW nalA parD b2231 JW2225	Escherichia coli (strain K12)	875	DNA topological change [GO:0006265]; DNA-templated DNA replication [GO:0006261]; DNA-templated transcription [GO:0006351]; negative regulation of DNA-templated DNA replication [GO:2000104]; response to antibiotic [GO:0046677]; response to xenobiotic stimulus [GO:0009410]	chromosome [GO:0005694]; cytoplasm [GO:0005737]; cytosol [GO:0005829]; DNA gyrase complex [GO:0120217]; DNA topoisomerase type II (double strand cut, ATP-hydrolyzing) complex [GO:0009330]; membrane [GO:0016020]	ATP binding [GO:0005524]; ATP-dependent activity, acting on DNA [GO:0008094]; DNA binding [GO:0003677]; DNA negative supercoiling activity [GO:0034335]; DNA topoisomerase type II (double strand cut, ATP-hydrolyzing) activity [GO:0003918]; identical protein binding [GO:0042802]	GO:0003677; GO:0003918; GO:0005524; GO:0005694; GO:0005737; GO:0005829; GO:0006261; GO:0006265; GO:0006351; GO:0008094; GO:0009330; GO:0009410; GO:0016020; GO:0034335; GO:0042802; GO:0046677; GO:0120217; GO:2000104	2828631; 2830458; 2834621; 2548439; 9205837; 9278503; 16738553; 3029031; 3031051; 186775; 337300; 2168148; 1850972; 1850970; 1324324; 8254658; 7811004; 8604132; 8962066; 9148951; 9298644; 9334322; 9426128; 12051842; 16332690; 17400739; 18642932; 19060136; 20356737; 22457353; 22457352; 23294697; 9278055; 15854646; 15897198; 19965760	P62554; P0AES4; P0AES6	5.6.2.2	FUNCTION: A type II topoisomerase that negatively supercoils closed circular double-stranded (ds) DNA in an ATP-dependent manner to maintain chromosomes in an underwound state (PubMed:3031051, PubMed:186775, PubMed:7811004, PubMed:9148951, PubMed:12051842, PubMed:18642932, PubMed:19060136, PubMed:20356737, PubMed:22457353, PubMed:23294697, PubMed:19965760). This makes better substrates for topois…	NA
DEGP_ECOLI	-0.514189	-0.321777	-0.0552928	0.0748634	P0C0V0	reviewed	DEGP_ECOLI	Periplasmic serine endoprotease DegP (EC 3.4.21.107) (Heat shock protein DegP) (Protease Do)	degP htrA ptd b0161 JW0157	Escherichia coli (strain K12)	474	chaperone-mediated protein folding [GO:0061077]; protein folding [GO:0006457]; protein quality control for misfolded or incompletely synthesized proteins [GO:0006515]; proteolysis [GO:0006508]; response to heat [GO:0009408]; response to oxidative stress [GO:0006979]; response to temperature stimulus [GO:0009266]	outer membrane-bounded periplasmic space [GO:0030288]; periplasmic space [GO:0042597]; plasma membrane [GO:0005886]	identical protein binding [GO:0042802]; peptidase activity [GO:0008233]; serine-type endopeptidase activity [GO:0004252]; serine-type peptidase activity [GO:0008236]	GO:0004252; GO:0005886; GO:0006457; GO:0006508; GO:0006515; GO:0006979; GO:0008233; GO:0008236; GO:0009266; GO:0009408; GO:0030288; GO:0042597; GO:0042802; GO:0061077	3057437; 8202364; 9278503; 16738553; 2165018; 2157212; 2180903; 9600841; 2025286; 7557477; 7883164; 7744744; 8830688; 9083020; 9351822; 10319814; 12270835; 12878036; 16166523; 16303867; 18505836; 18697939; 20005847; 20515644; 21526129; 11919638; 12730160; 18496527; 20581825; 21458668	P0C0V0; P0A910; P06996; P02666; P00698	3.4.21.107	FUNCTION: DegP acts as a chaperone at low temperatures but switches to a peptidase (heat shock protein) at higher temperatures (PubMed:10319814). Degrades transiently denatured and unfolded or misfolded proteins which accumulate in the periplasm following heat shock or other stress conditions (PubMed:16303867). DegP is efficient with Val-Xaa and Ile-Xaa peptide bonds, suggesting a preference for …	NA
A0A485JIU4_ECOLX	0.21341	0.513617	0.38662	0.0737675	A0A485JIU4	unreviewed	A0A485JIU4_ECOLX	Adenine phosphoribosyltransferase (EC 2.4.2.7)	apt_2 NCTC10974_04245	Escherichia coli	73	NA	NA	adenine phosphoribosyltransferase activity [GO:0003999]	GO:0003999	NA	NA	2.4.2.7	NA	NA
A0A8G8WVK2_ECOLX	-0.371049	-0.0685714	-0.666106	0.0723021	A0A8G8WVK2	unreviewed	A0A8G8WVK2_ECOLX	Glycerophosphodiester phosphodiesterase (EC 3.1.4.46)	ELY39_15255	Escherichia coli	279	lipid metabolic process [GO:0006629]	NA	phosphoric diester hydrolase activity [GO:0008081]	GO:0006629; GO:0008081	NA	NA	3.1.4.46	NA	NA
A0A376UB84_ECOLX	0.0881902	0.195324	0.278852	0.0721645	A0A376UB84	unreviewed	A0A376UB84_ECOLX	3-oxoacyl-ACP reductase (EC 1.1.1.100)	fabG_6 NCTC8622_05808	Escherichia coli	157	NA	NA	3-oxoacyl-[acyl-carrier-protein] reductase (NADPH) activity [GO:0004316]	GO:0004316	NA	NA	1.1.1.100	NA	NA
A0A1X3I7X1_ECOLX	0.00839866	0.354044	0.113379	0.0718043	A0A1X3I7X1	unreviewed	A0A1X3I7X1_ECOLX	Glutamate/aspartate periplasmic-binding protein	EAMG_00090	Escherichia coli M056	213	NA	NA	NA	NA	NA	NA	NA	NA	NA
HLDD_ECOLI	0.566329	0.590907	0.378882	0.0704593	P67910	reviewed	HLDD_ECOLI	ADP-L-glycero-D-manno-heptose-6-epimerase (EC 5.1.3.20) (ADP-L-glycero-beta-D-manno-heptose-6-epimerase) (ADP-glyceromanno-heptose 6-epimerase) (ADP-hep 6-epimerase) (AGME)	hldD htrM rfaD waaD b3619 JW3594	Escherichia coli (strain K12)	310	ADP-L-glycero-beta-D-manno-heptose biosynthetic process [GO:0097171]; lipopolysaccharide core region biosynthetic process [GO:0009244]	cytosol [GO:0005829]; membrane [GO:0016020]	ADP-glyceromanno-heptose 6-epimerase activity [GO:0008712]; NADP+ binding [GO:0070401]	GO:0005829; GO:0008712; GO:0009244; GO:0016020; GO:0070401; GO:0097171	2198271; 1861974; 8041620; 9278503; 16738553; 9298646; 7929099; 6337148; 10089470; 11313358; 11751812; 17316025; 18723842; 10896473	P16528; P62617; P0ABU0; P25534; P0A8C1	5.1.3.20	FUNCTION: Catalyzes the interconversion between ADP-D-glycero-beta-D-manno-heptose and ADP-L-glycero-beta-D-manno-heptose via an epimerization at carbon 6 of the heptose. {ECO:0000269|PubMed:6337148, ECO:0000269|PubMed:7929099}.	PATHWAY: Nucleotide-sugar biosynthesis; ADP-L-glycero-beta-D-manno-heptose biosynthesis; ADP-L-glycero-beta-D-manno-heptose from D-glycero-beta-D-manno-heptose 7-phosphate: step 4/4.; PATHWAY: Bacterial outer membrane biogenesis; LPS core biosynthesis.
W1F5H1_ECOLX	0.448264	-0.276348	0.171942	0.0699658	W1F5H1	unreviewed	W1F5H1_ECOLX	Aminoacyl-histidine dipeptidase (Peptidase D) (EC 3.4.13.-)	NA	Escherichia coli ISC7	319	proteolysis [GO:0006508]	NA	dipeptidase activity [GO:0016805]	GO:0006508; GO:0016805	NA	NA	3.4.13.-	NA	NA
W1F7Q9_ECOLX	-0.220851	0.17137	0.0945328	0.0695267	W1F7Q9	unreviewed	W1F7Q9_ECOLX	Aspartate-semialdehyde dehydrogenase (EC 1.2.1.11)	NA	Escherichia coli ISC7	298	isoleucine biosynthetic process [GO:0009097]; lysine biosynthetic process via diaminopimelate [GO:0009089]; methionine biosynthetic process [GO:0009086]; threonine biosynthetic process [GO:0009088]	NA	aspartate-semialdehyde dehydrogenase activity [GO:0004073]; NAD binding [GO:0051287]; NADP binding [GO:0050661]; protein dimerization activity [GO:0046983]	GO:0004073; GO:0009086; GO:0009088; GO:0009089; GO:0009097; GO:0046983; GO:0050661; GO:0051287	NA	NA	1.2.1.11	FUNCTION: Catalyzes the NADPH-dependent formation of L-aspartate-semialdehyde (L-ASA) by the reductive dephosphorylation of L-aspartyl-4-phosphate. {ECO:0000256|ARBA:ARBA00002492}.	PATHWAY: Amino-acid biosynthesis; L-lysine biosynthesis via DAP pathway; (S)-tetrahydrodipicolinate from L-aspartate: step 2/4. {ECO:0000256|ARBA:ARBA00005076}.; PATHWAY: Amino-acid biosynthesis; L-methionine biosynthesis via de novo pathway; L-homoserine from L-aspartate: step 2/3. {ECO:0000256|ARBA:ARBA00005021}.; PATHWAY: Amino-acid biosynthesis; L-threonine biosynthesis; L-threonine from L-as…
ACNA_ECOLI	-0.0372327	0.061527	-0.331398	0.0673451	P25516	reviewed	ACNA_ECOLI	Aconitate hydratase A (ACN) (Aconitase) (EC 4.2.1.3) (Iron-responsive protein-like) (IRP-like) (RNA-binding protein) (Stationary phase enzyme)	acnA acn b1276 JW1268	Escherichia coli (strain K12)	891	anaerobic respiration [GO:0009061]; citrate metabolic process [GO:0006101]; glyoxylate cycle [GO:0006097]; response to oxidative stress [GO:0006979]; tricarboxylic acid cycle [GO:0006099]	cytoplasm [GO:0005737]; cytosol [GO:0005829]	4 iron, 4 sulfur cluster binding [GO:0051539]; aconitate hydratase activity [GO:0003994]; citrate dehydratase activity [GO:0047780]; iron ion binding [GO:0005506]; iron-responsive element binding [GO:0030350]; metal ion binding [GO:0046872]; mRNA 3'-UTR binding [GO:0003730]; mRNA binding [GO:0003729]	GO:0003729; GO:0003730; GO:0003994; GO:0005506; GO:0005737; GO:0005829; GO:0006097; GO:0006099; GO:0006101; GO:0006979; GO:0009061; GO:0030350; GO:0046872; GO:0047780; GO:0051539	1541275; 9097039; 9278503; 16738553; 1838390; 8000525; 7588761; 9202458; 9421904; 10585860; 10589714; 11932448; 11917098; 12486059; 15672380; 17015655	NA	4.2.1.3	FUNCTION: Catalyzes the reversible isomerization of citrate to isocitrate via cis-aconitate. The apo form of AcnA functions as a RNA-binding regulatory protein which plays a role as a maintenance or survival enzyme during nutritional or oxidative stress. During oxidative stress inactive AcnA apo-enzyme without iron sulfur clusters binds the acnA mRNA 3' UTRs (untranslated regions), stabilizes acn…	PATHWAY: Carbohydrate metabolism; tricarboxylic acid cycle; isocitrate from oxaloacetate: step 2/2. {ECO:0000305}.
A0A377KAS6_ECOLX	-0.0217129	-0.19082	0.0435685	0.0653698	A0A377KAS6	unreviewed	A0A377KAS6_ECOLX	Peptidyl-prolyl cis-trans isomerase D (EC 5.2.1.8)	ppiD_3 NCTC9075_05034	Escherichia coli	457	NA	integral component of membrane [GO:0016021]	peptidyl-prolyl cis-trans isomerase activity [GO:0003755]	GO:0003755; GO:0016021	NA	NA	5.2.1.8	NA	NA
GLMS_ECOLI	0.198183	0.619225	-0.902487	0.0639413	P17169	reviewed	GLMS_ECOLI	Glutamine--fructose-6-phosphate aminotransferase [isomerizing] (EC 2.6.1.16) (D-fructose-6-phosphate amidotransferase) (GFAT) (Glucosamine-6-phosphate synthase) (Hexosephosphate aminotransferase) (L-glutamine--D-fructose-6-phosphate amidotransferase)	glmS b3729 JW3707	Escherichia coli (strain K12)	609	carbohydrate metabolic process [GO:0005975]; fructose 6-phosphate metabolic process [GO:0006002]; glutamine metabolic process [GO:0006541]; protein N-linked glycosylation [GO:0006487]; UDP-N-acetylglucosamine biosynthetic process [GO:0006048]; UDP-N-acetylglucosamine metabolic process [GO:0006047]	cytosol [GO:0005829]	carbohydrate derivative binding [GO:0097367]; glutamine-fructose-6-phosphate transaminase (isomerizing) activity [GO:0004360]	GO:0004360; GO:0005829; GO:0005975; GO:0006002; GO:0006047; GO:0006048; GO:0006487; GO:0006541; GO:0097367	6395859; 7686882; 9278503; 16738553; 1915361; 6283361; 3010949; 2826397; 3134953; 18334534; 18351803; 23475961; 8805567; 9739095; 10091662	P62615; P76093	2.6.1.16	FUNCTION: Catalyzes the first step in hexosamine metabolism, converting fructose-6P into glucosamine-6P using glutamine as a nitrogen source.	NA
GPMA_ECOLI	0.280845	-0.0091293	0.114073	0.0639216	P62707	reviewed	GPMA_ECOLI	2,3-bisphosphoglycerate-dependent phosphoglycerate mutase (BPG-dependent PGAM) (PGAM) (Phosphoglyceromutase) (dPGM) (EC 5.4.2.11)	gpmA gpm pgm pgmA b0755 JW0738	Escherichia coli (strain K12)	250	gluconeogenesis [GO:0006094]; glycolytic process [GO:0006096]	cytoplasm [GO:0005737]; cytosol [GO:0005829]	2,3-bisphosphoglycerate-dependent phosphoglycerate mutase activity [GO:0046538]; ATP binding [GO:0005524]; guanosine tetraphosphate binding [GO:0097216]	GO:0005524; GO:0005737; GO:0005829; GO:0006094; GO:0006096; GO:0046538; GO:0097216	8905232; 9278503; 16738553; 6125934; 9298646; 8670822; 9600841; 9298644; 10437801; 11101675; 18723842; 11038361; 11884145	NA	5.4.2.11	FUNCTION: Catalyzes the interconversion of 2-phosphoglycerate and 3-phosphoglycerate. {ECO:0000255|HAMAP-Rule:MF_01039, ECO:0000269|PubMed:10437801}.	PATHWAY: Carbohydrate degradation; glycolysis; pyruvate from D-glyceraldehyde 3-phosphate: step 3/5. {ECO:0000255|HAMAP-Rule:MF_01039}.
SSPB_ECOLI	-0.419476	-0.189113	-0.196758	0.0636244	P0AFZ3	reviewed	SSPB_ECOLI	Stringent starvation protein B (Adapter protein SspB) (Specificity-enhancing factor SspB)	sspB b3228 JW3197	Escherichia coli (strain K12)	165	positive regulation of ATP-dependent activity [GO:0032781]; positive regulation of protein catabolic process [GO:0045732]	cytosol [GO:0005829]; HslUV protease complex [GO:0009376]; ribosome [GO:0005840]	ATPase binding [GO:0051117]; molecular adaptor activity [GO:0060090]; protein homodimerization activity [GO:0042803]; RNA binding [GO:0003723]	GO:0003723; GO:0005829; GO:0005840; GO:0009376; GO:0032781; GO:0042803; GO:0045732; GO:0051117; GO:0060090	1721886; 9278503; 16738553; 3029697; 11009422; 8022275; 9298644; 15371343; 12887894; 15880122; 17258768	NA	NA	FUNCTION: Enhances recognition of ssrA-tagged proteins by the ClpX-ClpP protease; the ssrA degradation tag (AANDENYALAA) is added trans-translationally to proteins that are stalled on the ribosome, freeing the ribosome and targeting stalled peptides for degradation. SspB activates the ATPase activity of ClpX. Seems to act in concert with SspA in the regulation of several proteins during exponenti…	NA
A0A2W6QBS2_ECOLX	-0.51828	0.166206	-0.237449	0.061194	A0A2W6QBS2	unreviewed	A0A2W6QBS2_ECOLX	CTP synthase (glutamine hydrolyzing) (EC 6.3.4.2)	pyrG DNQ45_04980	Escherichia coli	433	'de novo' CTP biosynthetic process [GO:0044210]; glutamine metabolic process [GO:0006541]	NA	ATP binding [GO:0005524]; CTP synthase activity [GO:0003883]	GO:0003883; GO:0005524; GO:0006541; GO:0044210	NA	NA	6.3.4.2	NA	PATHWAY: Pyrimidine metabolism; CTP biosynthesis via de novo pathway; CTP from UDP: step 2/2. {ECO:0000256|ARBA:ARBA00005171}.
NAGA_ECOLI	0.0299397	0.354408	0.0854251	0.0583512	P0AF18	reviewed	NAGA_ECOLI	N-acetylglucosamine-6-phosphate deacetylase (GlcNAc 6-P deacetylase) (EC 3.5.1.25)	nagA b0677 JW0663	Escherichia coli (strain K12)	382	carbohydrate metabolic process [GO:0005975]; N-acetylglucosamine catabolic process [GO:0006046]; N-acetylneuraminate catabolic process [GO:0019262]; protein homotetramerization [GO:0051289]	protein-containing complex [GO:0032991]	N-acetylgalactosamine-6-phosphate deacetylase activity [GO:0047419]; N-acetylglucosamine-6-phosphate deacetylase activity [GO:0008448]; zinc ion binding [GO:0008270]	GO:0005975; GO:0006046; GO:0008270; GO:0008448; GO:0019262; GO:0032991; GO:0047419; GO:0051289	2668691; 2190615; 8905232; 9278503; 16738553; 4861885; 8349539; 9143339; 10771446; 12813061; 17567047; 16630633; 17567048	NA	3.5.1.25	FUNCTION: Involved in the first step in the biosynthesis of amino-sugar-nucleotides. Catalyzes the hydrolysis of the N-acetyl group of N-acetylglucosamine-6-phosphate (GlcNAc-6-P) to yield glucosamine 6-phosphate and acetate. In vitro, can also hydrolyze substrate analogs such as N-thioacetyl-D-glucosamine-6-phosphate, N-trifluoroacetyl-D-glucosamine-6-phosphate, N-acetyl-D-glucosamine-6-sulfate,…	PATHWAY: Amino-sugar metabolism; N-acetylneuraminate degradation; D-fructose 6-phosphate from N-acetylneuraminate: step 4/5. {ECO:0000305|PubMed:2190615}.
Q9JN24_ECOLX	-0.206559	0.393439	0.150722	0.0578364	Q9JN24	unreviewed	Q9JN24_ECOLX	Peptide deformylase (PDF) (EC 3.5.1.88) (Polypeptide deformylase)	def AF998_003756 BON68_08485 BON69_24600 BON94_18585 HNC66_25960	Escherichia coli	150	translation [GO:0006412]	NA	peptide deformylase activity [GO:0042586]	GO:0006412; GO:0042586	8132344; 10858231; 30286803	NA	3.5.1.88	FUNCTION: Removes the formyl group from the N-terminal Met of newly synthesized proteins. Requires at least a dipeptide for an efficient rate of reaction. N-terminal L-methionine is a prerequisite for activity but the enzyme has broad specificity at other positions. {ECO:0000256|HAMAP-Rule:MF_00163}.	NA
GMHA_ECOLI	0.0743275	-0.18933	0.210683	0.0571127	P63224	reviewed	GMHA_ECOLI	Phosphoheptose isomerase (EC 5.3.1.28) (Sedoheptulose 7-phosphate isomerase)	gmhA lpcA tfrA yafI b0222 JW0212	Escherichia coli (strain K12)	192	D-glycero-D-manno-heptose 7-phosphate biosynthetic process [GO:2001061]; lipopolysaccharide core region biosynthetic process [GO:0009244]	cytoplasm [GO:0005737]; cytosol [GO:0005829]; protein-containing complex [GO:0032991]	carbohydrate derivative binding [GO:0097367]; D-sedoheptulose 7-phosphate isomerase activity [GO:0008968]; zinc ion binding [GO:0008270]	GO:0005737; GO:0005829; GO:0008270; GO:0008968; GO:0009244; GO:0032991; GO:0097367; GO:2001061	8631969; 7596361; 9278503; 16738553; 11751812; 12101286; 12045108; 18056714	NA	5.3.1.28	FUNCTION: Catalyzes the isomerization of sedoheptulose 7-phosphate in D-glycero-D-manno-heptose 7-phosphate. {ECO:0000269|PubMed:11751812, ECO:0000269|PubMed:18056714}.	PATHWAY: Carbohydrate biosynthesis; D-glycero-D-manno-heptose 7-phosphate biosynthesis; D-glycero-alpha-D-manno-heptose 7-phosphate and D-glycero-beta-D-manno-heptose 7-phosphate from sedoheptulose 7-phosphate: step 1/1.; PATHWAY: Bacterial outer membrane biogenesis; LPS core biosynthesis.
A0A0H2V449_SHIFL	-0.00154735	0.240456	-0.389074	0.0567185	A0A0H2V449	unreviewed	A0A0H2V449_SHIFL	Putative LACI-type transcriptional regulator	ytfQ SF4263	Shigella flexneri	239	NA	outer membrane-bounded periplasmic space [GO:0030288]	NA	GO:0030288	12384590	NA	NA	NA	NA
UCPA_ECOLI	-0.260121	-0.0553319	-0.102865	0.056342	P37440	reviewed	UCPA_ECOLI	Oxidoreductase UcpA (EC 1.-.-.-)	ucpA yfeF b2426 JW5394	Escherichia coli (strain K12)	263	NA	NA	diacetyl reductase ((S)-acetoin forming) activity [GO:0052588]	GO:0052588	9241368; 9205837; 9278503; 16738553; 2188959; 7984428	P0A796	1.-.-.-	NA	NA
A0A485JLJ4_ECOLX	0.231165	0.0396724	0.34364	0.0563282	A0A485JLJ4	unreviewed	A0A485JLJ4_ECOLX	Glutaminyl-tRNA synthetase (EC 6.1.1.18)	glnS_3 NCTC10974_04017	Escherichia coli	194	translation [GO:0006412]; tRNA aminoacylation [GO:0043039]	NA	ATP binding [GO:0005524]; glutamine-tRNA ligase activity [GO:0004819]	GO:0004819; GO:0005524; GO:0006412; GO:0043039	NA	NA	6.1.1.18	NA	NA
SYL_ECOLI	0.554251	0.412105	0.265455	0.0557358	P07813	reviewed	SYL_ECOLI	Leucine--tRNA ligase (EC 6.1.1.4) (Leucyl-tRNA synthetase) (LeuRS)	leuS b0642 JW0637	Escherichia coli (strain K12)	860	leucyl-tRNA aminoacylation [GO:0006429]	cytosol [GO:0005829]	aminoacyl-tRNA editing activity [GO:0002161]; ATP binding [GO:0005524]; leucine-tRNA ligase activity [GO:0004823]	GO:0002161; GO:0004823; GO:0005524; GO:0005829; GO:0006429	3320963; 8905232; 9278503; 16738553; 9298644	P33129; P15042	6.1.1.4	NA	NA
EFTS_ECOLI	0.369415	-0.283571	0.0357962	0.0527675	P0A6P1	reviewed	EFTS_ECOLI	Elongation factor Ts (EF-Ts) (Bacteriophage Q beta RNA-directed RNA polymerase subunit IV)	tsf b0170 JW0165	Escherichia coli (strain K12)	283	translational elongation [GO:0006414]	cytoplasm [GO:0005737]; cytosol [GO:0005829]; guanyl-nucleotide exchange factor complex [GO:0032045]; membrane [GO:0016020]	guanyl-nucleotide exchange factor activity [GO:0005085]; translation elongation factor activity [GO:0003746]; zinc ion binding [GO:0008270]	GO:0003746; GO:0005085; GO:0005737; GO:0005829; GO:0006414; GO:0008270; GO:0016020; GO:0032045	6272196; 8202364; 9278503; 16738553; 9298646; 9600841; 7615087; 1447125; 2661533; 816798; 9298644; 8596629; 9468511; 16781472; 28223500; 28973472; 20534494; 20798060; 22245970; 22884418; 25122749	P0CE47; P0CE48; P14647	NA	FUNCTION: Associates with the EF-Tu.GDP complex and induces the exchange of GDP to GTP. It remains bound to the aminoacyl-tRNA.EF-Tu.GTP complex up to the GTP hydrolysis stage on the ribosome. {ECO:0000255|HAMAP-Rule:MF_00050}.; FUNCTION: (Microbial infection) In case of infection by bacteriophage Qbeta (and related Leviviruses), part of the viral RNA-dependent RNA polymerase complex. With EF-Tu …	NA
MOAB_ECOLI	-0.104082	-0.389745	0.0241872	0.0508654	P0AEZ9	reviewed	MOAB_ECOLI	Molybdenum cofactor biosynthesis protein B	moaB chlA2 b0782 JW0765	Escherichia coli (strain K12)	170	Mo-molybdopterin cofactor biosynthetic process [GO:0006777]; protein hexamerization [GO:0034214]	cytosol [GO:0005829]	GTP binding [GO:0005525]; identical protein binding [GO:0042802]	GO:0005525; GO:0005829; GO:0006777; GO:0034214; GO:0042802	8361352; 8905232; 9278503; 16738553; 18154309; 15159566; 15269205	NA	NA	FUNCTION: May be involved in the biosynthesis of molybdopterin. Can bind GTP and has low GTPase activity. Can bind MPT, but has no MPT adenylyl transferase activity.	PATHWAY: Cofactor biosynthesis; molybdopterin biosynthesis.
A0A377K8N2_ECOLX	-0.0227876	0.127117	0.434051	0.0488501	A0A377K8N2	unreviewed	A0A377K8N2_ECOLX	Thioredoxin reductase (EC 1.8.1.9)	trxB_2 NCTC9075_04263	Escherichia coli	234	NA	NA	thioredoxin-disulfide reductase activity [GO:0004791]	GO:0004791	NA	NA	1.8.1.9	NA	NA
HTPG_ECOLI	0.64545	0.702141	0.36474	0.0466529	P0A6Z3	reviewed	HTPG_ECOLI	Chaperone protein HtpG (Heat shock protein C62.5) (Heat shock protein HtpG) (High temperature protein G)	htpG b0473 JW0462	Escherichia coli (strain K12)	624	cellular response to DNA damage stimulus [GO:0006974]; FtsZ-dependent cytokinesis [GO:0043093]; protein folding [GO:0006457]; response to heat [GO:0009408]	cytosol [GO:0005829]; plasma membrane [GO:0005886]	ATP binding [GO:0005524]; ATP hydrolysis activity [GO:0016887]; ATP-dependent protein folding chaperone [GO:0140662]; identical protein binding [GO:0042802]; protein folding chaperone [GO:0044183]; unfolded protein binding [GO:0051082]	GO:0005524; GO:0005829; GO:0005886; GO:0006457; GO:0006974; GO:0009408; GO:0016887; GO:0042802; GO:0043093; GO:0044183; GO:0051082; GO:0140662	3299380; 9278503; 16738553; 9298646; 2647735; 8419347; 9298644; 11606187; 11237871; 16079137; 15274928; 15837196; 17055434	P76236; P0A6Y8; P0A6Z3; P0A8T7; P75862	NA	FUNCTION: Molecular chaperone. Has ATPase activity.	NA
A0A376LMY0_ECOLX	-0.362066	-0.013866	-0.349883	0.0453244	A0A376LMY0	unreviewed	A0A376LMY0_ECOLX	Putative lipoprotein	slp_3 NCTC7928_06323	Escherichia coli	107	NA	outer membrane [GO:0019867]	NA	GO:0019867	NA	NA	NA	NA	NA
YGGE_ECOLI	-0.442058	-0.256724	-0.353647	0.0451648	P0ADS6	reviewed	YGGE_ECOLI	Uncharacterized protein YggE	yggE b2922 JW2889	Escherichia coli (strain K12)	246	cellular response to DNA damage stimulus [GO:0006974]; cellular response to heat [GO:0034605]; cellular response to reactive oxygen species [GO:0034614]	integral component of external side of plasma membrane [GO:0071575]	NA	GO:0006974; GO:0034605; GO:0034614; GO:0071575	9278503; 16738553; 2546007	NA	NA	NA	NA
FUMB_ECOLI	-0.33339	-0.428134	1.07875	0.043879	P14407	reviewed	FUMB_ECOLI	Fumarate hydratase class I, anaerobic (EC 4.2.1.2) (D-tartrate dehydratase) (EC 4.2.1.81) (Fumarase B)	fumB b4122 JW4083	Escherichia coli (strain K12)	548	cellular response to DNA damage stimulus [GO:0006974]; generation of precursor metabolites and energy [GO:0006091]; single-species biofilm formation [GO:0044010]	cytosol [GO:0005829]	4 iron, 4 sulfur cluster binding [GO:0051539]; D(-)-tartrate dehydratase activity [GO:0047808]; fumarate hydratase activity [GO:0004333]; metal ion binding [GO:0046872]	GO:0004333; GO:0005829; GO:0006091; GO:0006974; GO:0044010; GO:0046872; GO:0047808; GO:0051539	2656658; 7610040; 9278503; 16738553; 3005475; 3282546; 18723842; 17643228; 23405168	NA	4.2.1.2; 4.2.1.81	FUNCTION: Catalyzes the reversible hydration of fumarate to (S)-malate. Functions in the generation of fumarate for use as an anaerobic electron acceptor. To a lesser extent, also displays D-tartrate dehydratase activity, but is not able to convert (R)-malate, L-tartrate or meso-tartrate. Is required for anaerobic growth on D-tartrate. {ECO:0000269|PubMed:17643228, ECO:0000269|PubMed:23405168, EC…	NA
YDFZ_ECOLI	-0.0878951	-0.0471419	0.531121	0.0419069	P64463	reviewed	YDFZ_ECOLI	Putative selenoprotein YdfZ	ydfZ b1541 JW1534	Escherichia coli (strain K12)	67	NA	cytosol [GO:0005829]	NA	GO:0005829	9278503; 16738553; 12084818	NA	NA	NA	NA
A0A0H3JF42_ECO57	-0.456258	0.36347	-0.225571	0.0390754	A0A0H3JF42	unreviewed	A0A0H3JF42_ECO57	Tellurium resistance protein TerB	terB ECs_1353	Escherichia coli O157:H7	151	NA	NA	NA	NA	11258796	NA	NA	NA	NA
CLPB_ECOLI	0.686329	0.952508	0.457033	0.0384656	P63284	reviewed	CLPB_ECOLI	Chaperone protein ClpB (Heat shock protein F84.1)	clpB htpM b2592 JW2573	Escherichia coli (strain K12)	857	cellular response to heat [GO:0034605]; protein refolding [GO:0042026]; response to heat [GO:0009408]	cytoplasm [GO:0005737]; cytosol [GO:0005829]; membrane [GO:0016020]	ATP binding [GO:0005524]; ATP hydrolysis activity [GO:0016887]; identical protein binding [GO:0042802]	GO:0005524; GO:0005737; GO:0005829; GO:0009408; GO:0016020; GO:0016887; GO:0034605; GO:0042026; GO:0042802	2185473; 9205837; 9278503; 16738553; 1906060; 6285294; 1953774; 2066329; 8376377; 9298644; 11061966; 10982797; 12624113; 12805357; 14640692; 14978298; 15208691; 12139937; 12220194; 11717522; 12037306; 18723842; 12054807; 12623019	P63284; P0A6Y8; P33014	NA	FUNCTION: Part of a stress-induced multi-chaperone system, it is involved in the recovery of the cell from heat-induced damage, in cooperation with DnaK, DnaJ and GrpE. Acts before DnaK, in the processing of protein aggregates. Protein binding stimulates the ATPase activity; ATP hydrolysis unfolds the denatured protein aggregates, which probably helps expose new hydrophobic binding sites on the s…	NA
A0A7H9SFH4_ECOLX	-0.117682	-0.648605	0.104898	0.0383425	A0A7H9SFH4	unreviewed	A0A7H9SFH4_ECOLX	Cytoplasmic protein	CHM61_002068 HVY77_16695	Escherichia coli	59	NA	NA	NA	NA	NA	NA	NA	NA	NA
A0A377DRE8_ECOLX	0.47013	0.762838	0.524431	0.035734	A0A377DRE8	unreviewed	A0A377DRE8_ECOLX	Putative nitroreductase (EC 1.-.-.-)	ydjA_1 NCTC8500_02501	Escherichia coli	100	NA	NA	oxidoreductase activity [GO:0016491]	GO:0016491	NA	NA	1.-.-.-	NA	NA
A0A377FB15_ECOLX	-0.211066	0.156323	0.134298	0.0339752	A0A377FB15	unreviewed	A0A377FB15_ECOLX	Putative ACR involved in intracellular sulfur reduction	ychN NCTC9706_00247	Escherichia coli	76	NA	NA	NA	NA	NA	NA	NA	NA	NA
EFTU1_ECOLI	0.079899	0.250647	-0.541255	0.0336257	P0CE47	reviewed	EFTU1_ECOLI	Elongation factor Tu 1 (EF-Tu 1) (Bacteriophage Q beta RNA-directed RNA polymerase subunit III) (P-43)	tufA b3339 JW3301	Escherichia coli (strain K12)	394	response to antibiotic [GO:0046677]; translational elongation [GO:0006414]	cytoplasm [GO:0005737]; guanyl-nucleotide exchange factor complex [GO:0032045]; plasma membrane [GO:0005886]	GTP binding [GO:0005525]; GTPase activity [GO:0003924]; guanosine tetraphosphate binding [GO:0097216]; RNA binding [GO:0003723]; translation elongation factor activity [GO:0003746]	GO:0003723; GO:0003746; GO:0003924; GO:0005525; GO:0005737; GO:0005886; GO:0006414; GO:0032045; GO:0046677; GO:0097216	7011903; 9278503; 16738553; 6997043; 7021545; 389663; 2157708; 2022614; 9298646; 775340; 816798; 8416965; 3308869; 2684669; 2498311; 2508560; 8978702; 9298644; 9468511; 18723842; 7525272; 7957075; 15069072; 19150849; 24095282; 24141193; 28223500; 3908095; 9918724; 10625477; 16552145; 17057344; 28973472	P61517; P76251; P15038; P0A6Y5; P00956; P04951; P10441; P22634; P23909; P33590; P0A6Z6; P77756; P0AG30; P0ADX9; P0A6P1; P0A8J4; P63389; P39408; Q06259; P14647	NA	FUNCTION: This protein promotes the GTP-dependent binding of aminoacyl-tRNA to the A-site of ribosomes during protein biosynthesis.; FUNCTION: May play an important regulatory role in cell growth and in the bacterial response to nutrient deprivation.; FUNCTION: Plays a stimulatory role in trans-translation; binds tmRNA. {ECO:0000269|PubMed:15069072}.; FUNCTION: Protects glycyl-tRNA(Gly) from hydr…	NA
HEM2_ECOLI	0.0134653	-0.181685	-0.0787742	0.0335905	P0ACB2	reviewed	HEM2_ECOLI	Delta-aminolevulinic acid dehydratase (ALAD) (ALADH) (EC 4.2.1.24) (Porphobilinogen synthase)	hemB ncf b0369 JW0361	Escherichia coli (strain K12)	324	heme biosynthetic process [GO:0006783]; protoporphyrinogen IX biosynthetic process [GO:0006782]	cytosol [GO:0005829]	magnesium ion binding [GO:0000287]; porphobilinogen synthase activity [GO:0004655]; zinc ion binding [GO:0008270]	GO:0000287; GO:0004655; GO:0005829; GO:0006782; GO:0006783; GO:0008270	2656410; 2464127; 9278503; 16738553; 8439296; 7592604; 10194344; 11444968; 11909869	NA	4.2.1.24	FUNCTION: Catalyzes an early step in the biosynthesis of tetrapyrroles. Binds two molecules of 5-aminolevulinate per subunit, each at a distinct site, and catalyzes their condensation to form porphobilinogen.	PATHWAY: Porphyrin-containing compound metabolism; protoporphyrin-IX biosynthesis; coproporphyrinogen-III from 5-aminolevulinate: step 1/4.
RHO_ECOLI	-0.0942768	0.165132	-0.100708	0.0304069	P0AG30	reviewed	RHO_ECOLI	Transcription termination factor Rho (EC 3.6.4.-) (ATP-dependent helicase Rho)	rho nitA psuA rnsC sbaA tsu b3783 JW3756	Escherichia coli (strain K12)	419	DNA-templated transcription [GO:0006351]; DNA-templated transcription termination [GO:0006353]	cytosol [GO:0005829]; membrane [GO:0016020]	ATP binding [GO:0005524]; ATP-dependent activity, acting on RNA [GO:0008186]; helicase activity [GO:0004386]; hydrolase activity [GO:0016787]; identical protein binding [GO:0042802]; RNA binding [GO:0003723]	GO:0003723; GO:0004386; GO:0005524; GO:0005829; GO:0006351; GO:0006353; GO:0008186; GO:0016020; GO:0016787; GO:0042802	6304634; 1379743; 9278503; 16738553; 2423505; 1722555; 7828920; 6219230; 9298646; 1716628; 2461932; 7487110; 9298644; 9008362; 9587002; 9586995; 10230401; 12859904; 15642265; 19879839	P0AES0; P0A6X3; P0AFG0; P0AG30; P0AFW8; P0CE47; P0AGK4	3.6.4.-	FUNCTION: Facilitates transcription termination by a mechanism that involves Rho binding to the nascent RNA, activation of Rho's RNA-dependent ATPase activity, and release of the mRNA from the DNA template. RNA-dependent NTPase which utilizes all four ribonucleoside triphosphates as substrates. {ECO:0000269|PubMed:1716628, ECO:0000269|PubMed:2461932}.	NA
A0A2X1NBQ5_ECOLX	-0.247214	0.16173	0.246516	0.0303898	A0A2X1NBQ5	unreviewed	A0A2X1NBQ5_ECOLX	Phosphate-binding protein PstS	pstS_1 NCTC9073_06544	Escherichia coli	242	phosphate ion transmembrane transport [GO:0035435]	ATP-binding cassette (ABC) transporter complex [GO:0043190]	phosphate ion binding [GO:0042301]	GO:0035435; GO:0042301; GO:0043190	NA	NA	NA	FUNCTION: Part of the ABC transporter complex PstSACB involved in phosphate import. {ECO:0000256|ARBA:ARBA00002841}.	NA
A0A376P2K1_ECOLX	-0.0136977	1.0081	0.556271	0.0294269	A0A376P2K1	unreviewed	A0A376P2K1_ECOLX	Cysteine--tRNA ligase (EC 6.1.1.16) (Cysteinyl-tRNA synthetase)	cysS_2 NCTC11341_04069	Escherichia coli	362	cysteinyl-tRNA aminoacylation [GO:0006423]	cytoplasm [GO:0005737]	ATP binding [GO:0005524]; cysteine-tRNA ligase activity [GO:0004817]; metal ion binding [GO:0046872]	GO:0004817; GO:0005524; GO:0005737; GO:0006423; GO:0046872	NA	NA	6.1.1.16	NA	NA
CSPC_ECOLI	-0.270924	-0.0548347	0.0780498	0.0279606	P0A9Y6	reviewed	CSPC_ECOLI	Cold shock-like protein CspC (CSP-C)	cspC msmB b1823 JW1812	Escherichia coli (strain K12)	69	negative regulation of termination of DNA-templated transcription [GO:0060567]; regulation of gene expression [GO:0010468]	cytosol [GO:0005829]; membrane [GO:0016020]	chaperone binding [GO:0051087]; nucleic acid binding [GO:0003676]; RNA binding [GO:0003723]; single-stranded DNA binding [GO:0003697]; transcription antitermination factor activity, RNA binding [GO:0001072]	GO:0001072; GO:0003676; GO:0003697; GO:0003723; GO:0005829; GO:0010468; GO:0016020; GO:0051087; GO:0060567	8022261; 7984109; 9097040; 9278503; 16738553; 9298646; 9868784; 12071744	NA	NA	NA	NA
DUT_ECOLI	-0.0875813	-0.140655	-0.138435	0.0277447	P06968	reviewed	DUT_ECOLI	Deoxyuridine 5'-triphosphate nucleotidohydrolase (dUTPase) (EC 3.6.1.23) (dUTP pyrophosphatase)	dut dnaS sof b3640 JW3615	Escherichia coli (strain K12)	152	dUMP biosynthetic process [GO:0006226]; dUTP catabolic process [GO:0046081]	cytosol [GO:0005829]; protein-containing complex [GO:0032991]	dUTP diphosphatase activity [GO:0004170]; magnesium ion binding [GO:0000287]	GO:0000287; GO:0004170; GO:0005829; GO:0006226; GO:0032991; GO:0046081	6139280; 7686882; 9278503; 16738553; 9261872; 9298644; 1311056; 8646539; 9757088; 11375495; 15208312	NA	3.6.1.23	FUNCTION: This enzyme is involved in nucleotide metabolism: it produces dUMP, the immediate precursor of thymidine nucleotides and it decreases the intracellular concentration of dUTP so that uracil cannot be incorporated into DNA. {ECO:0000269|PubMed:9261872}.	PATHWAY: Pyrimidine metabolism; dUMP biosynthesis; dUMP from dCTP (dUTP route): step 2/2.
A0A376W128_ECOLX	-0.309629	-0.53277	-0.274859	0.0265244	A0A376W128	unreviewed	A0A376W128_ECOLX	Alkyl hydroperoxide reductase C (EC 1.11.1.26) (Alkyl hydroperoxide reductase protein C22) (Peroxiredoxin)	ahpC NCTC9081_02735	Escherichia coli	127	response to oxidative stress [GO:0006979]	NA	NADH-dependent peroxiredoxin activity [GO:0102039]	GO:0006979; GO:0102039	NA	NA	1.11.1.26	NA	NA
B2U0U1_SHIB3	0.270747	0.0635618	0.340758	0.0214111	B2U0U1	unreviewed	B2U0U1_SHIB3	Fructose-bisphosphate aldolase (FBP aldolase) (EC 4.1.2.13)	fbaA SbBS512_E3350	Shigella boydii serotype 18 (strain CDC 3083-94 / BS512)	359	glycolytic process [GO:0006096]	NA	fructose-bisphosphate aldolase activity [GO:0004332]; zinc ion binding [GO:0008270]	GO:0004332; GO:0006096; GO:0008270	NA	NA	4.1.2.13	FUNCTION: Catalyzes the aldol condensation of dihydroxyacetone phosphate (DHAP or glycerone-phosphate) with glyceraldehyde 3-phosphate (G3P) to form fructose 1,6-bisphosphate (FBP) in gluconeogenesis and the reverse reaction in glycolysis. {ECO:0000256|ARBA:ARBA00002181, ECO:0000256|RuleBase:RU366023}.	PATHWAY: Carbohydrate degradation; glycolysis; D-glyceraldehyde 3-phosphate and glycerone phosphate from D-glucose: step 4/4. {ECO:0000256|ARBA:ARBA00004714, ECO:0000256|RuleBase:RU366023}.
SYFB_ECOLI	0.18132	-0.23279	0.217643	0.0211965	P07395	reviewed	SYFB_ECOLI	Phenylalanine--tRNA ligase beta subunit (EC 6.1.1.20) (Phenylalanyl-tRNA synthetase beta subunit) (PheRS)	pheT b1713 JW1703	Escherichia coli (strain K12)	795	phenylalanyl-tRNA aminoacylation [GO:0006432]	cytosol [GO:0005829]; membrane [GO:0016020]; phenylalanine-tRNA ligase complex [GO:0009328]	ATP binding [GO:0005524]; identical protein binding [GO:0042802]; magnesium ion binding [GO:0000287]; phenylalanine-tRNA ligase activity [GO:0004826]; tRNA binding [GO:0000049]	GO:0000049; GO:0000287; GO:0004826; GO:0005524; GO:0005829; GO:0006432; GO:0009328; GO:0016020; GO:0042802	2991205; 9097039; 9278503; 16738553; 9298644	P32715; P08312; P07395; P0AG90	6.1.1.20	NA	NA
DPS_ECOLI	0.0599857	-0.456076	-0.208124	0.0204812	P0ABT2	reviewed	DPS_ECOLI	DNA protection during starvation protein (EC 1.16.-.-)	dps pexB vtm b0812 JW0797	Escherichia coli (strain K12)	167	cellular iron ion homeostasis [GO:0006879]; chromosome condensation [GO:0030261]; negative regulation of DNA-templated DNA replication initiation [GO:0032297]; response to starvation [GO:0042594]	cytoplasm [GO:0005737]; DnaA-Dps complex [GO:1990084]; membrane [GO:0016020]; nucleoid [GO:0009295]	DNA binding [GO:0003677]; ferric iron binding [GO:0008199]; identical protein binding [GO:0042802]; oxidoreductase activity, acting on metal ions [GO:0016722]	GO:0003677; GO:0005737; GO:0006879; GO:0008199; GO:0009295; GO:0016020; GO:0016722; GO:0030261; GO:0032297; GO:0042594; GO:0042802; GO:1990084	1340475; 8021175; 8905232; 9278503; 16738553; 3027504; 7984106; 8354462; 9298646; 9694902; 10403254; 12016214; 12163499; 12950924; 15205421; 15534364; 9546221	P0A8Q6; P03004; P0ABT2	1.16.-.-	FUNCTION: During stationary phase, binds the chromosome non-specifically, forming a highly ordered and stable dps-DNA co-crystal within which chromosomal DNA is condensed and protected from diverse damages. It protects DNA from oxidative damage by sequestering intracellular Fe(2+) ion and storing it in the form of Fe(3+) oxyhydroxide mineral, which can be released after reduction. One hydrogen pe…	NA
A0A377KAS4_ECOLX	0.0174886	0.593569	0.221963	0.0191567	A0A377KAS4	unreviewed	A0A377KAS4_ECOLX	Nucleotide-binding protein	yajQ_1 NCTC9075_05057	Escherichia coli	84	NA	NA	NA	NA	NA	NA	NA	NA	NA
RPOC_ECOLI	0.760555	0.343764	0.0879947	0.0187424	P0A8T7	reviewed	RPOC_ECOLI	DNA-directed RNA polymerase subunit beta' (RNAP subunit beta') (EC 2.7.7.6) (RNA polymerase subunit beta') (Transcriptase subunit beta')	rpoC tabB b3988 JW3951	Escherichia coli (strain K12)	1407	bacterial-type flagellum assembly [GO:0044780]; bacterial-type flagellum-dependent cell motility [GO:0071973]; cell motility [GO:0048870]; cellular response to cell envelope stress [GO:0036460]; DNA-templated transcription [GO:0006351]; iron ion homeostasis [GO:0055072]; nitrate assimilation [GO:0042128]; regulation of DNA-templated transcription elongation [GO:0032784]; regulation of DNA-templat…	cytoplasm [GO:0005737]; cytosol [GO:0005829]; cytosolic DNA-directed RNA polymerase complex [GO:0000345]; membrane [GO:0016020]; transcription elongation factor complex [GO:0008023]	DNA binding [GO:0003677]; DNA-directed 5'-3' RNA polymerase activity [GO:0003899]; magnesium ion binding [GO:0000287]; zinc ion binding [GO:0008270]	GO:0000287; GO:0000345; GO:0003677; GO:0003899; GO:0005737; GO:0005829; GO:0006351; GO:0008023; GO:0008270; GO:0009408; GO:0016020; GO:0031564; GO:0032784; GO:0036460; GO:0042128; GO:0044780; GO:0046677; GO:0048870; GO:0055072; GO:0071973; GO:0090605; GO:2000142	6287430; 8265357; 9278503; 16738553; 6266829; 1095419; 6278450; 1646077; 18723842; 9298644; 21696463; 19903881; 24843001; 32871103	P69441; P0A6Z3; P0A8V2; P00579; P03018	2.7.7.6	FUNCTION: DNA-dependent RNA polymerase (RNAP) catalyzes the transcription of DNA into RNA using the four ribonucleoside triphosphates as substrates. {ECO:0000255|HAMAP-Rule:MF_01322, ECO:0000269|PubMed:1646077, ECO:0000269|PubMed:24843001}.; FUNCTION: Resistance to the antibiotics salinamide A, salinamide B, rifampicin, streptolydigin, CBR703, myxopyronin, and lipiarmycin can result from mutation…	NA
HFLK_ECOLI	0.0403712	-0.0987937	-0.186917	0.0167562	P0ABC7	reviewed	HFLK_ECOLI	Modulator of FtsH protease HflK	hflK hflA b4174 JW4132	Escherichia coli (strain K12)	419	negative regulation of peptidase activity [GO:0010466]; response to heat [GO:0009408]	cytosol [GO:0005829]; integral component of external side of plasma membrane [GO:0071575]; plasma membrane [GO:0005886]; plasma membrane protein complex [GO:0098797]	NA	GO:0005829; GO:0005886; GO:0009408; GO:0010466; GO:0071575; GO:0098797	8248183; 7610040; 9278503; 16738553; 3040675; 2973057; 8947034; 9159109; 9792691; 9636708; 19454621	P0AAI3; P0ABC3	NA	FUNCTION: HflC and HflK help govern the stability of phage lambda cII protein, and thereby control the lysogenization frequency of phage lambda. HflKC inhibits the SecY-degrading activity of FtsH, possibly helping quality control of integral membrane proteins. {ECO:0000269|PubMed:8947034}.	NA
PHSM_ECOLI	0.389002	-0.538854	-0.0279695	0.0160872	P00490	reviewed	PHSM_ECOLI	Maltodextrin phosphorylase (EC 2.4.1.1)	malP b3417 JW5689	Escherichia coli (strain K12)	797	alpha-glucan catabolic process [GO:0030980]; glycogen catabolic process [GO:0005980]	cytoplasm [GO:0005737]; cytosol [GO:0005829]	glycogen phosphorylase activity [GO:0008184]; linear malto-oligosaccharide phosphorylase activity [GO:0102250]; maltodextrin phosphorylase activity [GO:0031220]; pyridoxal phosphate binding [GO:0030170]; SHG alpha-glucan phosphorylase activity [GO:0102499]	GO:0005737; GO:0005829; GO:0005980; GO:0008184; GO:0030170; GO:0030980; GO:0031220; GO:0102250; GO:0102499	3037809; 9278503; 16397293; 16738553; 3155826; 2845225; 6283313; 6339728; 6986282; 18723842; 9009262; 10220320; 10469642	NA	2.4.1.1	FUNCTION: Phosphorylase is an important allosteric enzyme in carbohydrate metabolism. Enzymes from different sources differ in their regulatory mechanisms and in their natural substrates. However, all known phosphorylases share catalytic and structural properties.	NA
SYFA_ECO57	-0.136283	-0.104671	0.0407807	0.0128021	P67037	reviewed	SYFA_ECO57	Phenylalanine--tRNA ligase alpha subunit (EC 6.1.1.20) (Phenylalanyl-tRNA synthetase alpha subunit) (PheRS)	pheS Z2743 ECs2421	Escherichia coli O157:H7	327	phenylalanyl-tRNA aminoacylation [GO:0006432]	cytoplasm [GO:0005737]	ATP binding [GO:0005524]; magnesium ion binding [GO:0000287]; phenylalanine-tRNA ligase activity [GO:0004826]; tRNA binding [GO:0000049]	GO:0000049; GO:0000287; GO:0004826; GO:0005524; GO:0005737; GO:0006432	11206551; 11258796	NA	6.1.1.20	NA	NA
W1W747_ECOLX	-0.10883	-0.211942	-0.0683231	0.0126814	W1W747	unreviewed	W1W747_ECOLX	Maltose operon periplasmic protein	Q609_ECAC02674G0001	Escherichia coli DORA_A_5_14_21	158	carbohydrate transport [GO:0008643]	periplasmic space [GO:0042597]	NA	GO:0008643; GO:0042597	NA	NA	NA	NA	NA
CH60_ECOLI	-0.440586	-0.26591	-0.567778	0.0116335	P0A6F5	reviewed	CH60_ECOLI	Chaperonin GroEL (EC 5.6.1.7) (60 kDa chaperonin) (Chaperonin-60) (Cpn60) (GroEL protein)	groEL groL mopA b4143 JW4103	Escherichia coli (strain K12)	548	chaperone cofactor-dependent protein refolding [GO:0051085]; protein folding [GO:0006457]; protein refolding [GO:0042026]; response to heat [GO:0009408]; response to radiation [GO:0009314]; virion assembly [GO:0019068]	cytosol [GO:0005829]; GroEL-GroES complex [GO:1990220]; membrane [GO:0016020]	ATP binding [GO:0005524]; ATP hydrolysis activity [GO:0016887]; ATP-dependent protein folding chaperone [GO:0140662]; identical protein binding [GO:0042802]; isomerase activity [GO:0016853]; magnesium ion binding [GO:0000287]; unfolded protein binding [GO:0051082]	GO:0000287; GO:0005524; GO:0005829; GO:0006457; GO:0009314; GO:0009408; GO:0016020; GO:0016853; GO:0016887; GO:0019068; GO:0042026; GO:0042802; GO:0051082; GO:0051085; GO:0140662; GO:1990220	2897629; 7610040; 9278503; 16738553; 2901493; 2578448; 9298646; 17895580; 7903255; 379350; 7015340; 2573517; 10532860; 1676490; 1349729; 1361169; 8104102; 7915201; 7935796; 7867798; 8618836; 7638600; 7638601; 8861908; 8663256; 9298644; 9285593; 15327959; 16751100; 16684774; 18418386; 18987317; 18723842; 19915138; 20603018; 20094032; 21151122; 22445172; 22380631; 24816391; 25912285; 19638247; 2642…	P0AFG8; P00887; P76213; P77279; P19323; P0A6F5; P0A6F9; P09372; P77329; P0AEX9; P0AEY3; P0A817; P63386; P0A717; P0A7H0; P37745; P0AGB3; P45527; P0A9W0; P39177; P37640; P76524; P60010; P13423; P00586	5.6.1.7	FUNCTION: Together with its co-chaperonin GroES, plays an essential role in assisting protein folding (PubMed:2897629, PubMed:2573517, PubMed:10532860, PubMed:1676490, PubMed:8104102, PubMed:9285593, PubMed:16751100, PubMed:18418386, PubMed:18987317, PubMed:20603018, PubMed:24816391). The GroEL-GroES system forms a nano-cage that allows encapsulation of the non-native substrate proteins and provi…	NA
EFG_ECOLI	0.606398	0.672628	0.213535	0.00932001	P0A6M8	reviewed	EFG_ECOLI	Elongation factor G (EF-G)	fusA far fus b3340 JW3302	Escherichia coli (strain K12)	704	ribosome disassembly [GO:0032790]	cytoplasm [GO:0005737]; cytosol [GO:0005829]	GTP binding [GO:0005525]; GTPase activity [GO:0003924]; guanosine tetraphosphate binding [GO:0097216]; translation elongation factor activity [GO:0003746]	GO:0003746; GO:0003924; GO:0005525; GO:0005737; GO:0005829; GO:0032790; GO:0097216	6322136; 1398129; 9278503; 16738553; 7042386; 6989816; 9298646; 7016587; 7011903; 9298644; 18723842; 12859903	NA	NA	FUNCTION: Catalyzes the GTP-dependent ribosomal translocation step during translation elongation. During this step, the ribosome changes from the pre-translocational (PRE) to the post-translocational (POST) state as the newly formed A-site-bound peptidyl-tRNA and P-site-bound deacylated tRNA move to the P and E sites, respectively. Catalyzes the coordinated movement of the two tRNA molecules, the…	NA
Q9LAN9_ECO57	-0.648517	0.106863	0.129975	0.00848509	Q9LAN9	unreviewed	Q9LAN9_ECO57	Putative tellurium resistance protein B (Tellurium resistance protein TerE)	tlrB terE ECs_1356	Escherichia coli O157:H7	191	response to tellurium ion [GO:0046690]	NA	NA	GO:0046690	10734605; 11111050; 10678953; 11108008; 11258796	NA	NA	NA	NA
A0A0H2V4T4_ECOL6	-0.426032	0.558678	0.300326	NA	A0A0H2V4T4	unreviewed	A0A0H2V4T4_ECOL6	Ferrichrome-iron receptor	fhuA c0185	Escherichia coli O6:H1 (strain CFT073 / ATCC 700928 / UPEC)	752	iron ion homeostasis [GO:0055072]	cell outer membrane [GO:0009279]	siderophore uptake transmembrane transporter activity [GO:0015344]; signaling receptor activity [GO:0038023]	GO:0009279; GO:0015344; GO:0038023; GO:0055072	12471157	NA	NA	NA	NA
A0A2X1J1B6_ECOLX	0.203867	0.348941	0.532049	NA	A0A2X1J1B6	unreviewed	A0A2X1J1B6_ECOLX	Fibronectin-binding protein B	lpoB NCTC11126_00898	Escherichia coli	102	peptidoglycan biosynthetic process [GO:0009252]; regulation of cell shape [GO:0008360]	NA	NA	GO:0008360; GO:0009252	NA	NA	NA	NA	NA
A0A370VB07_9ESCH	0.00435821	-0.628531	0.120823	NA	A0A370VB07	unreviewed	A0A370VB07_9ESCH	UDP-2,3-diacetamido-2,3-dideoxy-D-glucuronate 2-epimerase (EC 5.1.3.23)	wbpI C4A13_01921	Escherichia marmotae	376	NA	NA	UDP-N-acetylglucosamine 2-epimerase activity [GO:0008761]	GO:0008761	NA	NA	5.1.3.23	NA	NA
A0A376KWW8_ECOLX	-0.0412567	0.184943	0.0654305	NA	A0A376KWW8	unreviewed	A0A376KWW8_ECOLX	Outer membrane protein A	ompA_2 NCTC10418_04805	Escherichia coli	197	ion transport [GO:0006811]	cell outer membrane [GO:0009279]; pore complex [GO:0046930]	porin activity [GO:0015288]	GO:0006811; GO:0009279; GO:0015288; GO:0046930	NA	NA	NA	NA	NA
A0A376RSG8_ECOLX	1.07061	1.19204	0.682182	NA	A0A376RSG8	unreviewed	A0A376RSG8_ECOLX	Tartrate/fumarate subfamily Fe-S type hydro-lyase subunit beta (EC 4.2.1.2)	fumB_1 NCTC10865_05680	Escherichia coli	353	metabolic process [GO:0008152]	NA	4 iron, 4 sulfur cluster binding [GO:0051539]; fumarate hydratase activity [GO:0004333]; metal ion binding [GO:0046872]	GO:0004333; GO:0008152; GO:0046872; GO:0051539	NA	NA	4.2.1.2	NA	NA
A0A376UFU4_ECOLX	-0.705832	0.0014957	0.108117	NA	A0A376UFU4	unreviewed	A0A376UFU4_ECOLX	Intimin (Attaching and effacing protein)	eae_1 NCTC8622_07588	Escherichia coli	385	cell adhesion [GO:0007155]	cell outer membrane [GO:0009279]; integral component of membrane [GO:0016021]	NA	GO:0007155; GO:0009279; GO:0016021	NA	NA	NA	NA	NA
A0A376YCI2_ECOLX	-0.013111	0.182652	0.273949	NA	A0A376YCI2	unreviewed	A0A376YCI2_ECOLX	Putative lipoprotein	NCTC9117_04716	Escherichia coli	107	NA	NA	NA	NA	NA	NA	NA	NA	NA
A0A377C3N1_ECOLX	0.141979	0.00261928	-0.0277711	NA	A0A377C3N1	unreviewed	A0A377C3N1_ECOLX	3-deoxy-D-manno-octulosonate 8-phosphate phosphatase KdsC (EC 3.1.3.45) (KDO 8-P phosphatase)	kdsC_2 NCTC13148_03305	Escherichia coli	94	lipopolysaccharide biosynthetic process [GO:0009103]	NA	3-deoxy-manno-octulosonate-8-phosphatase activity [GO:0019143]; metal ion binding [GO:0046872]	GO:0009103; GO:0019143; GO:0046872	NA	NA	3.1.3.45	NA	PATHWAY: Bacterial outer membrane biogenesis; lipopolysaccharide biosynthesis. {ECO:0000256|ARBA:ARBA00004756}.; PATHWAY: Carbohydrate biosynthesis; 3-deoxy-D-manno-octulosonate biosynthesis; 3-deoxy-D-manno-octulosonate from D-ribulose 5-phosphate: step 3/3. {ECO:0000256|ARBA:ARBA00004807}.
A0A377DUY0_ECOLX	-0.349695	-0.0335801	-0.916543	NA	A0A377DUY0	unreviewed	A0A377DUY0_ECOLX	Outer membrane porin protein NmpC	nmpC NCTC8500_03773	Escherichia coli	312	ion transmembrane transport [GO:0034220]	cell outer membrane [GO:0009279]; pore complex [GO:0046930]	porin activity [GO:0015288]	GO:0009279; GO:0015288; GO:0034220; GO:0046930	NA	NA	NA	NA	NA
A0A377DYI8_ECOLX	0.3	0.618723	0.157833	NA	A0A377DYI8	unreviewed	A0A377DYI8_ECOLX	Proline--tRNA ligase (EC 6.1.1.15) (Prolyl-tRNA synthetase)	proS_2 NCTC8500_04513	Escherichia coli	411	prolyl-tRNA aminoacylation [GO:0006433]	cytoplasm [GO:0005737]	aminoacyl-tRNA editing activity [GO:0002161]; ATP binding [GO:0005524]; proline-tRNA ligase activity [GO:0004827]	GO:0002161; GO:0004827; GO:0005524; GO:0005737; GO:0006433	NA	NA	6.1.1.15	NA	NA
A0A3P6L4I9_SHIDY	-0.368155	0.278084	-0.000381547	NA	A0A3P6L4I9	unreviewed	A0A3P6L4I9_SHIDY	Sulfatase (EC 3.1.6.6)	betC NCTC11868_04945	Shigella dysenteriae	462	NA	cellular anatomical entity [GO:0110165]	choline-sulfatase activity [GO:0047753]	GO:0047753; GO:0110165	NA	NA	3.1.6.6	NA	NA
A0A3Q0N561_ECOLX	-0.335371	0.201848	0.0381011	NA	A0A3Q0N561	unreviewed	A0A3Q0N561_ECOLX	Omptin family outer membrane protease	CR539_25405	Escherichia coli	134	proteolysis [GO:0006508]	cell outer membrane [GO:0009279]	aspartic-type endopeptidase activity [GO:0004190]	GO:0004190; GO:0006508; GO:0009279	NA	NA	NA	NA	NA
A0A484YMA4_ECOLX	0.218704	-0.557314	-0.505294	NA	A0A484YMA4	unreviewed	A0A484YMA4_ECOLX	Peptidase Do (EC 3.4.21.107)	degQ_2 NCTC9001_05553	Escherichia coli	250	proteolysis [GO:0006508]	NA	serine-type endopeptidase activity [GO:0004252]	GO:0004252; GO:0006508	NA	NA	3.4.21.107	NA	NA
A0A485JPY6_ECOLX	-0.338285	-0.0487405	-0.117418	NA	A0A485JPY6	unreviewed	A0A485JPY6_ECOLX	Maltoporin (Maltose-inducible porin)	lamB_2 NCTC10974_05273	Escherichia coli	289	carbohydrate transmembrane transport [GO:0034219]	pore complex [GO:0046930]	porin activity [GO:0015288]	GO:0015288; GO:0034219; GO:0046930	NA	NA	NA	NA	NA
A0A4C3ABB4_ECOLX	-0.492728	-0.104419	0.0855209	NA	A0A4C3ABB4	unreviewed	A0A4C3ABB4_ECOLX	Colicin IA outer membrane receptor and translocator	cirA ExPECSC038_02182	Escherichia coli	479	NA	cell outer membrane [GO:0009279]	NA	GO:0009279	NA	NA	NA	NA	NA
A0A6D0EHW4_ECOLX	0.323386	0.452274	-0.179682	NA	NA	NA	NA	NA	NA	NA	NA	NA	NA	NA	NA	NA	NA	NA	NA	NA
A0A6H3MLA3_ECOLX	-0.251437	-0.753383	0.459125	NA	A0A6H3MLA3	unreviewed	A0A6H3MLA3_ECOLX	Lipoprotein	E5S35_23465 E5S43_22235 E5S56_17680 HV209_23225	Escherichia coli	137	NA	NA	NA	NA	NA	NA	NA	NA	NA
B7MMG5_ECO45	-0.081315	0.399192	-0.2298	NA	B7MMG5	unreviewed	B7MMG5_ECO45	Antigen 43 (AG43) (Fluffing protein)	ECS88_4891	Escherichia coli O45:K1 (strain S88 / ExPEC)	973	NA	cell surface [GO:0009986]; extracellular region [GO:0005576]	NA	GO:0005576; GO:0009986	19165319	NA	NA	NA	NA
DCP_ECOLI	-0.140275	-0.17631	0.103945	NA	P24171	reviewed	DCP_ECOLI	Dipeptidyl carboxypeptidase (EC 3.4.15.5) (Peptidyl-dipeptidase Dcp)	dcp b1538 JW1531	Escherichia coli (strain K12)	681	proteolysis [GO:0006508]	cytoplasm [GO:0005737]; cytosol [GO:0005829]; outer membrane-bounded periplasmic space [GO:0030288]	carboxypeptidase activity [GO:0004180]; metal ion binding [GO:0046872]; metalloendopeptidase activity [GO:0004222]; metallopeptidase activity [GO:0008237]	GO:0004180; GO:0004222; GO:0005737; GO:0005829; GO:0006508; GO:0008237; GO:0030288; GO:0046872	8226676; 9097039; 9278503; 16738553	NA	3.4.15.5	FUNCTION: Removes dipeptides from the C-termini of N-blocked tripeptides, tetrapeptides and larger peptides. {ECO:0000269|PubMed:8226676}.	NA
FEPA_ECOLI	-0.332396	-0.141376	0.242909	NA	P05825	reviewed	FEPA_ECOLI	Ferrienterobactin receptor (Enterobactin outer-membrane receptor)	fepA fep feuB b0584 JW5086	Escherichia coli (strain K12)	746	colicin transport [GO:0042914]; enterobactin transport [GO:0042930]; ferric-enterobactin import into cell [GO:0015685]; iron ion homeostasis [GO:0055072]; siderophore transmembrane transport [GO:0044718]; siderophore-dependent iron import into cell [GO:0033214]	cell envelope [GO:0030313]; cell outer membrane [GO:0009279]; integral component of cell outer membrane [GO:0045203]; intrinsic component of cell outer membrane [GO:0031230]; membrane [GO:0016020]; transmembrane transporter complex [GO:1902495]	colicin transmembrane transporter activity [GO:0042912]; enterobactin transmembrane transporter activity [GO:0042931]; ferric-enterobactin transmembrane transporter activity [GO:0015620]; ligand-gated channel activity [GO:0022834]; protein domain specific binding [GO:0019904]; siderophore uptake transmembrane transporter activity [GO:0015344]; signaling receptor activity [GO:0038023]	GO:0009279; GO:0015344; GO:0015620; GO:0015685; GO:0016020; GO:0019904; GO:0022834; GO:0030313; GO:0031230; GO:0033214; GO:0038023; GO:0042912; GO:0042914; GO:0042930; GO:0042931; GO:0044718; GO:0045203; GO:0055072; GO:1902495	3015941; 8905232; 9278503; 16738553; 2974033; 2526281; 2201687; 9298644; 20005847; 9886293	P02929	NA	FUNCTION: This protein is involved in the initial step of iron uptake by binding ferrienterobactin (Fe-ENT), an iron chelatin siderophore that allows E.coli to extract iron from the environment. FepA also acts as a receptor for colicins B and D.	NA
GFCD_ECOLI	0.305618	1.01042	0.212652	NA	P75882	reviewed	GFCD_ECOLI	Uncharacterized lipoprotein GfcD (Group 4 capsule protein D homolog)	gfcD ymcA b0984 JW0967	Escherichia coli (strain K12)	698	NA	plasma membrane [GO:0005886]	NA	GO:0005886	8905232; 9278503; 16738553	NA	NA	NA	NA
GFCE_ECOLI	-0.170861	0.46768	0.0721058	NA	P0A932	reviewed	GFCE_ECOLI	Putative polysaccharide export protein GfcE (Group 4 capsule protein E homolog)	gfcE yccZ b0983 JW0966	Escherichia coli (strain K12)	379	ion transport [GO:0006811]	cell outer membrane [GO:0009279]; pore complex [GO:0046930]	polysaccharide transmembrane transporter activity [GO:0015159]; porin activity [GO:0015288]	GO:0006811; GO:0009279; GO:0015159; GO:0015288; GO:0046930	8905232; 9278503; 16738553	NA	NA	FUNCTION: May be involved in polysaccharide transport.	NA
GRPE_ECOLI	-0.112268	0.398759	0.133746	NA	P09372	reviewed	GRPE_ECOLI	Protein GrpE (HSP-70 cofactor) (HSP24) (Heat shock protein B25.3)	grpE b2614 JW2594	Escherichia coli (strain K12)	197	protein folding [GO:0006457]; protein-containing complex assembly [GO:0065003]; response to heat [GO:0009408]	cytoplasm [GO:0005737]; cytosol [GO:0005829]; protein-containing complex [GO:0032991]	adenyl-nucleotide exchange factor activity [GO:0000774]; chaperone binding [GO:0051087]; protein domain specific binding [GO:0019904]; protein homodimerization activity [GO:0042803]; unfolded protein binding [GO:0051082]	GO:0000774; GO:0005737; GO:0005829; GO:0006457; GO:0009408; GO:0019904; GO:0032991; GO:0042803; GO:0051082; GO:0051087; GO:0065003	3045760; 9205837; 9278503; 16738553; 1826368; 8890154; 9298644; 11401497; 12639955; 15102842; 12885238; 15136046; 9103205	P0A6Y8; P0A6F5; P0A769	NA	FUNCTION: Participates actively in the response to hyperosmotic and heat shock by preventing the aggregation of stress-denatured proteins, in association with DnaK and GrpE. It is the nucleotide exchange factor for DnaK and may function as a thermosensor. Unfolded proteins bind initially to DnaJ; upon interaction with the DnaJ-bound protein, DnaK hydrolyzes its bound ATP, resulting in the formati…	NA
HDHA_ECOLI	0.196652	0.554489	0.443868	NA	P0AET8	reviewed	HDHA_ECOLI	7alpha-hydroxysteroid dehydrogenase (7alpha-HSDH) (EC 1.1.1.159) (NAD-dependent 7alpha-hydroxysteroid dehydrogenase)	hdhA hsdH b1619 JW1611	Escherichia coli (strain K12)	255	bile acid catabolic process [GO:0030573]; lipid catabolic process [GO:0016042]	cytosol [GO:0005829]; protein-containing complex [GO:0032991]	chenodeoxycholate 7-alpha-dehydrogenase (NAD+) activity [GO:0106281]; cholate 7-alpha-dehydrogenase activity [GO:0008709]; identical protein binding [GO:0042802]; NAD binding [GO:0051287]	GO:0005829; GO:0008709; GO:0016042; GO:0030573; GO:0032991; GO:0042802; GO:0051287; GO:0106281	2007545; 9097039; 9278503; 16738553; 8672472; 9722677	NA	1.1.1.159	FUNCTION: 7alpha-hydroxysteroid dehydrogenase involved in the metabolism of bile acids. Catalyzes the NAD(+)-dependent oxidation of the 7alpha-hydroxy group of 7alpha-hydroxysteroids, such as the major human bile acids cholate and chenodeoxycholate, to the corresponding 7-oxosteroids. To a lesser extent, can also act on taurochenodeoxycholate, taurocholate and glycocholate (PubMed:2007545). Can a…	NA
HISJ_ECOLI	-0.119978	0.228478	-0.243762	NA	P0AEU0	reviewed	HISJ_ECOLI	Histidine-binding periplasmic protein (HBP)	hisJ b2309 JW2306	Escherichia coli (strain K12)	260	L-histidine import across plasma membrane [GO:1903810]	ATP-binding cassette (ABC) transporter complex, substrate-binding subunit-containing [GO:0055052]; membrane [GO:0016020]; outer membrane-bounded periplasmic space [GO:0030288]	amino acid binding [GO:0016597]	GO:0016020; GO:0016597; GO:0030288; GO:0055052; GO:1903810	9205837; 9278503; 16738553; 9298646; 9600841; 8161536	NA	NA	FUNCTION: Part of the histidine permease ABC transporter. Binds histidine. Interacts with HisQMP and stimulates ATPase activity of HisP, which results in histidine translocation (By similarity). {ECO:0000250}.	NA
HSLO_ECOLI	0.321289	-0.177206	-0.033322	NA	P0A6Y5	reviewed	HSLO_ECOLI	33 kDa chaperonin (Heat shock protein 33) (HSP33)	hslO yrfI b3401 JW5692	Escherichia coli (strain K12)	292	maintenance of unfolded protein [GO:0036506]; protein refolding [GO:0042026]; response to heat [GO:0009408]; response to oxidative stress [GO:0006979]	cytoplasm [GO:0005737]; cytosol [GO:0005829]	identical protein binding [GO:0042802]; protein folding chaperone [GO:0044183]; unfolded protein binding [GO:0051082]; zinc ion binding [GO:0008270]	GO:0005737; GO:0005829; GO:0006979; GO:0008270; GO:0009408; GO:0036506; GO:0042026; GO:0042802; GO:0044183; GO:0051082	9278503; 16738553; 10025400; 10764757	P0A6Y5; P0CE47	NA	FUNCTION: Redox regulated molecular chaperone. Protects both thermally unfolding and oxidatively damaged proteins from irreversible aggregation. Plays an important role in the bacterial defense system toward oxidative stress.	NA
NUOG_ECOLI	-0.113031	-0.643204	0.00683792	NA	P33602	reviewed	NUOG_ECOLI	NADH-quinone oxidoreductase subunit G (EC 7.1.1.-) (NADH dehydrogenase I subunit G) (NDH-1 subunit G) (NUO7)	nuoG b2283 JW2278	Escherichia coli (strain K12)	908	aerobic respiration [GO:0009060]; ATP synthesis coupled electron transport [GO:0042773]; cellular respiration [GO:0045333]; respiratory electron transport chain [GO:0022904]	cytoplasm [GO:0005737]; membrane [GO:0016020]; NADH dehydrogenase complex [GO:0030964]; plasma membrane [GO:0005886]; plasma membrane respiratory chain complex I [GO:0045272]; respiratory chain complex I [GO:0045271]	2 iron, 2 sulfur cluster binding [GO:0051537]; 4 iron, 4 sulfur cluster binding [GO:0051539]; metal ion binding [GO:0046872]; molybdopterin cofactor binding [GO:0043546]; NADH dehydrogenase (ubiquinone) activity [GO:0008137]; quinone binding [GO:0048038]	GO:0005737; GO:0005886; GO:0008137; GO:0009060; GO:0016020; GO:0022904; GO:0030964; GO:0042773; GO:0043546; GO:0045271; GO:0045272; GO:0045333; GO:0046872; GO:0048038; GO:0051537; GO:0051539	7690854; 9205837; 9278503; 16738553; 8157582; 9298646; 16079137	P33599; P0AFD1	7.1.1.-	FUNCTION: NDH-1 shuttles electrons from NADH, via FMN and iron-sulfur (Fe-S) centers, to quinones in the respiratory chain. The immediate electron acceptor for the enzyme in this species is believed to be ubiquinone. Couples the redox reaction to proton translocation (for every two electrons transferred, four hydrogen ions are translocated across the cytoplasmic membrane), and thus conserves the …	NA
PTGCB_ECOLI	0.287387	0.169539	0.434184	NA	P69786	reviewed	PTGCB_ECOLI	PTS system glucose-specific EIICB component (EIICB-Glc) (EII-Glc) [Includes: Glucose permease IIC component (PTS system glucose-specific EIIC component); Glucose-specific phosphotransferase enzyme IIB component (EC 2.7.1.199) (PTS system glucose-specific EIIB component)]	ptsG glcA umg b1101 JW1087	Escherichia coli (strain K12)	477	glucose transmembrane transport [GO:1904659]; negative regulation of DNA binding [GO:0043392]; phosphoenolpyruvate-dependent sugar phosphotransferase system [GO:0009401]; phosphorylation [GO:0016310]; regulation of DNA-templated transcription [GO:0006355]	cytosol [GO:0005829]; integral component of plasma membrane [GO:0005887]; membrane [GO:0016020]; plasma membrane [GO:0005886]; transmembrane transporter complex [GO:1902495]	glucose transmembrane transporter activity [GO:0005355]; kinase activity [GO:0016301]; protein-N(PI)-phosphohistidine-sugar phosphotransferase activity [GO:0008982]; protein-phosphocysteine-glucose phosphotransferase system transporter activity [GO:0090564]; protein-phosphocysteine-sugar phosphotransferase activity [GO:0090563]	GO:0005355; GO:0005829; GO:0005886; GO:0005887; GO:0006355; GO:0008982; GO:0009401; GO:0016020; GO:0016301; GO:0016310; GO:0043392; GO:0090563; GO:0090564; GO:1902495; GO:1904659	3023349; 8905232; 9278503; 16738553; 3129430; 8505292; 9298644; 10562420; 15522088; 15919996; 16549791; 26305955; 28351921; 8112346; 8784182; 9200688; 12716891; 18319344	P50456	2.7.1.199	FUNCTION: The phosphoenolpyruvate-dependent sugar phosphotransferase system (sugar PTS), a major carbohydrate active transport system, catalyzes the phosphorylation of incoming sugar substrates concomitantly with their translocation across the cell membrane. The enzyme II complex composed of PtsG and Crr is involved in glucose transport (PubMed:3129430, PubMed:10562420). Also functions as a chemo…	NA
RL2_SHIDS	0.644219	0.366106	0.316385	NA	Q32B34	reviewed	RL2_SHIDS	50S ribosomal protein L2	rplB SDY_3493	Shigella dysenteriae serotype 1 (strain Sd197)	273	translation [GO:0006412]	cytosol [GO:0005829]; large ribosomal subunit [GO:0015934]	rRNA binding [GO:0019843]; structural constituent of ribosome [GO:0003735]; transferase activity [GO:0016740]	GO:0003735; GO:0005829; GO:0006412; GO:0015934; GO:0016740; GO:0019843	16275786	NA	NA	FUNCTION: One of the primary rRNA binding proteins. Required for association of the 30S and 50S subunits to form the 70S ribosome, for tRNA binding and peptide bond formation. It has been suggested to have peptidyltransferase activity; this is somewhat controversial. Makes several contacts with the 16S rRNA in the 70S ribosome. {ECO:0000255|HAMAP-Rule:MF_01320}.	NA
RL20_ECOLI	-0.13012	-0.560032	-0.0822189	NA	P0A7L3	reviewed	RL20_ECOLI	50S ribosomal protein L20 (Large ribosomal subunit protein bL20)	rplT pdzA b1716 JW1706	Escherichia coli (strain K12)	118	cytoplasmic translation [GO:0002181]; ribosomal large subunit assembly [GO:0000027]	cytoplasm [GO:0005737]; cytosol [GO:0005829]; cytosolic large ribosomal subunit [GO:0022625]	large ribosomal subunit rRNA binding [GO:0070180]; mRNA binding [GO:0003729]; mRNA regulatory element binding translation repressor activity [GO:0000900]; structural constituent of ribosome [GO:0003735]	GO:0000027; GO:0000900; GO:0002181; GO:0003729; GO:0003735; GO:0005737; GO:0005829; GO:0022625; GO:0070180	6317865; 6397321; 9097039; 9278503; 16738553; 381019; 3158742; 3298242; 2665813; 10094780; 24524803; 12809609; 16272117; 25310980; 24844575; 27906160; 27906161; 27934701; 28077875	NA	NA	FUNCTION: One of the primary rRNA binding proteins, it binds close to the 5'-end of the 23S rRNA. It is important during the early stages of 50S assembly. {ECO:0000269|PubMed:3298242}.	NA
RS9_ESCF3	0.182142	0.111055	-0.058082	NA	B7LRJ8	reviewed	RS9_ESCF3	30S ribosomal protein S9	rpsI EFER_3201	Escherichia fergusonii (strain ATCC 35469 / DSM 13698 / CCUG 18766 / IAM 14443 / JCM 21226 / LMG 7866 / NBRC 102419 / NCTC 12128 / CDC 0568-73)	130	translation [GO:0006412]	ribonucleoprotein complex [GO:1990904]; ribosome [GO:0005840]	structural constituent of ribosome [GO:0003735]	GO:0003735; GO:0005840; GO:0006412; GO:1990904	19165319	NA	NA	NA	NA
SYP_ECOLI	0.238278	0.418384	-0.0319839	NA	P16659	reviewed	SYP_ECOLI	Proline--tRNA ligase (EC 6.1.1.15) (Global RNA synthesis factor) (Prolyl-tRNA synthetase) (ProRS)	proS drpA b0194 JW0190	Escherichia coli (strain K12)	572	prolyl-tRNA aminoacylation [GO:0006433]	cytosol [GO:0005829]	Ala-tRNA(Pro) hydrolase activity [GO:0043906]; ATP binding [GO:0005524]; proline-tRNA ligase activity [GO:0004827]	GO:0004827; GO:0005524; GO:0005829; GO:0006433; GO:0043906	2203971; 1688424; 9278503; 16738553; 9298646; 10922054; 11408489; 12033945; 12130657; 14530268	NA	6.1.1.15	FUNCTION: Catalyzes the attachment of proline to tRNA(Pro) in a two-step reaction: proline is first activated by ATP to form Pro-AMP and then transferred to the acceptor end of tRNA(Pro). As ProRS can inadvertently accommodate and process non-cognate amino acids such as alanine and cysteine, to avoid such errors it has two additional distinct editing activities against alanine. One activity is de…	NA
WZZB_ECOLI	0.262661	0.360832	0.445744	NA	P76372	reviewed	WZZB_ECOLI	Chain length determinant protein (Polysaccharide antigen chain regulator)	wzzB cld rol wzz b2027 JW5836	Escherichia coli (strain K12)	326	lipopolysaccharide biosynthetic process [GO:0009103]	integral component of membrane [GO:0016021]; plasma membrane [GO:0005886]	protein tyrosine kinase activity [GO:0004713]	GO:0004713; GO:0005886; GO:0009103; GO:0016021	9097040; 9278503; 16738553; 16079137; 15919996	NA	NA	FUNCTION: Confers a modal distribution of chain length on the O-antigen component of lipopolysaccharide (LPS). Gives rise to a reduced number of short chain molecules and increases in numbers of longer molecules.	PATHWAY: Bacterial outer membrane biogenesis; lipopolysaccharide biosynthesis.
YCDX_ECOLI	-0.162849	-0.226671	-0.183108	NA	P75914	reviewed	YCDX_ECOLI	Probable phosphatase YcdX (EC 3.1.3.-)	ycdX b1034 JW1017	Escherichia coli (strain K12)	245	bacterial-type flagellum-dependent swarming motility [GO:0071978]	cytosol [GO:0005829]	identical protein binding [GO:0042802]; phosphatase activity [GO:0016791]; phosphoric ester hydrolase activity [GO:0042578]; zinc ion binding [GO:0008270]	GO:0005829; GO:0008270; GO:0016791; GO:0042578; GO:0042802; GO:0071978	8905232; 9278503; 16738553; 21965574; 12661000	P75915	3.1.3.-	FUNCTION: Hydrolyzes p-nitrophenyl phosphate (pNPP) in vitro. Involved in the swarming motility process. {ECO:0000269|PubMed:21965574}.	NA
